# Supplementary material for: Genome-wide association screening and verification of potential genes associated with root architectural traits in maize (Zea mays L.) at multiple seedling stages
Source: BMC Genomics. 2021 Jul 20;22:558. doi: 10.1186/s12864-021-07874-x (PMC8290564; doi:10.1186/s12864-021-07874-x)
Supplement: Supplementary file 1 — Additional file 1: Table S1. Phenotypic data of the seven root-related traits from the mapping population at V1, V2 and V3 stages. [file 12864_2021_7874_MOESM1_ESM.xlsx]

## Sheet: V1-stage
Table S1. Phenotypic data of the seven root-related traits within the mapping population
Varieties	Repetition	Root dry weight(g)	RDW/SDW	Total root length(cm)	Surface area (cm2)	Average root diameter (mm)	Root Volume (cm3)	Root branching number
C003	1	0.01	0.2	63.6924	24.066	1.3527	0.715	34
C003	2	0.01	0.25	58.9634	23.3263	1.3646	0.688	39
C003	3	0.01	0.25	66.2772	24.3249	1.3683	0.71	39
C004	1	0.04	0.666667	43.4942	16.3263	1.2285	0.542	24
C004	2	0.04	1	46.9166	16.5097	1.2235	0.548	24
C004	3	0.04	2	46.2166	16.4982	1.2106	0.5	24
C005	1	0.03	1	64.5998	16.6139	1.2102	1.074	41
C005	2	0.04	1.6	62.6569	16.0393	1.2046	1.068	43
C005	3	0.04	1.5	79.6784	16.7386	1.1759	1.065	45
C006	1	0.05	2.5	96.0966	26.0078	0.7329	0.534	67
C006	2	0.06	1.8	94.7604	26.7248	0.7424	0.523	68
C006	3	0.04	2	95.1197	25.9403	0.6969	0.504	67
C007	1	0.05	2	91.3679	37.0794	0.8445	0.918	80
C007	2	0.07	1.33333	90.7097	37.5189	0.8491	0.934	81
C007	3	0.045	0.375	93.6507	36.8822	0.8964	0.923	82
C008	1	0.05	1	42.9556	14.8223	1.092	0.46	47
C008	2	0.06	5	48.4984	15.3735	1.0777	0.472	47
C008	3	0.04	2	40.2713	15.1871	1.0842	0.457	46
C009	1	0.02	0.4	108.808	32.9277	1.0095	0.92	90
C009	2	0.01	0.25	100.993	32.8213	1.029	0.911	91
C009	3	0.03	1	104.434	32.8967	1.0263	0.932	89
C010	1	0.01	0.2	45.444	17.8711	1.0907	0.502	41
C010	2	0.01	0.333333	49.0775	17.6054	1.0863	0.487	42
C010	3	0.01	1	44.7505	17.1581	1.0977	0.508	39
C011	1	0.02	6	62.6682	21.998	1.0029	0.554	46
C011	2	0.02	1	63.8959	21.5793	1.0225	0.56	48
C011	3	0.02	10	66.0786	21.5736	1.0031	0.56	49
C012	1	0.015	0.3	55.2789	20.7487	0.9349	0.579	42
C012	2	0.05	1.66667	52.8887	20.625	0.9286	0.58	42
C012	3	0.01	0.5	51.1196	20.0705	0.9174	0.579	41
C013	1	0.05	1.8	108.145	35.6271	1.0484	0.948	45
C013	2	0.04	1	101.32	34.0161	1.0549	0.941	44
C013	3	0.04	0.75	108.132	35.0784	1.0356	0.934	52
C014	1	0.05	2.2	47.3893	22.1113	0.8976	0.53	47
C014	2	0.05	3.66667	45.7182	22.4095	0.9023	0.562	47
C014	3	0.07	2.4	41.3445	22.4849	0.8858	0.516	46
C015	1	0.08	0.727273	154.981	69.1933	1.1253	2.677	110
C015	2	0.07	1	155.995	65.0308	1.1384	2.601	102
C015	3	0.04	0.4	151.791	68.7111	1.2027	2.697	103
C016	1	0.03	6	43.1609	12.096	0.6751	0.282	41
C016	2	0.04	5	46.3731	12.0349	0.6921	0.274	45
C016	3	0.04	5.5	40.3842	12.0975	0.701	0.279	46
C017	1	0.02	0.8	89.2404	26.442	0.662	0.584	64
C017	2	0.01	0.2	85.2767	24.6313	0.6476	0.607	63
C017	3	0.02	0.4	82.8871	25.3878	0.6317	0.591	62
C018	1	0.05	0.833333	87.0595	27.1439	0.8497	0.678	90
C018	2	0.07	1.4	92.4378	28.7191	0.8459	0.71	88
C018	3	0.02	0.222222	87.7205	27.7686	0.805	0.684	90
C019	1	0.05	1.85714	99.8989	43.7678	1.1715	1.077	67
C019	2	0.05	0.625	104.912	44.1414	1.1989	1.741	68
C019	3	0.04	0.8	92.4833	44.3892	1.1622	1.773	67
C020	1	0.02	0.333333	101.61	32.3279	0.8937	0.89	76
C020	2	0.01	0.166667	90.8137	32.4826	0.8896	0.885	76
C020	3	0.01	0.25	93.8829	33.2408	0.8588	0.878	79
C021	1	0.02	1.66667	64.7037	15.6511	0.8677	0.344	55
C021	2	0.02	0.285714	61.6962	15.345	0.9006	0.333	56
C021	3	0.02	0.333333	63.2949	15.4098	0.8661	0.33	54
C022	1	0.02	0.4	64.4846	20.0588	0.7225	0.485	49
C022	2	0.01	0.333333	66.2662	20.0404	0.7305	0.479	50
C022	3	0.02	0.666667	70.7118	18.7634	0.7287	0.481	51
C023	1	0.01	0.2	103.989	31.3539	1.1597	0.852	113
C023	2	0.02	0.4	106.18	32.9877	1.2086	0.855	119
C023	3	0.015	0.3	101.043	30.319	1.1908	0.903	115
C024	1	0.05	2.5	66.0968	29.0257	0.9148	0.718	34
C024	2	0.05	2	69.9971	30.9561	0.9353	0.739	35
C024	3	0.05	1	66.0432	30.6736	0.9215	0.768	33
C025	1	0.01	0.5	74.6838	29.8522	1.2423	1.05	51
C025	2	0.01	0.25	72.6377	29.856	1.2467	1.087	50
C025	3	0.01	0.25	70.1473	29.8936	1.2533	1.065	52
C026	1	0.06	2	108.85	36.1477	1.1531	1.184	93
C026	2	0.1	3	109.704	33.0077	1.1577	1.179	92
C026	3	0.05	1.25	105.894	35.2345	1.1696	1.13	94
C027	1	0.07	1.75	97.188	26.0948	0.8744	0.958	96
C027	2	0.01	0.333333	91.3497	28.9523	0.8927	0.922	94
C027	3	0.03	0.5	92.4027	27.2182	0.849	0.914	96
C028	1	0.03	3	87.0806	25.0846	0.9533	0.55	63
C028	2	0.01	0.5	87.2801	25.5137	0.9305	0.594	66
C028	3	0.06	1.5	91.6439	26.1776	0.9629	0.544	64
C029	1	0.08	2	86.4251	33.3225	1.1851	1.497	73
C029	2	0.11	1.57143	90.1878	33.2196	1.1825	1.5	75
C029	3	0.12	3	88.0845	32.5368	1.1187	1.518	71
C030	1	0.04	3.66667	51.2605	18.6419	0.9691	0.412	64
C030	2	0.05	5	51.4039	19.0833	0.9801	0.413	67
C030	3	0.04	4.5	50.0778	19.7064	0.9638	0.458	65
C031	1	0.07	1.4	77.646	37.3666	1.229	1.249	73
C031	2	0.07	1.16667	76.5089	36.9622	1.1046	1.121	77
C031	3	0.11	2.75	75.7353	35.1101	1.1095	1.139	70
C032	1	0.07	7	26.6296	14.5833	0.8339	0.352	19
C032	2	0.08	8	27.9846	15.053	0.7896	0.347	19
C032	3	0.06	3	30.895	17.3209	0.8754	0.369	19
C033	1	0.02	0.5	75.264	20.0998	0.6706	0.488	55
C033	2	0.06	0.857143	84.0033	20.5286	0.6435	0.475	60
C033	3	0.08	2.5	83.9986	20.4521	0.6746	0.445	55
C034	1	0.03	2.33333	86.5448	37.0993	1.4577	1.284	81
C034	2	0.03	2.5	71.751	36.4252	1.4828	1.239	79
C034	3	0.06	2.33333	86.5448	37.0993	1.4577	1.284	81
C035	1	0.02	0.5	101.982	36.5857	0.9298	0.852	109
C035	2	0.04	1.33333	101.685	36.1676	0.9322	0.824	101
C035	3	0.06	1.5	106.251	35.2086	0.9641	0.849	102
C036	1	0.07	4	24.0438	8.1963	0.8823	0.222	16
C036	2	0.06	6	20.8318	8.6982	0.8457	0.239	12
C036	3	0.07	8	22.724	8.8817	0.8569	0.246	16
C037	1	0.05	1.33333	54.2259	17.59	1.0501	0.483	34
C037	2	0.05	1.42857	54.0514	17.9543	1.0573	0.475	39
C037	3	0.04	1	50.3751	18.6404	1.0778	0.479	36
C038	1	0.02	0.666667	43.0871	16.0565	1.0909	0.392	23
C038	2	0.01	0.222222	39.1774	15.9816	1.0624	0.312	22
C038	3	0.02	0.5	42.2494	15.5696	1.0205	0.319	19
C039	1	0.02	0.666667	64.6641	22.8363	1.272	0.749	46
C039	2	0.01	0.5	65.9288	21.9411	1.2048	0.74	47
C039	3	0.02	0.666667	64.6641	22.8363	1.272	0.749	46
C040	1	0.01	0.2	61.2176	12.0223	0.4766	0.283	43
C040	2	0.02	0.666667	65.2289	11.9152	0.4386	0.25	39
C040	3	0.01	0.2	61.2176	12.0223	0.4766	0.283	43
C041	1	0.02	0.285714	57.4411	26.7941	1.4848	1.205	49
C041	2	0.03	0.5	54.0176	25.59	1.4437	1.29	51
C041	3	0.01	0.166667	59.4585	25.6256	1.4507	1.515	48
C042	1	0.01	0.125	62.6085	25.9578	0.8922	0.579	47
C042	2	0.01	0.166667	65.2039	24.0504	0.8741	0.506	47
C042	3	0.05	1.25	62.3268	20.96	0.8242	0.526	41
C043	1	0.04	0.8	73.6746	22.8135	0.8668	0.514	48
C043	2	0.05	1.16667	73.6843	22.9085	0.8729	0.505	48
C043	3	0.05	0.625	70.9593	22.9948	0.8049	0.487	42
C044	1	0.04	1.25	41.0839	14.3594	0.754	0.495	23
C044	2	0.04	0.833333	40.2006	14.4255	0.7143	0.499	25
C044	3	0.04	1.25	40.2884	14.3818	0.7138	0.467	25
C045	1	0.01	0.166667	51.4313	20.5562	0.9791	0.603	65
C045	2	0.015	0.25	48.6515	20.9583	0.9539	0.624	68
C045	3	0.01	0.25	44.6141	18.1796	0.9875	0.636	63
C046	1	0.05	1.83333	75.1484	42.6115	1.9001	2.4	81
C046	2	0.009	1.14286	70.0595	43.2152	1.8267	2.397	84
C046	3	0.005	1.83333	75.1484	42.6115	1.9001	2.4	81
C047	1	0.03	0.375	63.2232	14.567	0.8348	0.334	51
C047	2	0.06	1	51.78	14.1366	0.8846	0.391	46
C047	3	0.03	0.375	63.2232	14.567	0.8348	0.334	51
C048	1	0.04	0.4	103.709	34.9613	0.8395	0.774	95
C048	2	0.02	0.666667	104.379	35.6099	0.8377	0.797	99
C048	3	0.03	0.125	98.0659	35.433	0.8255	0.789	98
C049	1	0.03	2	44.7595	15.5163	0.834	0.511	50
C049	2	0.04	5.66667	46.2899	15.2011	0.8939	0.442	44
C049	3	0.03	2	44.7595	15.5163	0.834	0.511	50
C050	1	0.01	0.166667	95.3309	35.4153	0.9381	1.027	95
C050	2	0.015	0.3	91.3984	32.8237	0.926	1.075	94
C050	3	0.07	1.4	90	32	0.9	1.07	95
C051	1	0.03	0.5	115.532	45.7789	0.942	1.429	70
C051	2	0.03	0.6	117.64	45.2733	0.96	1.466	74
C051	3	0.03	0.428571	119.909	46.1151	0.9243	1.454	76
C052	1	0.01	0.142857	35.2167	11.284	0.8138	0.272	18
C052	2	0.01	0.166667	36.3674	11.3713	0.8285	0.283	19
C052	3	0.01	0.142857	38.9212	11.3458	0.8836	0.268	18
C053	1	0.02	0.181818	118.567	49.2822	1.0449	1.095	91
C053	2	0.03	0.272727	118.788	49.5158	1.021	1.111	95
C053	3	0.01	0.0909091	119.89	49.4249	1.0612	1.104	95
C054	1	0.01	0.125	33.2255	10.38	0.8476	0.256	18
C054	2	0.01	0.5	26.6262	10.4501	0.8001	0.213	15
C054	3	0.01	0.25	31.2721	10.3505	0.814	0.285	13
C055	1	0.05	0.833333	29.3432	10.5483	1.0877	0.216	35
C055	2	0.06	0.666667	33.6689	10.8776	1.142	0.282	30
C055	3	0.03	0.5	27.6713	10.6142	1.1467	0.242	34
C056	1	0.04	1	21.1409	5.9157	0.8908	0.429	38
C056	2	0.03	3	22.0492	5.2095	0.8543	0.436	30
C056	3	0.02	2	21.2398	5.5121	0.8493	0.397	34
C057	1	0.05	1	33.8383	22.6681	1.1965	1.291	59
C057	2	0.06	3.66667	35.1408	22.8989	1.1068	1.209	58
C057	3	0.07	1	33.8383	22.6681	1.1965	1.291	59
C058	1	0.04	0.444444	81.9416	19.5584	0.7233	0.756	59
C058	2	0.05	1.33333	84.1913	18.6856	0.7266	0.733	55
C058	3	0.04	0.444444	81.9416	19.5584	0.7233	0.756	59
C059	1	0.01	0.125	59.4601	20.0194	0.9813	0.812	37
C059	2	0.02	0.285714	58.8469	20.3876	1.0352	0.931	42
C059	3	0.01	0.166667	51.6352	20.3	1	0.282	41
C060	1	0.01	0.142857	60.5001	25.2225	1.032	0.837	59
C060	2	0.01	0.142857	63.5554	24.0477	0.9918	0.85	53
C060	3	0.015	0.25	57.4696	22.1566	1.1284	0.88	58
C061	1	0.01	0.2	59.8657	17.956	0.5903	0.291	40
C061	2	0.01	0.2	60.3944	17.4472	0.6631	0.273	44
C061	3	0.01	0.2	61.8796	17.7758	0.6752	0.261	43
C062	1	0.03	0.166667	56.9807	22.273	0.9493	0.767	54
C062	2	0.03	6	58.9588	22.4419	0.9115	0.85	53
C062	3	0.03	1.16667	59.8015	22.2441	0.9383	0.821	59
C063	1	0.01	0.2	57.8972	23.8739	0.7267	0.482	69
C063	2	0.01	0.166667	56.4871	23.571	0.791	0.473	65
C063	3	0.01	0.166667	56.5295	23.5454	0.71	0.46	64
C064	1	0.02	2	18.7453	6.6251	1.0765	0.198	14
C064	2	0.02	0.333333	18.4089	6.9687	1.0993	0.168	13
C064	3	0.02	0.285714	18.6385	6.5377	1.0302	0.168	14
C065	1	0.04	0.571429	50.4322	20.0951	0.9886	0.67	35
C065	2	0.01	0.142857	45.8464	19.5435	1.0294	0.651	41
C065	3	0.04	1	46.4424	19.843	1.1076	0.654	39
C066	1	0.03	0.777778	57.0495	26.8427	0.8281	0.491	53
C066	2	0.02	0.7	54.0353	26.6311	0.8546	0.5	59
C066	3	0.03	2	60.0427	26.2588	0.874	0.519	54
C067	1	0.02	0.666667	30.9164	19.7117	1.815	1.504	12
C067	2	0.02	1	23.9446	15.7557	1.8544	1.267	16
C067	3	0.01	0.75	28	17.5711	1.8485	1.274	13
C068	1	0.01	0.555556	30.944	7.7489	0.7908	0.189	5
C068	2	0.01	0.5	30.8911	7.1078	0.8884	0.192	5
C068	3	0.01	1	30.8303	7.6884	0.8759	0.193	4
C069	1	0.02	0.25	116.132	39.105	0.7548	0.772	126
C069	2	0.02	0.222222	123.612	38.1771	0.7824	0.708	129
C069	3	0.02	0.25	116.132	39.105	0.7548	0.772	126
C070	1	0.02	0.285714	51.0911	14.529	0.7877	0.326	12
C070	2	0.02	0.555556	55.0508	14.841	0.8509	0.286	14
C070	3	0.01	0.142857	47.5233	14.6797	0.8571	0.375	14
C071	1	0.03	1	42.5082	21.4755	0.8442	0.453	31
C071	2	0.03	1	43.4083	24.8931	0.7958	0.495	29
C071	3	0.07	3.5	39.8487	22.886	0.8878	0.442	31
C072	1	0.01	0.25	64.6438	25.2532	0.9973	0.685	44
C072	2	0.01	0.25	63.5621	29.2801	1.0425	0.627	37
C072	3	0.01	0.333333	65.0258	23.4783	0.9902	0.621	44
C073	1	0.03	0.6	32.2482	14.5669	0.959	0.575	16
C073	2	0.02	0.666667	33.2323	14.1293	0.9669	0.546	15
C073	3	0.02	1	31.8312	14.4909	0.9318	0.577	16
C075	1	0.04	0.8	51.3217	37.6314	0.9136	0.89	67
C075	2	0.015	0.25	45.3341	40.4109	0.9676	0.896	66
C075	3	0.03	0.75	46.5359	39.2973	0.9537	0.801	63
C076	1	0.02	0.4	75.2974	25.0698	0.7606	0.693	91
C076	2	0.04	0.8	80.6401	25.22	0.7108	0.628	85
C076	3	0.03	0.75	69.6134	25.968	0.7564	0.603	89
C077	1	0.009	0.45	36.8093	8.6045	0.6344	0.172	22
C077	2	0.01	0.333333	39.6335	8.2125	0.6944	0.28	26
C077	3	0.005	0.25	40.0529	8.1331	0.6376	0.149	20
C078	1	0.02	0.5	86.4066	27.0361	0.8295	0.873	84
C078	2	0.02	0.4	94.982	26.9467	0.8702	0.845	83
C078	3	0.01	0.25	91.1057	28.0417	0.804	0.88	84
C079	1	0.04	0.8	65.9984	23.3575	1.223	0.675	70
C079	2	0.05	0.833333	66.2444	23.8123	1.2481	0.672	68
C079	3	0.04	0.8	65.9984	23.3575	1.223	0.675	70
C080	1	0.04	0.571429	89.1041	28.1934	0.9473	0.939	83
C080	2	0.02	0.25	88.3277	28.3245	0.905	0.92	82
C080	3	0.04	0.5	89.1779	28.3112	0.976	0.943	80
C081	1	0.02	0.5	77.8944	22.6667	0.6238	0.46	35
C081	2	0.04	0.8	77.5312	22.4793	0.6974	0.418	33
C081	3	0.02	0.571429	78.1278	22.8839	0.6381	0.487	35
C082	1	0.01	0.25	32.7995	9.7488	0.6015	0.223	19
C082	2	0.01	0.25	28.881	9.185	0.6217	0.242	18
C082	3	0.005	0.25	28.4105	9.8425	0.63	0.201	20
C083	1	0.02	0.333333	43.4206	13.2953	0.7997	0.36	49
C083	2	0.01	0.333333	41.8365	13.2347	0.8774	0.352	43
C083	3	0.01	0.333333	41.4631	13.9777	0.8368	0.323	42
C084	1	0.03	0.5	58.7515	20.7002	0.9956	0.545	40
C084	2	0.03	0.6	57.0728	25.5126	0.9053	0.555	44
C084	3	0.017	0.566667	54.658	25.5416	0.9632	0.567	45
C085	1	0.02	0.4	50.8341	16.5171	1.0461	0.266	52
C085	2	0.02	0.333333	54.1283	16.1473	1.0197	0.285	53
C085	3	0.01	0.333333	52.6748	16.5768	1.0269	0.25	58
C086	1	0.02	0.333333	52.5121	18.6558	0.9331	0.437	52
C086	2	0.01	0.2	52.6431	17.5855	0.9454	0.416	56
C086	3	0.009	0.18	55.4121	16.5731	0.9463	0.423	58
C087	1	0.04	0.666667	69.3526	22.9283	1.0441	0.613	65
C087	2	0.04	0.571429	64.3409	22.9103	1.0345	0.641	67
C087	3	0.04	0.666667	69.3526	22.9283	1.0441	0.613	65
C088	1	0.025	0.416667	51.1741	18.0417	0.9388	0.423	39
C088	2	0.03	0.5	55.825	18.2283	0.9539	0.435	32
C088	3	0.02	0.5	53.622	18.9043	0.9687	0.459	35
C089	1	0.03	0.6	64.2081	18.0171	0.7655	0.375	51
C089	2	0.02	0.333333	66.4941	18.084	0.7216	0.411	56
C089	3	0.04	0.8	66.2487	18.0351	0.7055	0.431	53
C090	1	0.005	0.25	17.1451	5.7189	0.5447	0.174	11
C090	2	0.009	0.45	17.9044	5.6925	0.5623	0.162	10
C090	3	0.01	0.5	17.0919	5.7003	0.6	0.167	10
C091	1	0.02	0.666667	68.8232	24.8703	0.7212	0.654	96
C091	2	0.01	0.5	67.8289	24.0412	0.7115	0.648	96
C091	3	0.02	0.666667	68.8232	24.8703	0.7212	0.654	96
C092	1	0.02	0.285714	48.9297	19.3853	0.8978	0.576	45
C092	2	0.01	0.142857	55.4437	19.4211	0.971	0.587	43
C092	3	0.02	0.285714	48.9297	19.3853	0.8978	0.576	45
C093	1	0.02	0.4	69.4907	20.7945	0.9591	0.524	49
C093	2	0.02	0.4	65.8646	20.61	0.9647	0.546	50
C093	3	0.02	0.4	69.4907	20.7945	0.9591	0.524	49
C094	1	0.03	0.5	66.7299	20.5672	0.8028	0.514	42
C094	2	0.03	0.5	63.9786	20.8612	0.7918	0.474	46
C094	3	0.005	0.166667	62.6925	20.49	0.8484	0.519	48
C095	1	0.05	0.625	76.306	22.6485	0.6554	0.455	41
C095	2	0.03	0.5	72.0428	21.6583	0.5959	0.451	49
C095	3	0.01	0.333333	77.7551	22.9845	0.67	0.5	47
C096	1	0.02	0.5	52.2834	21.8125	1.0577	0.798	52
C096	2	0.02	0.5	53.1201	21.4436	1.0449	0.841	53
C096	3	0.03	0.571429	58.1751	22.8514	1.0499	0.809	55
C097	1	0.01	0.2	76.8081	20.7096	0.7306	0.522	58
C097	2	0.02	0.4	75.4506	20.8454	0.7139	0.478	60
C097	3	0.04	1	71.3773	25.3796	0.7443	0.51	61
C098	1	0.005	0.166667	33.1587	12.2282	0.7339	0.185	24
C098	2	0.02	0.666667	35.4146	12.3421	0.7544	0.187	26
C098	3	0.005	1	38.3551	12.7861	0.7026	0.187	24
C099	1	0.04	0.444444	85.8286	27.5052	0.9684	0.62	93
C099	2	0.03	0.75	98.446	27.2135	0.9506	0.636	97
C099	3	0.04	0.444444	85.8286	27.5052	0.9684	0.62	93
C100	1	0.02	0.666667	79.7706	21.3759	0.9328	0.545	54
C100	2	0.02	0.666667	73.5467	21.795	0.9433	0.514	50
C100	3	0.02	0.8	77.0124	21.8502	0.9524	0.496	56
C101	1	0.01	0.166667	54.6762	17.9574	0.7486	0.506	65
C101	2	0.02	0.333333	54.8534	17.688	0.7697	0.476	67
C101	3	0.02	0.333333	48.5086	17.6672	0.7032	0.456	67
C102	1	0.02	0.333333	74.8359	19.9011	0.7043	0.301	39
C102	2	0.02	0.333333	72.1706	19.3771	0.7078	0.366	36
C102	3	0.01	0.166667	70.6897	19.7735	0.78	0.386	41
C103	1	0.02	0.5	46.2874	14.629	0.7946	0.545	27
C103	2	0.03	0.75	44.7842	14.7739	0.7761	0.499	28
C103	3	0.01	0.25	46.0746	14.5495	0.8405	0.592	16
C104	1	0.03	0.833333	61.8861	20.6379	0.5762	0.506	54
C104	2	0.04	0.8	59.1358	20.9638	0.5788	0.552	48
C104	3	0.02	0.333333	61.9829	20.2322	0.5942	0.579	49
C105	1	0.02	0.4	32.9511	9.0826	0.7683	0.226	18
C105	2	0.005	0.555556	34.3403	9.1821	0.7368	0.249	17
C105	3	0.005	1	32.7717	9.6887	0.8143	0.208	20
C106	1	0.01	0.166667	55.3471	23.6915	0.6271	0.858	39
C106	2	0.015	0.3	52.0321	23.7691	0.6632	0.86	36
C106	3	0.04	0.571429	50.122	23.8221	0.6	0.891	40
C107	1	0.01	0.5	21.0602	7.1372	0.5029	0.219	12
C107	2	0.01	0.333333	21.0583	7.2349	0.6483	0.205	13
C107	3	0.005	1	21.8111	7.1622	0.63	0.239	11
C108	1	0.03	0.6	55.953	21.5917	0.7067	0.628	37
C108	2	0.02	0.166667	52.5954	20.6705	0.7199	0.651	37
C108	3	0.03	0.571429	55.2906	22.3507	0.7755	0.605	36
C109	1	0.02	0.4	49.1616	17.4128	0.6484	0.385	45
C109	2	0.01	0.333333	46.2901	17.7023	0.6769	0.412	47
C109	3	0.03	0.5	49.3787	17.5861	0.6496	0.446	46
C110	1	0.05	0.714286	63.6002	24.3417	0.9672	0.731	57
C110	2	0.02	0.4	58.0005	24.2804	0.9368	0.71	57
C110	3	0.03	0.5	57.3273	24.5345	0.9402	0.779	61
C111	1	0.02	0.285714	54.9422	16.7885	0.8483	0.376	51
C111	2	0.01	0.25	54.8646	16.8042	0.8118	0.374	55
C111	3	0.01	0.25	54.8878	16.3344	0.8113	0.328	52
C112	1	0.02	0.4	34.1087	5.6881	0.9035	0.302	30
C112	2	0.01	0.333333	31.9355	5.2514	0.935	0.284	32
C112	3	0.005	0.166667	31.0879	5.4043	0.9791	0.29	33
C113	1	0.01	0.333333	42.9097	12.8559	0.8541	0.319	41
C113	2	0.009	0.3	46.5119	12.9345	0.8933	0.296	38
C113	3	0.01	0.25	44.6219	12.8767	0.8385	0.327	36
C114	1	0.005	0.5	8.6747	3.1629	1.0671	0.119	11
C114	2	0.005	0.125	8.3225	3.2739	1.0984	0.101	9
C114	3	0.008	0.4	8.753	3.4913	1.0352	0.099	13
C115	1	0.02	0.333333	40.1431	10.4187	0.8497	0.253	26
C115	2	0.01	0.2	40.0708	10.0024	0.8986	0.275	25
C115	3	0.02	0.333333	40.1431	10.4187	0.8497	0.253	26
C116	1	0.03	0.375	52.063	16.7463	0.9606	0.422	36
C116	2	0.01	0.2	51.7688	16.475	0.9497	0.43	36
C116	3	0.03	0.375	52.063	16.7463	0.9606	0.422	36
C117	1	0.02	0.25	44.2389	19.8459	1.1844	0.782	30
C117	2	0.02	0.333333	40.4363	19.3912	1.1463	0.783	33
C117	3	0.02	0.333333	45.0012	19.5058	1.1212	0.798	36
C118	1	0.01	0.25	24.188	9.3026	1.1596	0.33	11
C118	2	0.01	0.166667	24.5749	9.9706	1.2126	0.356	13
C118	3	0.008	0.4	26.3104	9.6704	1.1799	0.357	16
C119	1	0.03	0.6	58.8892	16.3666	0.9009	0.461	19
C119	2	0.02	0.5	50.0968	16.0676	0.9303	0.471	21
C119	3	0.03	0.6	58.8892	16.3666	0.9009	0.461	19
C120	1	0.02	0.4	75.4572	19.1422	0.813	0.341	75
C120	2	0.03	0.5	72.8023	19.6483	0.8154	0.38	71
C120	3	0.03	0.6	72.6768	19.6054	0.7972	0.393	76
C121	1	0.02	0.333333	38.3972	13.1977	0.9087	0.475	47
C121	2	0.02	0.4	40.0795	13.9381	0.8964	0.404	42
C121	3	0.005	0.166667	43.1354	13.7735	0.9861	0.461	40
C122	1	0.01	0.2	54.8435	20.7318	1.1096	0.604	59
C122	2	0.01	0.333333	51.3956	20.4356	1.0648	0.519	53
C122	3	0.02	0.333333	52.255	20.0082	1.0444	0.498	54
C123	1	0.005	0.25	27.8238	7.2679	0.7364	0.175	16
C123	2	0.01	0.5	27.8593	7.0516	0.761	0.172	17
C123	3	0.02	0.5	29.1676	8.7697	0.7127	0.176	22
C124	1	0.06	0.857143	79.8391	22.5465	1.0011	0.565	28
C124	2	0.02	0.4	76.154	22.6635	1.0013	0.542	29
C124	3	0.03	0.75	71.8699	22.8135	0.9991	0.537	26
C125	1	0.01	0.25	28.8389	12.3034	1.0162	0.262	37
C125	2	0.02	0.5	34.4395	12.0359	1.02	0.283	42
C125	3	0.01	0.5	26.5897	12.7865	1.0727	0.221	45
C126	1	0.01	0.25	35.6384	10.1289	1.0092	0.305	20
C126	2	0.03	0.5	38.8479	10.0412	0.9866	0.297	20
C126	3	0.01	0.25	35.6384	10.1289	1.0092	0.305	20
C127	1	0.03	0.6	67.9291	13.312	0.7493	0.268	60
C127	2	0.02	0.4	63.0521	13.369	0.7825	0.195	61
C127	3	0.03	0.5	65.1559	13.1815	0.7277	0.313	69
C128	1	0.02	0.333333	40.9092	15.1255	1.1103	0.439	37
C128	2	0.02	0.333333	37.0965	15.7235	1.1881	0.438	36
C128	3	0.01	0.25	37.5341	15.381	1.1845	0.454	35
C129	1	0.01	0.25	33.8796	11.6078	1.0861	0.28	18
C129	2	0.03	1	31.7882	11.4147	1.0971	0.291	23
C129	3	0.01	0.25	33.8796	11.6078	1.0861	0.28	18
C130	1	0.008	0.266667	11.7459	4.2058	1.282	0.184	9
C130	2	0.01	0.5	11.9507	4.0934	1.2788	0.176	8
C130	3	0.008	0.266667	11.8165	4.1453	1.29	0.186	8
C131	1	0.005	0.25	8.2139	4.5585	0.9996	0.219	22
C131	2	0.008	0.4	8.2567	4.2164	0.9732	0.177	23
C131	3	0.005	0.25	8.2139	4.5585	0.9996	0.219	22
C132	1	0.005	0.125	16.6737	5.7292	0.7417	0.21	9
C132	2	0.005	0.1	16.3641	5.8929	0.68	0.229	11
C132	3	0.005	0.125	16.6737	5.7292	0.7417	0.21	9
C133	1	0.005	0.166667	8.1055	4.6674	0.9904	0.211	3
C133	2	0.005	0.25	8.6755	4.2396	0.9525	0.252	3
C133	3	0.005	0.166667	8.1055	4.6674	0.9904	0.211	3
C134	1	0.02	0.4	37.2621	11.4334	0.8737	0.22	26
C134	2	0.01	0.25	41.8656	11.2223	0.8515	0.241	21
C134	3	0.01	0.2	40.9956	11.5095	0.8479	0.284	22
C135	1	0.01	0.2	42.2577	13.1326	0.9999	0.353	14
C135	2	0.02	1	47.4301	13.6568	0.9632	0.384	14
C135	3	0.01	0.2	42.2577	13.1326	0.9999	0.353	14
C136	1	0.03	0.428571	40.1974	14.107	1.0212	0.354	39
C136	2	0.01	0.25	40.3369	14.5174	1.0682	0.389	36
C136	3	0.008	0.266667	44.4458	14.5444	1.0418	0.314	41
C137	1	0.03	0.6	71.0736	27.7785	1.083	0.763	111
C137	2	0.03	0.428571	74.2671	27.574	1.0675	0.809	111
C137	3	0.03	0.6	71.0736	27.7785	1.083	0.763	111
C138	1	0.01	0.125	19.2135	5.6947	0.9309	0.133	16
C138	2	0.01	0.25	19.4428	5.8321	0.9224	0.14	14
C138	3	0.01	0.125	19.2135	5.6947	0.9309	0.133	16
C139	1	0.01	0.2	36.0681	13.7361	1.0004	0.4	46
C139	2	0.03	0.5	41.0484	13.7579	1.0267	0.438	48
C139	3	0.01	0.2	36.0681	13.7361	1.0004	0.4	46
C140	1	0.008	0.16	52.4813	17.7509	0.7226	0.276	36
C140	2	0.03	0.3	58.586	17.2832	0.6893	0.298	37
C140	3	0.02	0.25	54.3087	17.8697	0.7415	0.331	32
C141	1	0.02	0.333333	29.5411	7.2469	0.8226	0.203	24
C141	2	0.02	0.666667	27.9252	7.0712	0.8005	0.174	25
C141	3	0.02	0.666667	31.9468	7.039	0.8209	0.18	25
C142	1	0.02	0.285714	31.9046	8.4195	0.8679	0.225	12
C142	2	0.01	0.333333	31.7536	8.2837	0.8919	0.216	14
C142	3	0.008	0.266667	33.4494	8.801	0.8073	0.199	14
C143	1	0.04	0.5	92.7485	30.0497	0.9949	0.828	113
C143	2	0.03	0.375	93.9169	30.9148	0.9899	0.82	114
C143	3	0.01	0.142857	87.1426	30.8202	1.0047	0.83	119
C144	1	0.02	0.5	36.4102	10.6596	0.974	0.263	33
C144	2	0.005	0.166667	36.334	10.4882	0.9943	0.253	35
C144	3	0.008	0.266667	33.9286	10.8496	0.9446	0.205	34
C145	1	0.03	0.428571	52.7808	14.282	0.9241	0.259	55
C145	2	0.03	0.5	52.0288	14.9448	0.9046	0.281	56
C145	3	0.03	0.428571	54.4309	14.9052	0.8855	0.247	53
C146	1	0.02	0.666667	37.9964	11.7845	0.9548	0.198	27
C146	2	0.02	0.666667	38.8363	11.0521	0.9204	0.199	28
C146	3	0.02	0.666667	37.0291	11.3403	0.9822	0.205	26
C147	1	0.02	0.666667	32.3884	9.9585	0.8295	0.305	16
C147	2	0.01	0.333333	39.6741	9.4128	0.8513	0.25	16
C147	3	0.01	0.2	31.2219	9.7685	0.8085	0.289	17
C148	1	0.008	0.266667	41.7822	16.3285	0.849	0.496	35
C148	2	0.02	0.333333	45.5611	16.9386	0.8521	0.501	36
C148	3	0.03	0.625	40.7874	16.0718	0.8639	0.49	39
C149	1	0.04	0.8	59.9694	18.535	1.0252	0.578	32
C149	2	0.01	0.25	57.3878	18.4992	1.079	0.481	31
C149	3	0.02	0.5	59.6001	18.8339	1.0661	0.437	38
C150	1	0.01	0.25	29.7967	10.0975	0.9582	0.235	27
C150	2	0.008	0.2	32.6031	10.6492	0.9203	0.316	29
C150	3	0.01	0.25	29.7967	10.0975	0.9582	0.235	27
C151	1	0.008	0.2	26.4131	6.5408	0.8892	0.145	14
C151	2	0.01	0.2	30.0556	9.3411	0.8423	0.173	13
C151	3	0.005	0.166667	25.9955	6.28	0.8497	0.196	15
C152	1	0.01	0.5	20.2585	7.3547	0.9057	0.159	8
C152	2	0.01	0.5	18.7556	7.8482	0.9355	0.177	7
C152	3	0.02	0.666667	18.1673	7.1038	0.905	0.125	8
C153	1	0.008	0.4	45.3711	17.8864	0.7777	0.509	43
C153	2	0.03	0.6	43.9495	17.9668	0.8338	0.509	41
C153	3	0.01	0.333333	40.2132	17.1761	0.815	0.529	43
C154	1	0.03	0.6	67.2526	19.4869	0.8643	0.498	58
C154	2	0.02	0.333333	67.2071	19.1313	0.7983	0.434	58
C154	3	0.04	0.5	64.7305	19.304	0.8509	0.468	53
C155	1	0.03	0.5	58.1749	25.3355	1.4758	0.924	42
C155	2	0.04	0.666667	57.4815	25.1467	1.4248	0.943	41
C155	3	0.04	0.571429	56.2107	25.9965	1.4536	0.892	39
C156	1	0.03	0.75	50.5824	28.6537	0.8714	0.779	50
C156	2	0.04	0.666667	61.4689	28.4759	0.9061	0.782	46
C156	3	0.03	0.75	50.5824	28.6537	0.8714	0.779	50
C157	1	0.03	0.5	73.594	21.2673	0.9505	0.452	74
C157	2	0.02	0.4	77.6423	21.0895	0.9826	0.473	70
C157	3	0.03	0.6	73.9048	21.8913	0.9904	0.497	73
C158	1	0.03	0.6	66.1545	31.4143	0.9167	0.717	71
C158	2	0.03	0.5	72.0326	31.9674	0.9169	0.668	75
C158	3	0.03	0.6	63.6727	31.3256	0.9	0.763	74
C159	1	0.03	0.5	65.5211	22.4107	0.877	0.629	104
C159	2	0.02	0.4	66.9206	12.4132	0.8785	0.639	105
C159	3	0.02	0.333333	60.4511	22.2693	0.8653	0.641	106
C160	1	0.009	0.225	27.7115	6.8377	0.7854	0.134	10
C160	2	0.01	0.25	23.1101	6.6528	0.8318	0.15	13
C160	3	0.009	0.225	27.3125	6.4503	0.8021	0.137	14
C161	1	0.04	0.8	21.8381	8.2613	1.0771	0.376	11
C161	2	0.01	0.5	17.8999	8.4427	1.0657	0.317	10
C161	3	0.01	0.333333	21.3924	8.2545	1.1132	0.353	10
C162	1	0.01	0.333333	24.624	5.5017	0.7241	0.166	8
C162	2	0.005	1	22.7605	5.875	0.7241	0.194	7
C162	3	0.005	1	18.359	5.5767	0.7	0.199	8
C163	1	0.01	0.25	33.2302	9.096	0.7698	0.152	11
C163	2	0.01	0.5	33.7205	9.1799	0.8293	0.158	9
C163	3	0.01	0.25	33.0165	9.0378	0.8713	0.177	10
C164	1	0.03	0.75	45.1347	15.5377	0.8552	0.326	26
C164	2	0.02	0.666667	49.5131	14.9944	0.8552	0.361	26
C164	3	0.03	0.75	45.1347	15.5377	0.8552	0.326	26
C165	1	0.005	0.166667	17.4105	6.6893	1.0045	0.166	5
C165	2	0.01	1	17.154	6.429	0.9796	0.166	5
C165	3	0.005	0.166667	17.4105	6.6893	1.0045	0.166	5
C166	1	0.01	0.333333	43.7332	16.9217	1.2648	0.5	38
C166	2	0.02	0.5	45.522	16.9954	1.2037	0.532	37
C166	3	0.02	0.4	44.5324	16.5393	1.2822	0.502	34
C167	1	0.02	0.666667	31.9285	10.1781	0.9775	0.297	10
C167	2	0.005	0.166667	34.3366	10.8438	1.0056	0.325	10
C167	3	0.005	0.5	26.4705	10.6022	1.0843	0.26	9
C168	1	0.005	0.166667	40.2727	11.6343	0.972	0.309	20
C168	2	0.005	0.5	34.1197	11.6418	0.9209	0.293	17
C168	3	0.005	0.166667	37.7898	11.557	0.9197	0.31	20
C169	1	0.03	0.75	71.412	21.5377	0.8957	0.539	78
C169	2	0.03	0.6	71.3611	21.7399	0.9135	0.537	76
C169	3	0.03	0.6	71.8983	21.0182	0.9305	0.489	71
C170	1	0.03	0.75	61.1234	19.8305	0.9327	0.512	80
C170	2	0.02	0.5	66.5203	19.3103	0.9777	0.533	74
C170	3	0.02	0.666667	60.7436	19.5243	0.9602	0.474	80
C171	1	0.02	0.5	86.4583	31.8742	1.0397	0.902	39
C171	2	0.02	0.5	82.9314	31.0929	1.0406	0.86	41
C171	3	0.02	1	84.3538	31.0246	1.0848	0.935	36
C172	1	0.03	1	49.5091	16.6905	1.0463	0.418	48
C172	2	0.01	0.333333	46.6431	16.6224	1.0344	0.471	47
C172	3	0.03	0.75	49.2378	16.7584	1.0834	0.454	49
C173	1	0.03	1	31.4299	11.7278	0.7069	0.434	22
C173	2	0.02	0.5	33.8745	11.0368	0.6712	0.308	17
C173	3	0.019	0.633333	30.6627	11.7353	0.6277	0.367	25
C174	1	0.01	0.5	34.9093	16.1539	0.7724	0.834	32
C174	2	0.01	0.333333	32.9719	16.9152	0.8439	0.889	34
C174	3	0.005	0.5	29.1144	16.1881	0.8701	0.842	32
C175	1	0.02	0.285714	50.1067	19.0392	0.8676	0.584	41
C175	2	0.01	0.25	52.4683	19.807	0.9155	0.586	42
C175	3	0.02	0.5	51.1749	19.3886	0.9153	0.595	35
C176	1	0.02	0.5	45.3518	21.6669	0.9066	0.679	44
C176	2	0.01	0.25	46.8669	21.2603	0.8437	0.767	39
C176	3	0.03	0.6	51.4634	21.6383	0.88	0.723	44
C177	1	0.02	0.5	64.4628	19.0489	0.7686	0.523	52
C177	2	0.03	0.6	69.8947	19.3641	0.7928	0.455	54
C177	3	0.03	0.5	66.7967	19.0294	1.0131	0.503	57
C178	1	0.02	0.666667	28.6783	9.0123	1.0963	0.3	8
C178	2	0.02	0.666667	22.6225	9.0977	1.1626	0.249	9
C178	3	0.019	0.633333	25.4399	9.903	1.1703	0.28	11
C179	1	0.005	0.166667	18.2368	9.0523	1.0084	0.358	6
C179	2	0.005	0.166667	20.4512	9.7072	0.9932	0.491	7
C179	3	0.005	0.333333	17.8449	9.4513	0.9187	0.401	6
C180	1	0.02	0.4	42.1379	10.577	0.9012	0.201	30
C180	2	0.01	0.166667	44.4388	10.4205	0.918	0.234	27
C180	3	0.02	0.5	43.0993	10.4837	0.8935	0.245	27
C181	1	0.03	0.6	71.6636	23.2485	1.1342	0.698	65
C181	2	0.01	0.166667	70.3248	23.8075	1.0965	0.62	69
C181	3	0.03	0.5	68.6723	23.7141	1.0963	0.619	62
C182	1	0.02	0.333333	47.0112	20.5559	1.0611	0.726	34
C182	2	0.01	0.2	47.2794	20.396	0.9968	0.717	39
C182	3	0.02	0.4	47.4492	20.1522	0.9979	0.729	39

## Sheet: V2-stage
Varieties	Repetition	Root dry weight(g)	RDW/SDW	Total root length(cm)	Surface area (cm2)	Average root diameter (mm)	Root Volume (cm3)	Root branching number
C003	1	0.02	0.0714286	68.9194	25.5611	1.1806	0.754	46
C003	2	0.02	0.111111	64.6033	11.2372	1.0337	0.29	45
C003	3	0.02	0.0714286	68.9194	25.5611	1.1806	0.754	46
C004	1	0.06	0.5	54.3719	15.0011	0.8782	0.329	45
C004	2	0.05	0.5	57.9927	23.4714	0.8491	0.498	43
C004	3	0.05	0.5	52.1349	7.7441	1.1136	0.216	44
C005	1	0.06	0.166667	99.9839	33.4587	1.0301	0.788	88
C005	2	0.07	0.304348	96.3157	33.1725	0.7882	0.257	89
C005	3	0.06	0.142857	97.3607	32.909	0.5406	0.091	86
C006	1	0.09	0.391304	126.067	32.0785	1.242	1.052	134
C006	2	0.08	0.421053	123.135	33.053	1.2423	1.061	133
C006	3	0.09	0.75	122.178	33.1039	1.1994	1.074	134
C007	1	0.08	0.3125	138.845	61.9694	1.2828	1.241	114
C007	2	0.07	0.259259	134.884	40.2194	1.3123	1.262	113
C007	3	0.05	0.136364	139.686	14.9316	1.3176	1.233	119
C008	1	0.06	0.217391	112.587	42.9361	1.2139	1.303	63
C008	2	0.06	0.26087	119.82	43.1529	1.1464	1.237	58
C008	3	0.08	0.4	113.59	20.034	1.0666	0.434	61
C009	1	0.07	0.466667	126.694	40.9724	1.076	1.145	94
C009	2	0.06	0.333333	128.746	37.7088	1.0323	0.879	103
C009	3	0.04	0.190476	125.983	47.7569	1.0746	1.164	100
C010	1	0.03	0.272727	65.9878	19.6668	1.159	0.732	47
C010	2	0.03	0.428571	69.0508	19.0628	1.1739	0.718	15
C010	3	0.02	0.181818	64.2639	19.8686	1.1516	0.699	69
C011	1	0.09	0.692308	66.5516	31.365	1.084	0.786	84
C011	2	0.05	0.3125	65.2975	34.6909	1.0748	1.142	79
C011	3	0.07	2.33333	65.9493	26.2802	1.0592	0.123	23
C012	1	0.04	0.285714	77.5649	23.7551	1.131	0.616	51
C012	2	0.04	0.5	79.8206	22.5614	1.1155	0.618	50
C012	3	0.04	0.4	79.9721	25.0442	1.1052	0.616	49
C013	1	0.09	0.45	119.367	29.9607	0.799	0.598	107
C013	2	0.06	0.210526	116.224	45.4966	1.246	1.417	78
C013	3	0.03	0.277778	114.815	33.5852	1.2604	1.058	103
C014	1	0.1	0.25	85.3697	32.5332	1.0472	1.25	79
C014	2	0.08	0.384615	86.6736	16.065	1.0078	0.961	68
C014	3	0.09	0.583333	83.777	23.3127	1.0459	0.9	69
C015	1	0.08	0.275862	212.009	87.9763	1.3209	2.905	155
C015	2	0.06	0.206897	207.878	83.5577	1.0768	1.711	156
C015	3	0.08	0.275862	209.436	87.2352	1.2103	2.639	153
C016	1	0.06	0.3	93.7615	12.1309	0.9437	0.193	157
C016	2	0.05	0.307692	82.7618	29.3796	0.9015	0.508	158
C016	3	0.11	0.222222	91.1205	45.4976	0.9626	0.819	150
C017	1	0.04	0.307692	100.462	25.6656	0.8232	0.628	95
C017	2	0.04	0.5	105.222	28.9464	0.8752	0.633	91
C017	3	0.05	0.5	96.7368	23.8055	0.8309	0.587	94
C018	1	0.08	0.736842	144.164	23.3008	0.7908	0.378	98
C018	2	0.08	0.6875	139.203	34.3355	0.9889	0.726	98
C018	3	0.08	0.473684	140.124	50.0562	1.1325	1.223	101
C019	1	0.13	0.277778	106.641	58.9242	1.1974	1.764	118
C019	2	0.05	0.357143	106.65	52.0878	1.5546	2.024	119
C019	3	0.04	0.333333	104.08	52.9117	1.1381	1.652	118
C020	1	0.03	0.176471	147.602	31.8165	0.8935	0.631	113
C020	2	0.05	0.263158	148.986	31.4862	1.1385	0.724	115
C020	3	0.08	0.347826	149.729	53.8874	1.2614	1.157	112
C021	1	0.05	0.416667	69.186	19.4634	0.6498	0.228	69
C021	2	0.03	0.416667	68.384	18.672	0.6681	0.689	66
C021	3	0.02	1.44444	62.0733	18.8398	1.4224	0.455	68
C022	1	0.04	0.25	91.1897	23.5634	1.0688	0.501	72
C022	2	0.05	0.384615	94.6376	16.1908	1.0867	0.536	73
C022	3	0.06	0.352941	98.4301	22.5335	1.0468	0.495	71
C023	1	0.04	0.166667	149.868	119.153	1.5005	4.47	200
C023	2	0.05	0.294118	143.685	53.652	0.7683	4.031	212
C023	3	0.04	0.166667	149.868	119.153	1.5005	4.47	200
C024	1	0.06	0.25	74.8743	22.7369	0.7628	0.434	88
C024	2	0.05	0.333333	79.8345	19.2135	0.6808	0.327	85
C024	3	0.06	0.428571	79.8877	10.9018	0.6956	0.19	89
C025	1	0.04	0.285714	126.223	61.7226	1.6149	1.82	89
C025	2	0.05	0.384615	127.029	20.7891	1.7604	1.795	90
C025	3	0.03	0.375	125.518	22.3662	1.6163	1.845	88
C026	1	0.08	0.230769	145.475	38.2269	1.8364	1.799	104
C026	2	0.07	0.458333	145.868	68.2665	1.1094	1.893	108
C026	3	0.08	0.5	147.107	60.7647	1.3148	1.997	109
C027	1	0.05	0.238095	191.357	52.5684	1.3547	1.149	136
C027	2	0.06	0.272727	190.262	54.48	1.3573	1.116	135
C027	3	0.04	0.25	190.376	53.5831	1.3966	1.131	137
C028	1	0.05	0.294118	179.386	54.8085	1.0704	1.863	134
C028	2	0.07	0.35	179.695	66.0485	1.0383	1.714	134
C028	3	0.11	0.478261	173.837	61.2624	1.1186	1.713	132
C029	1	0.17	0.68	150.779	66.6872	1.4078	2.789	103
C029	2	0.14	0.7	150.479	65.8018	1.1342	2.913	108
C029	3	0.13	0.371429	145.576	67.4926	1.8219	2.934	108
C030	1	0.05	0.454545	68.6816	26.5825	1.3074	0.789	93
C030	2	0.06	0.545455	64.4572	22.2026	1.3522	0.789	95
C030	3	0.11	1.22222	69.0424	27.1011	1.311	0.816	96
C031	1	0.11	0.481481	224.793	87.2552	1.2931	2.821	214
C031	2	0.11	0.909091	223.23	85.594	1.2777	2.734	215
C031	3	0.12	0.55	225.309	85.4041	1.29401	2.772	212
C032	1	0.11	0.5	57.3492	17.516	0.9722	0.426	32
C032	2	0.08	0.727273	54.3594	16.6789	0.9767	0.407	39
C032	3	0.07	0.4375	56.8403	16.4588	1.0098	0.42	31
C033	1	0.09	0.375	105.919	25.8469	0.8702	0.566	66
C033	2	0.07	0.466667	106.057	24.9368	0.9449	0.589	70
C033	3	0.08	0.315789	106.502	25.04	0.9505	0.599	66
C034	1	0.07	1	96.3449	35.5155	0.9874	1.288	102
C034	2	0.1	0.6	100.418	38.559	0.8216	1.716	108
C034	3	0.07	0.866667	104.749	37.967	0.8119	1.513	108
C035	1	0.06	0.55	157.717	54.9781	1.1017	1.217	123
C035	2	0.06	0.56	152.179	59.7845	1.2017	1.252	127
C035	3	0.05	0.68	156.715	55.8283	1.2941	1.178	129
C036	1	0.09	0.625	58.6229	11.8011	1.0713	0.18	40
C036	2	0.08	1.6	60.1926	12.0345	1.0014	0.204	46
C036	3	0.08	1.14286	60.8424	10.995	1.1034	0.236	46
C037	1	0.08	0.277778	95.2832	35.4282	1.1542	1.311	56
C037	2	0.07	0.3125	92.4587	38.87	1.1076	1.273	53
C037	3	0.07	0.5	96.8319	36.4227	1.1585	1.231	57
C038	1	0.05	0.555556	54.7848	46.3746	1.4424	2.265	158
C038	2	0.03	0.428571	52.9356	47.8156	1.4303	2.471	154
C038	3	0.03	0.5	56.7294	46.8049	1.4023	2.375	151
C039	1	0.08	0.666667	256.031	104.742	1.9076	2.696	416
C039	2	0.07	0.583333	255.81	108.632	1.8157	2.867	417
C039	3	0.08	0.666667	256.031	104.742	1.9076	2.696	416
C040	1	0.03	0.2	69.9082	15.903	0.7786	0.453	68
C040	2	0.02	0.2	67.8067	15.7063	0.7373	0.49	65
C040	3	0.04	0.5	68.3129	15.1859	0.8008	0.444	68
C041	1	0.04	0.222222	72.4542	30.0152	1.9325	1.7	61
C041	2	0.01	0.0714286	68.0909	33.2155	1.9044	1.365	66
C041	3	0.04	0.222222	72.4542	30.0152	1.9325	1.7	61
C042	1	0.11	0.423077	124.332	28.149	0.7837	0.752	92
C042	2	0.11	0.423077	120.645	33.0333	0.8223	0.707	96
C042	3	0.11	0.423077	125.608	31.4455	0.7988	0.729	98
C043	1	0.06	0.2	93.3694	25.7942	0.9424	0.676	57
C043	2	0.05	0.263158	93.3186	25.0141	0.9096	0.646	53
C043	3	0.06	0.333333	93.7812	26.7913	0.9175	0.64	60
C044	1	0.05	0.416667	48.2121	18.2421	1.1844	0.526	29
C044	2	0.05	0.4	53.7598	15.1127	1.183	0.487	28
C044	3	0.05	0.4	53.4759	18.4755	1.1653	0.543	29
C045	1	0.03	0.25	74.741	32.7995	1.306	0.787	76
C045	2	0.03	0.333333	82.2432	32.0819	0.9989	0.773	79
C045	3	0.025	0.192308	80	32.3163	1.0816	0.764	80
C046	1	0.06	0.5	69.6504	57.2664	2.1418	2.635	83
C046	2	0.06	0.1125	69.7215	60.6977	2.1457	2.306	84
C046	3	0.05	0.0714286	66.4182	57.9452	2.5404	2.306	85
C047	1	0.07	0.35	138.603	48.2981	1.0549	1.456	69
C047	2	0.05	0.3125	141.736	52.3128	1.0689	1.485	67
C047	3	0.07	0.35	138.603	48.2981	1.0549	1.456	69
C048	1	0.04	0.266667	131.678	44.961	1.1593	1.798	130
C048	2	0.04	0.235294	130.905	44.7939	1.1502	1.846	132
C048	3	0.04	0.363636	134.039	44.4888	1.1156	1.788	133
C049	1	0.1	0.272727	92.7377	24.2967	0.9528	0.607	55
C049	2	0.11	0.307692	98.2535	24.5935	0.9815	0.617	53
C049	3	0.1	0.272727	92.7377	24.2967	0.9528	0.607	55
C050	1	0.1	0.322581	170.672	51.8245	0.9281	1.802	175
C050	2	0.04	0.266667	175.522	52.1921	0.94	1.858	176
C050	3	0.06	0.3	177.38	55.5795	0.9707	1.812	175
C051	1	0.12	0.8125	441.455	140.076	0.9326	3.308	1063
C051	2	0.12	0.8	441.642	139.223	0.974	3.341	1061
C051	3	0.11	0.846154	444.37	140.656	0.9685	3.25	1061
C052	1	0.04	0.222222	101.259	23.3326	1.0719	0.475	73
C052	2	0.04	0.210526	107.584	24.4007	0.9953	0.526	75
C052	3	0.02	0.125	108.834	23.7879	1.0033	0.418	73
C053	1	0.05	0.238095	134.306	57.2184	1.1027	2.182	78
C053	2	0.05	0.192308	137.881	57.4346	1.0855	2.193	75
C053	3	0.03	0.157895	138.786	51.2319	1.0815	2.146	75
C054	1	0.03	0.277778	64.6281	24.123	1.0444	0.508	30
C054	2	0.02	0.0769231	69.5893	21.8634	1.0102	0.547	33
C054	3	0.02	0.315789	64.8304	24.0097	1.0933	0.552	29
C055	1	0.05	0.25	215.136	73.5117	1.2103	1.999	156
C055	2	0.06	0.3	211.373	69.554	1.3031	2.291	154
C055	3	0.06	0.333333	215.235	77.5374	1.0113	2.223	156
C056	1	0.04	0.25	99.0247	21.7059	0.9156	0.417	87
C056	2	0.06	0.428571	95.9932	20.3948	0.7757	0.457	82
C056	3	0.06	0.25	90.0149	18.6816	0.82	0.462	81
C057	1	0.07	0.285714	193.767	77.3231	1.4985	2.83	167
C057	2	0.07	0.368421	188.585	70.4549	1.5235	2.226	165
C057	3	0.06	0.2	191.674	77.0846	1.5018	2.63	160
C058	1	0.07	0.235294	152.912	49.5713	0.8814	0.972	98
C058	2	0.07	0.291667	152.522	45.8263	0.87194	1.043	96
C058	3	0.06	0.25	156.1	47.6032	0.8477	0.973	97
C059	1	0.05	0.384615	64.2496	22.4703	1.2523	1.471	51
C059	2	0.06	0.428571	68.0602	23.9059	1.1666	0.931	51
C059	3	0.04	0.307692	65	25.9362	1.2875	0.655	53
C060	1	0.09	0.310345	226.842	76.5174	1.1061	2.232	158
C060	2	0.07	0.388889	221.54	76.5629	1.099	2.402	153
C060	3	0.06	0.3	223.418	79.2016	1.0678	2.234	154
C061	1	0.03	0.214286	79.8648	19.6761	0.9107	0.421	74
C061	2	0.02	0.181818	78.9517	19.6929	0.9294	0.46	77
C061	3	0.03	0.214286	77.6219	19.3745	0.9349	0.406	72
C062	1	0.06	0.3	92.1749	26.3738	1.1032	0.855	75
C062	2	0.06	0.214286	92.8668	28.59	1.0883	0.874	73
C062	3	0.07	0.3	99.0671	27.7966	1.0931	0.917	79
C063	1	0.01	0.0833333	111.952	26.3646	0.7904	0.592	72
C063	2	0.02	0.153846	108.767	27.2233	0.7973	0.56	76
C063	3	0.02	0.142857	104.059	26.9224	0.8767	0.594	77
C064	1	0.03	0.5	29.64	12.215	1.2381	0.347	23
C064	2	0.04	0.5	34.1452	12.0159	1.1264	0.34	16
C064	3	0.03	0.25	26.7474	12.086	1.1693	0.311	17
C065	1	0.05	0.454545	91.9172	33.0189	1.1688	1.122	60
C065	2	0.06	0.5	95.468	36.8716	1.2549	1.133	61
C065	3	0.06	0.461538	94.4235	39.3303	1.317	1.14	66
C066	1	0.07	0.142857	97.9296	27.9741	1.2831	1.036	87
C066	2	0.07	0.111111	97.2689	28.9733	1.3834	1.023	87
C066	3	0.08	0.2	99.7701	28.886	1.3144	1.019	89
C067	1	0.03	0.285714	48.5313	27.0959	2.8632	2.239	106
C067	2	0.03	0.5	49.8798	25.8544	2.3364	2.196	101
C067	3	0.04	0.285714	48.5313	27.0959	2.8632	2.239	106
C068	1	0.04	0.111111	65.2681	17.2148	1.0769	0.421	27
C068	2	0.05	0.1	61.9063	17.2233	1.083	0.475	23
C068	3	0.04	0.142857	64.7783	17.8253	1.0938	0.49	23
C069	1	0.07	0.333333	143.713	47.68	1.2247	1.468	139
C069	2	0.07	0.411765	145.753	47.7339	1.3064	1.457	132
C069	3	0.07	0.333333	143.713	47.68	1.2247	1.468	139
C070	1	0.03	0.15	60.8951	15.1565	0.9937	0.341	26
C070	2	0.02	0.153846	55.2485	15.4326	1.0198	0.331	28
C070	3	0.03	0.5	60.0332	15.5107	1.0756	0.341	28
C071	1	0.05	0.625	70.9786	26.4618	1.5041	1.161	42
C071	2	0.06	0.666667	69.5633	28.6313	1.4875	1.136	47
C071	3	0.03	0.375	65.6288	27.1831	1.4519	1.207	48
C072	1	0.05	0.5	200.265	64.0761	1.1195	1.346	236
C072	2	0.05	0.5	205.095	64.2469	1.1476	1.353	238
C072	3	0.05	0.454545	208.312	65.469	1.1375	1.373	232
C073	1	0.06	0.333333	211.34	81.6174	1.3824	1.896	265
C073	2	0.07	0.388889	210.327	82.3217	1.4591	1.917	265
C073	3	0.07	0.538462	214.345	82.5629	1.3924	1.884	266
C075	1	0.06	0.3	116.59	40.9176	1.0462	1.733	134
C075	2	0.04	0.190476	115.136	44.0584	1.1874	1.772	134
C075	3	0.03	0.157895	115.284	44.0628	1.0935	1.721	135
C076	1	0.09	0.321429	304.006	82.3109	0.9225	1.798	295
C076	2	0.12	0.428571	300.876	84.3595	0.8368	1.765	292
C076	3	0.09	0.321429	304.006	82.3109	0.9225	1.798	295
C077	1	0.03	0.285714	95.0213	26.1558	0.9029	0.461	77
C077	2	0.04	0.266667	90.8898	23.6595	0.8473	0.442	78
C077	3	0.03	0.3125	101.598	25.9079	0.9735	1.484	71
C078	1	0.04	0.333333	183.962	57.4433	0.8279	1.275	180
C078	2	0.02	0.25	185.129	52.1183	0.8548	1.259	185
C078	3	0.11	0.5	188.964	55.8181	0.8992	1.293	183
C079	1	0.12	0.482759	235.406	67.9364	0.8358	1.566	190
C079	2	0.08	0.52381	233.178	67.3804	0.8682	2.526	186
C079	3	0.12	0.545455	239.067	67.6508	0.8095	1.558	191
C080	1	0.06	0.24	166.826	65.588	1.0982	1.434	119
C080	2	0.05	0.357143	166.814	64.7828	1.323	1.523	121
C080	3	0.08	0.444444	167.061	63.7887	1.2086	1.538	114
C081	1	0.03	0.181818	95.0478	25.8024	1.0161	0.652	72
C081	2	0.04	0.235294	99.3857	25.1195	1.0955	0.626	69
C081	3	0.04	0.222222	92.1236	25.1587	1.0735	0.668	70
C082	1	0.02	0.181818	47.8285	22.236	0.8097	0.386	30
C082	2	0.04	0.235294	50.0414	22.6367	0.7919	0.377	27
C082	3	0.04	0.363636	52.4458	22.3541	0.8372	0.329	33
C083	1	0.03	0.2	91.517	26.3761	1.2034	0.772	103
C083	2	0.02	0.153846	88.4865	26.0553	1.2456	0.726	100
C083	3	0.05	0.333333	85.1584	27.7208	1.2059	0.78	102
C084	1	0.07	0.304348	196.982	73.0814	1.1011	1.801	161
C084	2	0.06	0.352941	193.386	74.7341	1.0827	1.804	158
C084	3	0.06	0.375	196.7	70.3832	1.0934	1.743	157
C085	1	0.03	0.214286	124.829	44.4292	1.0726	1.19	120
C085	2	0.06	0.315789	120.209	43.5923	1.0519	1.107	126
C085	3	0.05	0.277778	119.633	46.7395	1.0635	1.186	121
C086	1	0.04	0.285714	122.653	44.7553	1.0259	1.297	72
C086	2	0.04	0.307692	120.1	45.4713	1.0786	1.28	78
C086	3	0.04	0.25	123.133	45.85	1.0151	1.322	71
C087	1	0.05	0.6	123.679	30.7712	0.8467	0.567	102
C087	2	0.05	0.25	124.105	27.9219	0.8323	0.544	97
C087	3	0.06	0.222222	117.245	32.7411	0.8204	0.539	96
C088	1	0.06	0.375	200.572	66.639	0.989	1.908	119
C088	2	0.09	0.36	205.538	66.8534	0.9785	1.964	117
C088	3	0.04	0.444444	207.012	66.1203	0.9555	1.903	114
C089	1	0.07	0.538462	180.415	39.8129	0.8141	0.762	131
C089	2	0.07	0.666667	179.863	34.1666	0.8079	0.713	128
C089	3	0.07	0.6	182.038	33.6993	0.8777	0.794	124
C090	1	0.06	0.352941	136.39	24.7495	0.7413	0.264	90
C090	2	0.04	0.307692	134.92	27.6722	0.7657	0.289	95
C090	3	0.03	0.272727	134.816	26.5	0.7324	0.3	97
C091	1	0.08	0.5	171.865	38.5475	1.0563	0.834	139
C091	2	0.1	0.47619	173.363	38.7519	1.093	0.789	139
C091	3	0.05	0.384615	172.008	38.6884	1.07	0.784	132
C092	1	0.03	0.176471	83.4664	27.1402	1.1262	0.846	79
C092	2	0.02	0.133333	77.9654	27.0444	1.1576	0.859	79
C092	3	0.03	0.2	80.7242	27.5232	1.15	0.802	75
C093	1	0.04	0.133333	69.3595	27.5712	0.9461	0.872	115
C093	2	0.03	0.142857	72.2446	27.3527	0.9253	0.885	114
C093	3	0.04	0.153846	66.3654	27.7776	0.9253	0.822	116
C094	1	0.05	0.238095	121.496	34.0571	0.9315	0.787	92
C094	2	0.04	0.25	124.256	34.4467	0.908	0.764	90
C094	3	0.05	0.238095	125.522	34.3583	0.9343	0.728	94
C095	1	0.05	0.227273	116.24	25.7046	0.8719	0.501	103
C095	2	0.02	0.166667	119.931	25.8352	0.8117	0.502	100
C095	3	0.05	0.227273	116.24	25.7046	0.8719	0.501	103
C096	1	0.04	0.133333	193.886	120.672	1.6874	2.965	342
C096	2	0.04	0.222222	195.685	125.81	1.6911	2.809	347
C096	3	0.06	0.461538	192.671	124.241	1.7175	2.941	343
C097	1	0.03	0.176471	87.7837	25.8823	1.0604	0.501	63
C097	2	0.03	0.1875	88.1483	24.6461	1.0794	0.558	68
C097	3	0.03	0.176471	87.7837	25.8823	1.0604	0.501	63
C098	1	0.03	0.166667	72.1727	21.9235	0.74	0.3	56
C098	2	0.03	0.4	71.9065	20.9316	0.737	0.296	56
C098	3	0.02	0.166667	75.2971	21.7671	0.75	0.31	51
C099	1	0.07	0.388889	147.974	47.4431	0.9428	0.969	112
C099	2	0.06	0.272727	140.839	43.3385	0.9659	0.954	112
C099	3	0.04	0.5	141.884	47.4823	0.9659	0.971	110
C100	1	0.04	0.307692	102.879	37.431	0.9359	1.471	95
C100	2	0.04	0.266667	103.919	37.1474	0.9706	1.486	93
C100	3	0.03	0.142857	103.154	37.6891	0.9632	1.488	94
C101	1	0.04	0.222222	119.354	41.421	1.028	0.691	76
C101	2	0.06	0.26087	112.832	40.0855	1.0663	0.634	79
C101	3	0.03	0.1875	115.17	41.1339	1.0437	0.678	71
C102	1	0.03	0.176471	80.5793	21.9306	0.8523	0.474	62
C102	2	0.02	0.125	80.8172	21.6056	0.8691	0.461	60
C102	3	0.02	0.125	81.6907	21.5785	0.8693	0.425	61
C103	1	0.03	0.25	66.3765	20.0893	0.9938	0.748	42
C103	2	0.03	0.5	65.55	21.2117	1.0039	0.781	46
C103	3	0.03	0.25	66.3765	20.0893	0.9938	0.748	42
C104	1	0.04	0.4	204.237	35.1592	1.0012	0.69	207
C104	2	0.05	0.375	201.874	35.254	0.9753	0.649	200
C104	3	0.05	0.4375	204.935	35.7247	1.013	0.684	209
C105	1	0.03	0.157895	81.051	22.8245	0.999	0.491	21
C105	2	0.04	0.235294	81.2399	22.2517	1.0503	0.459	20
C105	3	0.03	0.157895	81.051	22.8245	0.999	0.491	21
C106	1	0.03	0.272727	134.87	25.5907	0.9703	0.386	76
C106	2	0.03	0.1875	130.292	25.5867	0.9784	0.374	79
C106	3	0.04	0.333333	130.282	25.4	0.9365	0.4	80
C107	1	0.03	0.5	134.02	23.2739	1.0559	0.367	114
C107	2	0.05	0.833333	132.329	23.1376	1.0354	0.402	111
C107	3	0.03	0.5	134.02	23.2739	1.0559	0.367	114
C108	1	0.04	0.166667	82.0577	28.895	1.1815	0.827	83
C108	2	0.04	0.0666667	82.2085	27.4069	1.1603	0.823	83
C108	3	0.03	0.333333	75.7563	27.5889	1.1819	0.834	79
C109	1	0.02	0.133333	127.123	41.7697	1.0412	0.731	84
C109	2	0.04	0.235294	123.282	42.0556	1.081	0.712	82
C109	3	0.04	0.285714	127.016	41.8972	1.0497	0.691	80
C110	1	0.07	0.269231	178.214	50.2281	1.1543	1.256	183
C110	2	0.06	0.315789	180.545	52.8067	1.179	1.224	189
C110	3	0.04	0.222222	181.744	53.6122	1.209	1.296	180
C111	1	0.02	0.125	134.056	42.4629	0.8278	0.858	85
C111	2	0.04	0.235294	134.69	42.8152	0.8842	0.883	84
C111	3	0.05	0.238095	130.202	43.3802	0.8964	0.88	85
C112	1	0.02	0.142857	109.292	31.0203	1.0001	0.701	105
C112	2	0.03	0.2	110.44	30.9718	0.9693	0.724	109
C112	3	0.03	0.214286	107.503	31.4516	0.9446	0.713	104
C113	1	0.03	0.230769	69.0595	19.9616	0.9053	0.471	41
C113	2	0.02	0.181818	69.4489	19.6521	0.9828	0.494	42
C113	3	0.01	0.111111	69.2996	19.5419	0.9544	0.498	45
C114	1	0.16	0.484848	201.808	76.1616	1.2084	2.08	193
C114	2	0.06	0.206897	200.769	72.5511	1.2178	2.056	197
C114	3	0.08	0.266667	201.328	72.9689	1.2394	2.06	202
C115	1	0.11	0.366667	176.335	81.075	1.4353	2.986	144
C115	2	0.09	0.310345	180.304	77.8832	1.3818	2.654	143
C115	3	0.11	0.366667	176.335	81.075	1.4353	2.986	144
C116	1	0.05	0.263158	177.633	48.3016	1.0108	1.362	173
C116	2	0.06	0.3	172.526	49.2442	1.039	1.295	178
C116	3	0.05	0.263158	174.716	53.0448	1.0251	1.359	173
C117	1	0.06	0.315789	117.907	43.5751	1.252	1.281	101
C117	2	0.06	0.3	111.389	42.4898	1.243	1.34	102
C117	3	0.02	0.285714	114.423	42.125	1.2016	1.34	100
C118	1	0.1	0.37037	186.445	88.0271	1.375	3.264	152
C118	2	0.06	0.428571	183.916	88.9768	1.3988	3.251	154
C118	3	0.08	0.4	181.976	86.9633	1.4066	3.26	158
C119	1	0.13	0.541667	231.381	85.1743	1.0517	2.424	202
C119	2	0.05	0.294118	228.503	85.056	1.0866	2.436	205
C119	3	0.12	0.428571	229.6	85.4075	1.0792	2.466	202
C120	1	0.08	0.333333	237.806	60.8847	0.9326	1.62	239
C120	2	0.11	0.458333	233.011	60.8058	0.9031	1.605	233
C120	3	0.07	0.318182	237.565	60.3394	0.924	1.545	240
C121	1	0.03	0.272727	84.5906	26.0463	1.0395	0.9	52
C121	2	0.02	0.153846	84.5883	26.7707	0.9659	0.94	56
C121	3	0.03	0.333333	80.0676	26.2894	0.9632	0.952	53
C122	1	0.05	0.277778	145.749	53.9396	1.1618	1.543	101
C122	2	0.08	0.32	142.151	53.611	1.2638	1.55	101
C122	3	0.12	0.375	147.314	53.236	1.1734	1.494	100
C123	1	0.04	0.285714	87.6432	19.9451	0.8081	0.324	67
C123	2	0.03	0.1875	85.4543	19.8314	0.8213	0.267	60
C123	3	0.04	0.285714	87.6432	19.9451	0.8081	0.324	67
C124	1	0.07	0.333333	99.765	31.4706	1.0717	0.699	72
C124	2	0.05	0.25	92.4323	31.9997	1.0324	0.74	71
C124	3	0.08	0.333333	96.9174	31.9762	1.0048	0.698	75
C125	1	0.04	0.285714	128.445	41.0073	1.2113	1.042	123
C125	2	0.05	0.192308	134.822	39.2227	1.1728	1.01	123
C125	3	0.03	0.166667	133.399	42.8652	1.1578	1.019	125
C126	1	0.04	0.307692	57.8543	21.0381	1.1684	0.712	44
C126	2	0.02	0.166667	58.7297	21.8509	1.1618	0.696	46
C126	3	0.02	0.2	58.7038	21.2237	1.1729	0.736	42
C127	1	0.04	0.210526	132.136	47.7684	1.2449	1.487	135
C127	2	0.03	0.157895	136.939	48.5214	1.1807	1.408	136
C127	3	0.06	0.24	137.664	50.4999	1.2339	1.483	136
C128	1	0.04	0.222222	124.015	45.0318	1.1709	2.234	145
C128	2	0.08	0.347826	121.307	45.6009	1.1887	2.25	142
C128	3	0.07	0.368421	127.015	45.0084	1.2022	2.168	144
C129	1	0.05	0.25	172.566	62.8951	1.2425	1.7	166
C129	2	0.03	0.230769	174.908	61.5647	1.1779	1.727	167
C129	3	0.06	0.3	172.726	62.0705	1.1563	1.764	170
C130	1	0.06	0.545455	128.45	52.582	1.3121	1.631	80
C130	2	0.07	0.4375	130.424	52.9722	1.2867	1.676	84
C130	3	0.03	0.375	127.564	52.5552	1.2705	1.658	80
C131	1	0.03	0.3	136.865	43.4717	1.0334	1.194	158
C131	2	0.06	0.333333	134.924	43.539	1.0593	1.23	153
C131	3	0.05	0.416667	136.255	43.4937	1.0218	1.248	158
C132	1	0.07	0.4375	75.7867	25.4008	1.1851	0.646	23
C132	2	0.07	0.466667	77.5856	25.5592	1.2233	0.622	24
C132	3	0.08	0.470588	74.3781	25.8629	1.2	0.614	22
C133	1	0.04	0.222222	52.1862	18.572	1.2083	0.633	24
C133	2	0.04	0.307692	53.2971	18.918	1.1799	0.66	25
C133	3	0.01	0.2	53.6047	18.0288	1.1746	0.623	28
C134	1	0.02	0.2	85.0729	22.2471	0.8777	0.453	32
C134	2	0.04	0.333333	81.1444	22.8063	0.9058	0.505	34
C134	3	0.02	0.181818	80.2379	22.2029	0.8793	0.396	39
C135	1	0.03	0.214286	73.3854	23.1036	1.0438	0.566	22
C135	2	0.03	0.133333	79.3274	23.1804	1.0732	0.533	18
C135	3	0.04	0.333333	78.9097	23.44	1.0279	0.534	24
C136	1	0.04	0.285714	121.017	40.6268	1.2024	1.111	62
C136	2	0.03	0.25	122.809	40.2257	1.1548	1.123	68
C136	3	0.03	0.277778	126.508	39.7283	1.1624	1.105	63
C137	1	0.06	0.3	150.694	46.475	1.1076	1.159	121
C137	2	0.06	0.3	151.264	46.3577	1.1493	1.157	124
C137	3	0.08	0.4	149.374	46.9255	1.1134	1.166	118
C138	1	0.02	0.166667	70.4782	18.2271	0.9232	0.375	44
C138	2	0.03	0.333333	68.8107	18.6447	0.953	0.351	47
C138	3	0.01	0.0714286	67.5589	18.1106	1.0015	0.353	46
C139	1	0.05	0.357143	73.4955	24.1212	1.0472	0.573	54
C139	2	0.04	0.363636	78.9574	24.5963	1.0109	0.515	54
C139	3	0.05	0.263158	75.4296	24.2379	1.0096	0.584	53
C140	1	0.04	0.266667	72.955	20.4519	1.1578	0.547	43
C140	2	0.03	0.176471	72.8148	20.4353	1.2373	0.565	46
C140	3	0.02	0.125	74.7071	20.9554	1.2307	0.601	43
C141	1	0.03	0.157895	109.669	33.3032	1.0556	0.854	66
C141	2	0.03	0.2	106.091	33.1331	1.056	0.795	66
C141	3	0.07	0.35	109.184	33.7437	1.0533	0.821	63
C142	1	0.03	0.157895	137.133	42.4554	1.1393	0.768	92
C142	2	0.05	0.217391	140.01	42.0322	1.1306	0.737	99
C142	3	0.04	0.235294	136.883	42.3236	1.1729	0.754	97
C143	1	0.05	0.217391	118.443	64.2119	1.1283	1.709	169
C143	2	0.07	0.304348	124.899	64.9407	1.1226	1.731	163
C143	3	0.08	0.307692	120.218	64.4731	1.1767	1.711	161
C144	1	0.05	0.384615	84.1325	27.9828	1.2423	0.725	63
C144	2	0.03	0.2	88.7828	27.5222	1.253	0.735	67
C144	3	0.01	0.142857	87.0568	27.9646	1.2442	0.73	62
C145	1	0.08	0.333333	200.923	61.9446	0.9966	1.388	162
C145	2	0.06	0.315789	204.27	61.7829	1.0763	1.313	163
C145	3	0.09	0.36	200.022	61.1196	1.0046	1.387	165
C146	1	0.03	0.333333	74.664	20.9894	0.9903	0.535	51
C146	2	0.03	0.1875	77.5757	20.895	1.0079	0.478	49
C146	3	0.04	0.571429	76.1887	21.5723	0.9975	0.531	54
C147	1	0.04	0.266667	57.0277	11.2355	0.8479	0.344	31
C147	2	0.01	0.25	53.8896	11.738	0.8926	0.358	37
C147	3	0.01	0.125	56.1634	11.4582	0.804	0.323	36
C148	1	0.03	0.2	111.651	46.9163	1.1709	1.408	44
C148	2	0.04	0.222222	118.642	47.179	1.1834	1.443	48
C148	3	0.04	0.222222	113.065	47.3174	1.1652	1.485	46
C149	1	0.04	0.4	70.5114	21.9186	1.2136	0.625	48
C149	2	0.04	0.333333	70.29	21.915	1.2018	0.652	49
C149	3	0.02	0.166667	68.8304	21.5723	1.2482	0.67	53
C150	1	0.03	0.214286	53.9631	17.8403	0.9659	0.494	52
C150	2	0.01	0.1	54.123	17.8513	0.9714	0.398	46
C150	3	0.02	0.2	59.9573	17.7471	0.9033	0.395	47
C151	1	0.02	0.0909091	53.4053	16.0025	0.9538	0.382	31
C151	2	0.02	0.142857	55.4427	16.6371	0.9947	0.418	35
C151	3	0.02	0.111111	57.2311	16.6028	0.9234	0.383	36
C152	1	0.02	0.1	26.9294	11.2318	0.9488	0.496	12
C152	2	0.03	0.333333	26.0504	10.7604	0.9278	0.543	12
C152	3	0.04	0.1	32.0736	10.9208	0.9918	0.537	15
C153	1	0.05	0.25	120.037	35.5558	1.0923	0.933	108
C153	2	0.06	0.3	119.247	36.9693	1.1186	0.912	106
C153	3	0.04	0.25	117.629	36.1958	1.1423	0.949	107
C154	1	0.04	0.4	120.113	39.3167	1.0475	1.081	69
C154	2	0.05	0.555556	123.036	39.5143	1.0454	1.034	65
C154	3	0.05	0.3125	122.596	39.5897	1.0704	1.093	67
C155	1	0.06	0.26087	115.815	47.368	1.3019	1.542	48
C155	2	0.05	0.333333	111.002	47.2198	1.3268	1.558	51
C155	3	0.07	0.259259	117.798	47.81	1.3527	1.524	52
C156	1	0.05	0.25	113.859	31.1708	1.2085	1.118	65
C156	2	0.05	0.25	121.242	31.5131	1.1908	1.125	65
C156	3	0.05	0.25	113.859	31.1708	1.2085	1.118	65
C157	1	0.07	0.333333	147.57	48.8706	1.0561	1.818	126
C157	2	0.07	0.388889	152.109	48.3227	1.0989	1.822	121
C157	3	0.06	0.2	154.048	48.6491	1.0861	1.8	125
C158	1	0.07	0.411765	117.283	35.8972	1.2803	0.808	92
C158	2	0.07	0.538462	116.304	35.3481	1.2787	0.826	95
C158	3	0.07	0.291667	115	34.8	1.1928	0.8	93
C159	1	0.04	0.235294	141.237	40.1788	1.3446	1.034	109
C159	2	0.04	0.210526	144.19	40.076	1.317	1.056	105
C159	3	0.04	0.235294	141.181	40.6509	1.3306	1.067	105
C160	1	0.04	0.5	109.64	35.3097	0.9897	0.997	70
C160	2	0.03	0.214286	109.745	35.4228	0.9944	1.07	74
C160	3	0.03	0.230769	111.576	35.1082	0.977	1.087	70
C161	1	0.04	0.235294	175.709	57.7964	1.2259	1.468	123
C161	2	0.03	0.166667	173.702	57.4146	1.3013	1.403	125
C161	3	0.06	0.428571	170.463	57.0955	1.2282	1.44	120
C162	1	0.02	0.25	69.9498	15.9129	1.1816	0.288	37
C162	2	0.02	0.25	69.9498	15.9129	1.1666	0.288	37
C162	3	0.02	0.25	69.9498	15.9129	1.1816	0.288	37
C163	1	0.04	0.25	109.966	57.0741	1.1952	2.218	105
C163	2	0.05	0.263158	110.987	57.9978	1.2248	2.279	103
C163	3	0.06	0.461538	107.877	57.2096	1.2908	2.21	103
C164	1	0.03	0.230769	75.0213	20.1565	1.0958	0.431	64
C164	2	0.03	0.230769	75.0213	20.1565	0.994	0.431	64
C164	3	0.03	0.230769	75.0213	20.1565	1.0958	0.431	64
C165	1	0.03	0.0526316	60.2753	18.2296	0.9945	0.533	32
C165	2	0.02	0.125	63.4207	18.7612	1.0209	0.525	29
C165	3	0.03	0.0526316	61.2753	18.2296	0.9945	0.533	32
C166	1	0.02	0.166667	79.2571	31.2854	1.3219	1.054	57
C166	2	0.03	0.25	79.7515	31.1779	1.3121	1.036	56
C166	3	0.01	0.1	71.3413	31.9766	1.3375	1.032	55
C167	1	0.03	0.25	153.589	44.4353	1.5282	1.082	123
C167	2	0.04	0.307692	156.102	44.1094	1.498	1.037	118
C167	3	0.02	0.2	150.253	44.9649	1.464	1.01	116
C168	1	0.03	0.2	115.487	32.1595	1.0369	0.762	114
C168	2	0.02	0.181818	113.732	32.9638	1.0085	0.742	119
C168	3	0.03	0.272727	117.171	32.4126	0.9801	0.744	120
C169	1	0.05	0.277778	225.616	81.8801	1.1437	2.371	169
C169	2	0.05	0.294118	224.754	80.5342	1.1237	2.629	166
C169	3	0.05	0.3125	222.598	81.1908	1.2034	2.533	171
C170	1	0.03	0.272727	144.422	48.9791	1.0414	1.245	99
C170	2	0.04	0.25	146.848	48.3829	1.0365	1.285	105
C170	3	0.04	0.666667	140.398	48.9198	1.0466	1.215	96
C171	1	0.04	0.444444	105.605	35.4922	1.1641	0.986	103
C171	2	0.04	0.333333	105.34	35.9517	1.1733	1.094	103
C171	3	0.03	0.333333	104.236	35.0611	1.1684	1.042	98
C172	1	0.06	0.428571	157.82	53.517	1.0752	1.464	110
C172	2	0.05	0.454545	152.198	53.4674	1.0497	1.46	106
C172	3	0.07	0.538462	152.091	53.1712	1.1048	1.405	113
C173	1	0.04	0.666667	75.5249	16.2861	1.079	0.291	47
C173	2	0.03	0.75	78.9858	16.2206	1.0225	0.338	48
C173	3	0.04	0.8	70.6256	16.9556	0.8719	0.288	44
C174	1	0.05	0.277778	165.061	48.7932	1.2711	1.182	108
C174	2	0.04	0.333333	163.891	48.8006	1.2618	1.161	108
C174	3	0.04	0.333333	162.242	48.3507	1.276	1.165	103
C175	1	0.05	0.294118	64.2269	25.1056	1.1929	0.679	59
C175	2	0.03	0.25	62.1181	25.7167	1.1585	0.62	52
C175	3	0.02	0.285714	68.6014	25.3435	1.2223	0.705	55
C176	1	0.07	0.333333	165.283	41.6841	1.2424	0.809	159
C176	2	0.07	0.35	165.544	41.0235	1.2617	0.893	160
C176	3	0.07	0.333333	165.283	41.6841	1.2424	0.809	159
C177	1	0.04	0.266667	143.122	42.5877	1.09	0.853	107
C177	2	0.05	0.217391	141.561	42.7585	1.0512	0.908	106
C177	3	0.04	0.266667	143.122	42.5877	1.09	0.853	107
C178	1	0.04	0.266667	95.1518	32.4044	1.1083	0.916	83
C178	2	0.05	0.416667	90.2682	32.9699	1.1856	0.958	82
C178	3	0.03	0.3	93.4715	32.0129	1.166	0.89	84
C179	1	0.04	0.307692	131.119	47.4505	1.2281	1.501	100
C179	2	0.03	0.25	126.328	47.4729	1.2169	1.353	103
C179	3	0.02	0.181818	133.857	47.0698	1.1907	1.336	107
C180	1	0.04	0.181818	51.7523	17.9534	1.1626	0.436	37
C180	2	0.03	0.133333	54.1585	17.5887	1.1958	0.496	34
C180	3	0.03	0.25	49.0556	17.2611	1.2337	0.447	34
C181	1	0.09	0.55	198.029	74.9891	1.1001	2.133	145
C181	2	0.09	0.52381	199.508	74.1325	1.1528	2.117	145
C181	3	0.08	0.473684	198.762	74.1071	1.094	2.188	141
C182	1	0.08	0.380952	177.776	67.1642	1.2664	1.443	115
C182	2	0.05	0.263158	176.006	67.6213	1.2003	1.411	114
C182	3	0.06	0.3	174.332	67.1288	1.2578	1.333	120

## Sheet: V3-stage
Varieties	Repetition	Root dry weight(g)	RDW/SDW	Total root length(cm)	Surface area (cm2)	Average root diameter (mm)	Root Volume (cm3)	Root branching number
C003	1	0.15	0.46875	352.519	148.679	1.4233	5.29	331
C003	2	0.16	0.516129	359.247	155.355	1.4577	5.661	337
C003	3	0.17	0.53125	358.158	176.439	1.376	6.069	338
C004	1	0.07	0.35	63.8769	16.7282	1.2136	0.508	57
C004	2	0.06	0.3	64.8018	19.4222	0.954	0.463	55
C004	3	0.07	0.333333	62.2422	26.8054	1.0375	0.695	56
C005	1	0.08	0.16129	148.797	50.0591	1.1048	1.714	118
C005	2	0.08	0.166667	151.769	51.6131	1.1282	1.117	117
C005	3	0.12	0.16129	148.797	50.0591	1.1048	1.714	118
C006	1	0.11	0.333333	219.003	111.464	1.319	3.675	158
C006	2	0.09	0.28125	223.179	103.493	1.3012	3.367	156
C006	3	0.09	0.21875	216.542	50.0573	1.2669	1.46	156
C007	1	0.09	0.243243	256.463	90.1294	1.8186	2.521	214
C007	2	0.09	0.194444	252.161	67.5286	1.8131	1.71	137
C007	3	0.08	0.189189	258.443	78.735	1.8689	1.71	167
C008	1	0.09	0.257143	225.66	55.1107	0.9987	1.376	115
C008	2	0.15	0.454545	224.623	107.121	1.198	3.208	167
C008	3	0.07	0.205882	225.545	81.1327	1.2564	2.548	171
C009	1	0.07	0.291667	166.665	44.122	1.1088	1.223	105
C009	2	0.07	0.291667	168.122	67.0499	1.1255	1.719	148
C009	3	0.06	0.26087	162.999	41.8987	1.1717	1.713	132
C010	1	0.05	0.263158	131.165	65.9861	1.3033	2.15	99
C010	2	0.05	0.263158	132.298	56.2496	1.464	2.059	68
C010	3	0.05	0.263158	136.154	48.7155	1.2292	1.497	74
C011	1	0.12	0.166667	89.55	39.4258	1.8127	0.427	106
C011	2	0.03	0.166667	89.1313	34.1323	1.3404	2.149	101
C011	3	0.1	0.181818	85.5283	39.6468	1.399	0.337	116
C012	1	0.05	0.263158	162.959	77.1177	1.2222	2.453	131
C012	2	0.05	0.25	163.191	72.6866	1.2387	2.069	155
C012	3	0.05	0.263158	162.979	67.05	1.226	1.626	123
C013	1	0.09	0.25	134.514	47.394	1.1215	1.329	197
C013	2	0.07	0.2	135.602	26.9491	1.3076	0.881	100
C013	3	0.05	0.2	131.824	21.7871	0.8971	0.864	93
C014	1	0.11	0.37037	181.574	59.7368	1.0783	1.564	129
C014	2	0.11	0.296296	187.421	68.8403	1.0733	1.735	122
C014	3	0.12	0.333333	183.224	50.3468	1.0612	1.316	117
C015	1	0.11	0.289474	250.759	144.172	1.4316	1.484	258
C015	2	0.19	0.703704	252.592	143.149	1.7846	2.079	247
C015	3	0.2	0.689655	255.018	142.521	1.2941	4.878	338
C016	1	0.11	0.578947	130.798	30.3212	1.2294	0.78	252
C016	2	0.12	0.631579	135.118	26.0602	1.2023	0.653	254
C016	3	0.11	0.578947	130.798	30.3212	1.2294	0.78	252
C017	1	0.08	0.421053	198.45	60.0519	0.8016	1.204	118
C017	2	0.07	0.368421	199.047	62.3225	0.9966	1.553	115
C017	3	0.07	0.368421	199.181	52.2536	1.1149	1.456	113
C018	1	0.14	0.421053	154.497	51.2015	1.1458	0.342	129
C018	2	0.11	0.421053	152.517	73.5529	1.5351	2.823	135
C018	3	0.09	0.4	156.163	58.0054	1.1823	1.715	167
C019	1	0.12	0.333333	262.202	96.3011	1.2656	3.047	273
C019	2	0.11	0.305556	260.586	58.3385	1.7411	1.081	281
C019	3	0.12	0.342857	264.383	93.3978	1.0099	2.358	279
C020	1	0.14	0.368421	290.042	142.415	1.2951	4.611	236
C020	2	0.14	0.368421	289.459	111.891	1.2304	3.442	227
C020	3	0.13	0.351351	287.864	73.3459	0.9419	1.727	219
C021	1	0.05	0.2	177.095	53.4373	0.9938	0.831	86
C021	2	0.1	0.222222	177.443	54.4599	1.0109	2.387	245
C021	3	0.13	0.2	171.357	54.1283	0.8952	0.764	106
C022	1	0.1	0.285714	187.304	55.9259	1.004	1.404	109
C022	2	0.11	0.314286	185.489	99.3741	1.2381	3.076	110
C022	3	0.1	0.294118	181.376	40.0522	1.0504	1.052	105
C023	1	0.12	0.571429	242.772	33.8722	0.8995	0.762	386
C023	2	0.07	0.318182	232.276	56.3889	1.0966	1.546	387
C023	3	0.1	0.454545	240	48.4513	0.9478	1.148	387
C024	1	0.1	0.25	104.325	20.5005	0.7579	0.388	97
C024	2	0.08	0.25	103.144	8.9657	0.7135	0.16	94
C024	3	0.07	0.238095	100.132	19.7994	0.8288	0.41	96
C025	1	0.1	0.454545	234.951	81.5021	1.9792	1.995	196
C025	2	0.09	0.409091	227.043	77.8551	1.8915	2.124	183
C025	3	0.08	0.380952	228.078	63.9488	1.9783	1.564	165
C026	1	0.08	0.307692	171.553	67.6215	1.8856	2.004	114
C026	2	0.11	0.28	173.719	45.8382	1.8912	2.021	112
C026	3	0.1	0.307692	178.434	65.8035	1.7739	1.931	113
C027	1	0.07	0.21875	191.692	64.3722	1.9311	2.033	191
C027	2	0.08	0.266667	192.078	71.4964	1.8716	2.183	190
C027	3	0.08	0.25	192.224	69.6601	1.8535	2.009	189
C028	1	0.13	0.464286	185.147	75.7735	1.4207	2.112	172
C028	2	0.12	0.444444	182.485	72.5845	1.671	2.211	177
C028	3	0.14	0.482759	184.326	75.5233	1.1242	2.123	176
C029	1	0.19	0.826087	203.544	97.9185	1.1394	3.347	196
C029	2	0.18	0.818182	200.818	96.7207	1.5185	3.015	193
C029	3	0.22	0.916667	205.962	101.01	1.8272	4.577	196
C030	1	0.11	0.266667	71.6463	32.1878	1.3457	1.335	114
C030	2	0.1	0.3125	70.9486	33.0849	1.4029	1.406	116
C030	3	0.09	0.266667	71.6463	32.1878	1.3457	1.335	114
C031	1	0.13	0.392857	278.791	111.52	1.3387	3.169	255
C031	2	0.2	0.407407	280.83	113.128	1.3689	3.014	255
C031	3	0.11	0.428571	286.174	116.6	1.2969	3.181	250
C032	1	0.11	0.916667	144.988	31.6494	1.2006	0.864	105
C032	2	0.1	0.8	138.994	31.9993	1.2572	0.832	107
C032	3	0.09	0.818182	141.13	33.8143	1.1833	0.849	106
C033	1	0.1	0.304348	122.488	39.5698	1.0283	1.117	71
C033	2	0.08	0.272727	123.983	41.68	1.0615	1.186	70
C033	3	0.09	0.26087	125.961	40.3835	1.1085	1.119	72
C034	1	0.16	0.12	248.824	92.7	1.1734	1.042	392
C034	2	0.09	0.136364	253.718	93.5595	1.1389	1.389	397
C034	3	0.13	0.333333	149	98.8497	1.1791	2.143	390
C035	1	0.11	0.3	250.019	113.074	1.2851	3.288	276
C035	2	0.14	0.3	255.039	111.382	1.2052	3.346	282
C035	3	0.17	0.263158	257.317	113.841	1.3152	3.537	280
C036	1	0.1	0.47619	219.092	59.9741	1.1851	1.306	300
C036	2	0.09	0.4	211.607	54.8822	1.1745	1.375	308
C036	3	0.09	0.4	213.353	59.2927	1.2441	1.384	303
C037	1	0.08	0.380952	169.647	62.4708	1.262	2.596	181
C037	2	0.1	0.333333	169.238	67.3039	1.2402	2.438	184
C037	3	0.08	0.333333	165.469	65.6131	1.2648	2.707	188
C038	1	0.06	0.315789	129.798	60.5396	5.1766	4.519	291
C038	2	0.05	0.277778	123.797	59.1053	5.2164	4.536	292
C038	3	0.044	0.314286	128.138	61.5124	5.1468	4.471	291
C039	1	0.12	0.857143	322.145	116.722	2.5397	4.187	491
C039	2	0.1	0.833333	325.525	111.095	1.9921	3.895	495
C039	3	0.1	0.833333	320	110	2	4	490
C040	1	0.05	0.333333	151.333	37.3275	0.8623	0.752	137
C040	2	0.05	0.333333	150.256	35.4561	0.8047	0.713	134
C040	3	0.08	0.5	153.047	36.3027	0.8791	0.778	136
C041	1	0.1	0.3125	155.532	50.9875	2.1556	2.051	157
C041	2	0.08	0.266667	152.547	47.4704	2.7769	2.534	159
C041	3	0.1	0.3125	155.532	50.9875	2.1556	2.051	157
C042	1	0.13	0.481481	237.65	107.542	1.4265	3.479	176
C042	2	0.15	0.535714	238.76	106.188	1.3808	3.72	180
C042	3	0.14	0.538462	236.726	101.564	1.4259	3.621	172
C043	1	0.1	0.47619	101.439	36.5335	1.1135	0.802	97
C043	2	0.13	0.590909	99.2161	35.5411	1.1712	0.856	100
C043	3	0.1	0.47619	97.1855	36.8444	1.1146	0.855	99
C044	1	0.07	0.583333	111.154	34.7991	1.1913	0.781	78
C044	2	0.05	0.5	115.422	32.4376	1.2537	0.722	76
C044	3	0.05	0.444444	117.388	28.567	1.2492	0.71	72
C045	1	0.04	0.230769	96.6291	35.0827	1.7682	0.97	98
C045	2	0.03	0.181818	98.5739	32.0405	1.853	0.97	93
C045	3	0.04	0.230769	96.6291	35.0827	1.7682	0.97	98
C046	1	0.11	0.6875	108.605	69.6811	3.2531	3.436	107
C046	2	0.08	0.428571	107.098	61.182	2.9594	3.268	108
C046	3	0.11	0.5	108.735	65.8696	2.9973	3.146	108
C047	1	0.11	0.5	226.774	85.9653	1.1352	2.556	217
C047	2	0.11	0.478261	226.997	86.9826	1.1947	2.479	218
C047	3	0.08	0.363636	228.368	86.998	1.1174	2.449	219
C048	1	0.14	0.608696	315.301	107.907	1.5084	3.011	365
C048	2	0.14	0.56	314.791	107.059	1.5782	3.073	367
C048	3	0.14	0.608696	315.884	108.704	1.508	2.892	360
C049	1	0.1	0.625	212.379	64.594	1.8583	1.4	149
C049	2	0.17	0.647059	210.755	63.5735	1.6321	1.432	148
C049	3	0.1	0.666667	217.061	60.1913	1.7	1.445	147
C050	1	0.08	0.333333	244.007	76.5678	1.2042	2.313	300
C050	2	0.12	0.4	241.705	78.7254	1.1833	2.823	300
C050	3	0.13	0.433333	247.584	78.5512	1.17	2.906	300
C051	1	0.14	0.777778	493.824	161.542	1.2608	3.88	1127
C051	2	0.12	0.705882	490.061	162.186	1.2783	3.949	1124
C051	3	0.13	0.6875	497.459	166.773	1.2786	3.705	1127
C052	1	0.06	0.375	136.599	50.893	1.1345	1.316	89
C052	2	0.05	0.333333	138.471	51.2635	1.099	1.409	91
C052	3	0.07	0.411765	132.676	52.748	1.7813	1.444	88
C053	1	0.17	0.404762	371.572	127.319	1.5712	3.669	441
C053	2	0.14	0.35	371.732	130.129	1.5488	3.67	442
C053	3	0.2	0.454545	371.248	131.894	1.3977	3.569	442
C054	1	0.05	0.230769	89.0329	33.3185	1.346	1.077	100
C054	2	0.04	0.166667	93.6666	30.0802	1.3558	1.042	92
C054	3	0.06	0.181818	88.2699	30.0762	1.4722	1.043	104
C055	1	0.14	0.4	433.505	186.624	1.4669	5.961	501
C055	2	0.23	0.605263	438.36	192.067	1.4904	5.392	509
C055	3	0.17	0.435897	433.884	185.178	1.4449	5.967	506
C056	1	0.07	0.538462	139.285	43.0765	1.4263	1.444	113
C056	2	0.06	0.545455	134.608	33.3076	1.7412	1.258	110
C056	3	0.07	0.538462	139.285	43.0765	1.4263	1.444	113
C057	1	0.09	0.272727	204.397	84.1702	1.8364	2.652	214
C057	2	0.11	0.391304	201.389	81.7093	1.7119	2.805	214
C057	3	0.07	0.35	199.093	83.8168	1.8	2.27	213
C058	1	0.09	0.391304	175.345	59.7767	1.0852	1.622	105
C058	2	0.09	0.428571	176.078	57.6247	1.1045	1.591	109
C058	3	0.09	0.391304	175.345	59.7767	1.0852	1.622	105
C059	1	0.07	0.259259	88.7773	30.5061	1.4461	0.331	57
C059	2	0.08	0.4	87.0752	31.9132	1.5578	0.657	57
C059	3	0.07	0.259259	88.7773	30.5061	1.4461	0.331	57
C060	1	0.1	0.4	419.646	140.645	1.327	3.783	474
C060	2	0.13	0.371429	412.942	132.947	1.3046	3.141	473
C060	3	0.17	0.607143	416.434	133.361	1.2272	3.162	470
C061	1	0.06	0.461538	106.304	30.4437	1.0121	0.649	84
C061	2	0.05	0.357143	103.892	29.4159	0.9852	0.637	86
C061	3	0.05	0.333333	104.957	32.6887	0.9465	0.633	83
C062	1	0.1	0.5	277.624	85.7765	1.4593	2.036	174
C062	2	0.09	0.428571	271.096	83.2234	1.5852	2.529	171
C062	3	0.11	0.458333	274.287	82.948	1.3969	2.153	175
C063	1	0.05	0.384615	113.746	33.7808	1.1543	0.788	82
C063	2	0.03	0.272727	117.967	32.0741	1.1251	0.785	79
C063	3	0.05	0.384615	113.746	33.7808	1.1543	0.788	82
C064	1	0.07	0.777778	46.3999	13.5887	1.5454	0.558	34
C064	2	0.1	1	46.3766	13.9384	1.4858	0.592	39
C064	3	0.11	1.57143	47.3447	13.831	1.5141	0.541	40
C065	1	0.07	0.2	175.846	71.9129	1.3946	2.101	209
C065	2	0.06	0.2	174.549	74.8706	1.2831	2.135	208
C065	3	0.08	0.228571	174.899	72.3622	1.3053	2.082	205
C066	1	0.08	0.25	140.208	56.5181	1.6724	1.813	94
C066	2	0.1	0.294118	132.479	54.9604	1.622	1.892	93
C066	3	0.08	0.25	141.167	57.6449	1.6668	1.837	91
C067	1	0.04	0.363636	96.3801	37.6106	3.0287	3.967	211
C067	2	0.04	0.363636	90.1437	32.9945	3.5161	3.168	212
C067	3	0.04	0.363636	96.3801	37.6106	3.0287	3.967	211
C068	1	0.06	0.210526	69.9303	22.4468	1.1217	0.573	51
C068	2	0.05	0.277778	63.6131	22.5516	1.208	0.56	52
C068	3	0.08	0.2	64.4242	23.375	1.1549	0.575	51
C069	1	0.09	0.290323	165.197	59.6917	1.4662	1.706	145
C069	2	0.1	0.3125	167.781	56.4512	1.9085	1.782	146
C069	3	0.09	0.3	167.329	53.0196	1.4254	1.757	145
C070	1	0.03	0.157895	62.3879	24.253	1.2844	0.776	44
C070	2	0.04	0.210526	60.9377	24.2289	1.2656	0.767	42
C070	3	0.04	0.210526	60.9377	23.2289	1.2656	0.767	41
C071	1	0.06	0.26087	174.235	70.5937	1.6633	2.351	214
C071	2	0.06	0.285714	176.404	71.0379	1.9892	2.51	210
C071	3	0.06	0.26087	174.235	70.5937	1.6633	2.351	214
C072	1	0.15	0.454545	440.419	164.903	1.2435	4.728	466
C072	2	0.18	0.486486	441.461	166.372	1.267	4.773	462
C072	3	0.12	0.48	447.321	168.807	1.2528	4.719	461
C073	1	0.08	0.380952	285.263	88.8704	1.5185	2.805	272
C073	2	0.07	0.35	285.724	84.7466	1.5702	2.886	273
C073	3	0.1	0.555556	281.54	84.391	1.5154	2.893	279
C075	1	0.07	0.21875	228.462	69.4311	2.0378	2.596	200
C075	2	0.07	0.212121	234.628	67.3995	2.0435	2.81	206
C075	3	0.06	0.206897	228.334	66.5997	2.0787	2.201	198
C076	1	0.11	0.266667	387.423	93.4567	1.0289	1.897	341
C076	2	0.12	0.292683	382.65	93.3181	0.9955	1.836	347
C076	3	0.09	0.236842	384.521	93.7507	1.0502	1.873	346
C077	1	0.04	0.210526	133.822	29.7946	1.1423	0.594	83
C077	2	0.04	0.235294	132.124	30.3486	1.0465	0.527	86
C077	3	0.05	0.176471	132.737	29.3758	1.032	0.509	87
C078	1	0.1	0.344828	315.052	85.5563	0.996	2.089	192
C078	2	0.12	0.315789	319.827	84.2513	1.0228	2.057	194
C078	3	0.08	0.32	318.067	80.0266	1.0553	2.065	196
C079	1	0.14	0.461538	317.569	131.331	1.427	4.399	242
C079	2	0.12	0.333333	312.222	134.371	1.3803	4.774	238
C079	3	0.12	0.363636	314.806	131.781	1.4371	4.385	240
C080	1	0.13	0.361111	518.635	159.425	1.2879	4.53	647
C080	2	0.19	0.452381	519.627	152.054	1.212	4.214	641
C080	3	0.19	0.655172	514.866	157.159	1.2154	4.678	640
C081	1	0.05	0.333333	161.002	54.0372	1.2199	1.848	80
C081	2	0.06	0.352941	165.663	55.317	1.2116	1.893	80
C081	3	0.05	0.333333	167.285	58.9439	1.2739	1.877	80
C082	1	0.06	0.26087	111.135	23.339	1.3996	0.728	85
C082	2	0.05	0.227273	108.466	22.4196	1.3972	0.763	82
C082	3	0.06	0.26087	111.135	23.339	1.3996	0.728	85
C083	1	0.09	0.28125	388.454	90.1047	1.2838	1.801	336
C083	2	0.09	0.28125	389.338	93.4962	1.2036	1.783	337
C083	3	0.08	0.275862	386.66	95.8721	1.2272	1.796	336
C084	1	0.08	0.333333	323.159	65.7746	1.3144	2.308	224
C084	2	0.07	0.333333	324.568	109.38	1.3193	2.476	224
C084	3	0.09	0.36	320.459	96.9704	1.3076	2.335	224
C085	1	0.12	0.444444	254.795	96.7364	1.1454	2.491	130
C085	2	0.12	0.48	255.022	91.6986	1.1238	2.483	129
C085	3	0.16	0.615385	254.792	90.2037	1.157	2.541	132
C086	1	0.12	0.461538	374.504	112.194	1.0898	2.151	258
C086	2	0.12	0.387097	371.653	117.296	1.0829	2.479	253
C086	3	0.14	0.4	373.194	115.954	1.0576	2.295	254
C087	1	0.08	0.153846	132.505	35.3085	0.738	0.769	104
C087	2	0.07	0.2	130.693	35.8646	0.7789	0.782	104
C087	3	0.08	0.222222	129.918	35.1343	0.7215	0.731	108
C088	1	0.17	0.607143	241.604	79.2008	1.024	2.257	136
C088	2	0.09	0.45	243.246	73.9583	1.0373	2.223	136
C088	3	0.05	0.277778	240.971	72.3059	1.0254	2.296	136
C089	1	0.08	0.411765	214.28	52.2462	0.887	1.263	186
C089	2	0.1	0.4375	211.48	56.0261	0.8626	1.299	189
C089	3	0.09	0.411765	217.384	53.115	0.8107	1.233	187
C090	1	0.06	0.352941	135.579	31.0813	1.1333	0.561	111
C090	2	0.05	0.3125	136.661	33.9777	1.1393	0.539	115
C090	3	0.06	0.352941	135.579	31.0813	1.1333	0.561	111
C091	1	0.12	0.5	219.84	77.5861	1.1332	2.115	149
C091	2	0.15	0.576923	216.42	74.4533	1.1371	2.101	148
C091	3	0.12	0.5	219.84	77.5861	1.1332	2.115	149
C092	1	0.16	0.355556	410.916	110.006	1.258	2.418	342
C092	2	0.11	0.392857	410.881	109.833	1.2956	2.432	349
C092	3	0.15	0.394737	412.453	109.252	1.2247	2.444	342
C093	1	0.06	0.193548	100.102	55.5576	1.203	1.196	128
C093	2	0.07	0.21875	102.826	55.9569	1.2492	1.264	127
C093	3	0.06	0.206897	99.5316	55.919	1.2925	1.274	126
C094	1	0.1	0.344828	229.661	68.7206	0.9586	1.288	129
C094	2	0.12	0.387097	228.492	68.0294	0.9528	1.244	136
C094	3	0.11	0.34375	228.74	68.9173	0.924	1.265	135
C095	1	0.17	0.472222	389.285	114.874	1.0984	2.686	312
C095	2	0.14	0.4375	389.094	118.685	1.1112	2.389	314
C095	3	0.08	0.333333	383.757	116.014	1.1451	2.435	311
C096	1	0.16	0.372093	388.261	228.574	2.2792	23.104	4541
C096	2	0.17	0.447368	384.2	224.789	2.3192	20.488	4544
C096	3	0.1	0.294118	385.829	229.778	2.3232	20.687	4543
C097	1	0.05	0.277778	124.547	28.5883	1.1874	0.917	113
C097	2	0.04	0.266667	127.611	28.6095	1.1236	0.973	118
C097	3	0.04	0.25	130.143	28.7696	1.16	0.95	117
C098	1	0.07	0.333333	88	25	1.4498	0.787	90
C098	2	0.05	0.235294	86.5823	24.6074	1.4813	0.738	93
C098	3	0.07	0.333333	88	25	1.4498	0.787	90
C099	1	0.09	0.28125	452.357	141.405	1.113	3.39	429
C099	2	0.15	0.394737	459.6	142.839	1.1113	3.174	421
C099	3	0.18	0.514286	452.909	140.474	1.1136	3.392	425
C100	1	0.1	0.344828	342.519	107.644	1.1876	2.725	326
C100	2	0.14	0.482759	346.257	104.734	1.1996	2.784	321
C100	3	0.12	0.413793	342.433	104.359	1.1924	2.774	326
C101	1	0.08	0.307692	139.214	42.6298	1.2604	1.39	94
C101	2	0.07	0.291667	140.368	42.1787	1.2568	1.416	93
C101	3	0.08	0.32	142.62	43.3048	1.2788	1.411	93
C102	1	0.04	0.266667	83.1589	27.8257	1.0651	0.741	67
C102	2	0.02	0.166667	82.6828	27.4475	1.0877	0.777	67
C102	3	0.03	0.15	86.7616	27.3413	1.0698	0.793	61
C103	1	0.05	0.3125	178.458	44.5507	1.01	0.885	71
C103	2	0.03	0.25	178.137	44.3644	1.052	0.912	78
C103	3	0.05	0.263158	171.359	44.0918	1.0288	0.884	71
C104	1	0.08	0.210526	273.874	82.997	1.0355	1.977	290
C104	2	0.09	0.277778	270.436	80.8628	1.0822	1.988	292
C104	3	0.07	0.4	268.957	79.6814	1.0274	1.965	288
C105	1	0.06	0.315789	118.512	38.3609	1.6456	1.046	100
C105	2	0.05	0.294118	113.259	36.7559	1.6691	1.096	106
C105	3	0.04	0.333333	115	37.9	1.7	1.08	105
C106	1	0.05	0.235294	137.811	42.9594	1.4034	0.942	96
C106	2	0.05	0.25	140.256	44.1397	1.3706	0.99	98
C106	3	0.04	0.235294	137.811	42.9594	1.4034	0.942	96
C107	1	0.09	0.3	267.525	82.0086	2.4789	2.693	175
C107	2	0.04	0.181818	265.08	82.9521	2.4892	2.76	180
C107	3	0.09	0.310345	262.614	82.8802	2.4579	2.468	174
C108	1	0.05	0.153846	172.258	42.8062	1.8714	1.239	115
C108	2	0.05	0.185185	172.273	42.7437	1.7937	1.255	119
C108	3	0.06	0.214286	172.307	41.7955	1.8178	1.263	120
C109	1	0.05	0.217391	155.947	43.4825	1.2079	1.027	109
C109	2	0.05	0.2	157.914	42.0853	1.2019	1.007	108
C109	3	0.05	0.25	158.007	44.0835	1.2644	0.999	107
C110	1	0.13	0.361111	403.892	149.213	1.1987	4.317	358
C110	2	0.08	0.235294	406.755	148.952	1.1581	4.911	353
C110	3	0.2	0.5	405.667	147.385	1.2617	4.132	357
C111	1	0.05	0.277778	161.078	45.491	0.9289	0.921	94
C111	2	0.05	0.25	160.254	45.1831	0.969	0.952	97
C111	3	0.04	0.210526	158.216	45.4743	0.9037	0.983	93
C112	1	0.11	0.37931	222.036	68.5981	1.4027	1.657	131
C112	2	0.09	0.45	221.805	68.036	1.4005	1.635	129
C112	3	0.09	0.321429	225.764	68.0956	1.4515	1.672	130
C113	1	0.1	0.416667	189.944	52.9276	0.988	1.201	142
C113	2	0.08	0.4	190.689	52.2905	0.9976	1.194	142
C113	3	0.1	0.416667	182.405	53.3198	0.928	1.118	146
C114	1	0.23	0.547619	414.98	180.116	1.2816	5.221	456
C114	2	0.16	0.432432	413.776	176.58	1.1951	5.081	457
C114	3	0.2	0.512821	412.315	183.446	1.2769	5.856	455
C115	1	0.14	0.518519	296.634	102.755	1.4284	3.278	256
C115	2	0.17	0.515152	297.346	102.525	1.4359	3.622	258
C115	3	0.12	0.428571	300.01	103.219	1.4322	3.706	251
C116	1	0.07	0.269231	251.394	103.349	1.2429	3.807	184
C116	2	0.11	0.407407	252.039	103.496	1.2383	3.637	183
C116	3	0.09	0.272727	251.143	103.385	1.2647	3.527	185
C117	1	0.18	0.461538	327.361	130.222	1.4999	4.015	283
C117	2	0.11	0.333333	330.519	129.576	1.5846	4.116	281
C117	3	0.11	0.34375	331.816	130.453	1.5922	3.877	288
C118	1	0.22	0.611111	567.988	203.924	1.5029	5.899	527
C118	2	0.21	0.65625	567.952	204.884	1.4645	5.635	530
C118	3	0.26	0.764706	564.819	203.769	1.5214	5.906	530
C119	1	0.19	0.5	539.602	197.083	1.2163	5.789	522
C119	2	0.16	0.457143	541.598	193.433	1.1706	5.772	519
C119	3	0.28	0.682927	537.828	195.474	1.1939	5.028	516
C120	1	0.13	0.65	352.719	149.52	1.2591	4.392	251
C120	2	0.15	0.75	350.623	144.775	1.2242	4.223	249
C120	3	0.11	0.611111	357.473	150.604	1.2695	4.145	249
C121	1	0.12	0.545455	329.314	96.7723	1.94	2.204	222
C121	2	0.12	0.461538	326.234	97.499	1.913	2.185	220
C121	3	0.15	0.535714	328.142	97.217	1.8309	2.728	218
C122	1	0.2	0.666667	385.654	136.89	1.4026	3.464	317
C122	2	0.15	0.555556	387.006	136.495	1.4366	3.713	316
C122	3	0.12	0.545455	385.523	132.518	1.4567	3.421	320
C123	1	0.15	0.535714	425.465	154.218	1.2308	4.652	479
C123	2	0.14	0.466667	423.689	154.854	1.2598	4.783	472
C123	3	0.14	0.518519	422.757	155.44	1.2598	4.895	470
C124	1	0.09	0.428571	191.529	61.8486	1.0563	1.518	172
C124	2	0.11	0.478261	199.067	62.4508	1.0399	1.523	180
C124	3	0.08	0.4	197.518	62.5064	1.086	1.546	175
C125	1	0.15	0.375	298.37	115.403	1.3264	3.249	301
C125	2	0.1	0.3125	291.824	115.207	1.2919	3.261	299
C125	3	0.11	0.354839	292.222	114.875	1.3021	3.673	302
C126	1	0.16	0.421053	364.522	133.707	1.3159	3.361	295
C126	2	0.17	0.459459	362.485	130.912	1.3562	3.944	299
C126	3	0.13	0.433333	368.538	134.327	1.3871	3.603	295
C127	1	0.18	0.45	393.918	178.442	1.5059	6.385	427
C127	2	0.2	0.4	390.904	178.495	1.592	6.388	429
C127	3	0.22	0.44898	393.822	178.559	1.5354	6.773	424
C128	1	0.08	0.296296	288.797	108.88	1.2215	2.195	330
C128	2	0.09	0.310345	289.558	107.998	1.2933	2.325	333
C128	3	0.08	0.307692	292.871	108.013	1.2733	2.272	336
C129	1	0.15	0.428571	349.637	145.183	1.3544	5.642	303
C129	2	0.15	0.394737	350.62	143.788	1.3776	5.008	304
C129	3	0.12	0.4	353.101	143.994	1.3371	5.383	300
C130	1	0.17	0.809524	365.117	140.708	1.6108	4.103	258
C130	2	0.1	0.5	370.102	140.515	1.6235	4.469	259
C130	3	0.17	0.809524	365.117	140.708	1.6108	4.103	258
C131	1	0.2	0.740741	379.439	119.154	2.088	2.978	260
C131	2	0.16	0.727273	377.016	119.449	2.0547	3.018	255
C131	3	0.17	0.708333	377.509	119.523	2.04	3.092	253
C132	1	0.07	0.291667	126.011	32.6767	1.1103	0.768	88
C132	2	0.09	0.36	128.541	32.9157	1.1273	0.774	85
C132	3	0.08	0.4	129.746	32.8488	1.191	0.783	89
C133	1	0.1	0.333333	331.05	120.48	1.8902	3.337	205
C133	2	0.13	0.419355	328.007	122.408	1.8778	3.024	204
C133	3	0.14	0.424242	327.775	120.396	1.8	3.415	204
C134	1	0.12	0.461538	519.563	187.501	1.1598	5.85	677
C134	2	0.11	0.407407	522.885	189.691	1.1371	5.178	676
C134	3	0.1	0.4	517.94	188.417	1.1035	5.901	678
C135	1	0.09	0.310345	260.206	103.449	1.2292	3.257	239
C135	2	0.09	0.321429	266.56	103.185	1.1761	3.004	236
C135	3	0.1	0.333333	269.997	103.028	1.206	3.77	239
C136	1	0.04	0.133333	175.106	56.3675	1.2504	1.417	124
C136	2	0.04	0.235294	176.468	56.0623	1.2608	1.456	128
C136	3	0.06	0.357143	172.843	56.5709	1.2394	1.422	125
C137	1	0.15	0.535714	353.235	141.513	1.2911	4.397	330
C137	2	0.17	0.548387	355.409	141.012	1.3876	4.828	332
C137	3	0.16	0.551724	355.279	140.812	1.2801	4.186	327
C138	1	0.17	0.515152	424.324	169.549	1.2585	5.316	366
C138	2	0.15	0.5	423.638	169.414	1.2079	5.505	369
C138	3	0.17	0.515152	424.324	169.549	1.2585	5.316	366
C139	1	0.06	0.285714	264.659	69.9922	1.8236	1.435	702
C139	2	0.06	0.3	265.43	69.2379	1.8096	1.484	709
C139	3	0.06	0.285714	264.659	69.9922	1.8236	1.435	702
C140	1	0.26	0.65	525.763	244.506	1.4065	9.723	455
C140	2	0.29	0.783784	524.673	244.272	1.4535	9.203	451
C140	3	0.28	0.8	525.456	244.874	1.4927	9.078	456
C141	1	0.16	0.592593	424.427	165.966	1.1812	5.549	461
C141	2	0.12	0.48	422.536	165.428	1.1684	5.423	461
C141	3	0.13	0.541667	422.072	165.374	1.1193	5.934	461
C142	1	0.1	0.3125	406.006	160.512	1.2143	4.933	551
C142	2	0.14	0.451613	403.466	160.793	1.2695	5.373	548
C142	3	0.08	0.266667	403.747	160.995	1.2678	5.708	549
C143	1	0.2	0.588235	491.598	188.201	1.293	5.405	476
C143	2	0.19	0.59375	496.929	188.267	1.2347	5.429	476
C143	3	0.2	0.606061	494.159	188.289	1.2399	5.451	476
C144	1	0.06	0.461538	459.249	197.845	1.4242	6.112	375
C144	2	0.07	0.538462	450.68	200.907	1.4629	6.079	372
C144	3	0.06	0.6	455.171	198.976	1.464	6.708	378
C145	1	0.13	0.5	302.355	103.086	1.1905	3.366	236
C145	2	0.14	0.466667	297.261	103.516	1.1394	3.625	232
C145	3	0.09	0.45	301.502	100.172	1.1312	3.168	233
C146	1	0.15	0.75	215.513	87.5457	1.2812	2.747	189
C146	2	0.16	0.941176	217.347	87.6342	1.3259	2.861	189
C146	3	0.15	0.789474	212.445	87.7685	1.2997	2.27	183
C147	1	0.09	0.409091	306.423	84.2542	1.0787	2.163	242
C147	2	0.08	0.4	303.495	84.3199	1.1229	2.149	247
C147	3	0.07	0.35	305.084	84.9581	1.1198	2.346	243
C148	1	0.09	0.473684	220.455	62.5057	1.3691	1.523	119
C148	2	0.08	0.5	217.848	62.5794	1.3853	1.509	113
C148	3	0.07	0.388889	218.066	62.6129	1.3515	1.537	120
C149	1	0.25	0.675676	453.282	166.88	1.2552	3.672	380
C149	2	0.15	0.416667	455.189	166.103	1.2695	3.005	380
C149	3	0.17	0.472222	452.483	166.965	1.2777	3.96	379
C150	1	0.21	0.7	435.304	174.787	1.301	5.632	376
C150	2	0.22	0.758621	434.708	174.728	1.3143	5.729	379
C150	3	0.21	0.7	435.304	174.787	1.301	5.632	376
C151	1	0.13	0.65	254.613	116.823	1.2622	3.686	189
C151	2	0.1	0.526316	256.347	116.665	1.2457	3.055	189
C151	3	0.12	0.666667	258.744	68.3052	1.2164	3.077	189
C152	1	0.03	0.2	75.7306	23.2461	1.9648	0.641	26
C152	2	0.03	0.142857	76.4437	23.366	1.9312	0.649	28
C152	3	0.04	0.307692	78.1089	23.3383	1.9152	0.603	30
C153	1	0.07	0.233333	178.112	64.8442	1.1385	2.044	129
C153	2	0.06	0.206897	173.683	60.31	1.1742	2.265	120
C153	3	0.06	0.25	175.423	67.1301	1.1935	2.875	115
C154	1	0.08	0.444444	159.804	56.8536	1.1157	1.471	78
C154	2	0.08	0.421053	157.912	55.6489	1.1549	1.468	75
C154	3	0.08	0.421053	158.376	56.5208	1.1391	1.41	73
C155	1	0.07	0.636364	152.943	62.081	1.2909	1.933	60
C155	2	0.05	0.384615	153.74	62.2846	1.2275	1.919	60
C155	3	0.08	0.571429	152	62.01	1.2	1.9	59
C156	1	0.19	0.612903	369.469	150.272	1.6773	4.238	362
C156	2	0.25	0.714286	376.677	151.417	1.6264	4.575	369
C156	3	0.18	0.6	380.774	150.723	1.7	4.907	370
C157	1	0.12	0.666667	235.187	91.2102	1.2326	2.838	175
C157	2	0.09	0.473684	236.617	91.2193	1.1516	2.569	170
C157	3	0.06	0.461538	233.579	91.5762	1.1605	2.048	177
C158	1	0.08	0.347826	213.233	84.8356	1.3747	2.132	149
C158	2	0.07	0.225806	215.266	84.4611	1.4048	2.636	144
C158	3	0.08	0.347826	213.233	84.8356	1.3747	2.132	149
C159	1	0.16	0.457143	375.56	179.046	1.5846	6.617	529
C159	2	0.17	0.472222	379.48	179.457	1.4676	6.942	531
C159	3	0.12	0.375	375.232	179.662	1.5137	6.853	526
C160	1	0.1	0.625	316.265	126.302	1.1596	4.081	405
C160	2	0.13	0.65	315.26	126.518	1.1675	4.523	406
C160	3	0.12	0.631579	311.691	126.315	1.2069	4.368	404
C161	1	0.17	0.566667	393.461	213.053	1.6206	9.498	586
C161	2	0.22	0.733333	399.703	213.914	1.6861	9.888	588
C161	3	0.24	0.727273	392.398	213.512	1.6601	9.359	586
C162	1	0.12	0.375	329.552	124.87	1.2887	3.881	257
C162	2	0.13	0.419355	335.5	124.748	1.2871	3.625	263
C162	3	0.12	0.375	329.552	124.87	1.2887	3.881	257
C163	1	0.12	0.6	298.33	125.844	1.7717	4.254	551
C163	2	0.13	0.619048	292.934	125.628	1.7101	4.281	554
C163	3	0.11	0.578947	292.867	125.768	1.7449	4.477	552
C164	1	0.05	0.294118	185.003	79.4414	1.389	3.654	183
C164	2	0.08	0.296296	189.846	79.9984	1.3572	3.325	184
C164	3	0.01	0.0769231	188.262	79.2742	1.3565	3.299	180
C165	1	0.11	0.44	241.649	85.6523	1.1028	2.499	328
C165	2	0.08	0.4	246.912	85.3572	1.2422	2.492	323
C165	3	0.07	0.333333	246.831	85.3014	1.0819	2.502	328
C166	1	0.2	0.625	376.933	166.773	1.444	5.19	376
C166	2	0.24	0.705882	377.706	166.491	1.4475	5.292	377
C166	3	0.17	0.485714	374.399	166.541	1.4491	5.201	379
C167	1	0.04	0.25	379.88	165.789	1.3921	5.52	323
C167	2	0.07	0.304348	379.07	165.538	1.3824	5.987	326
C167	3	0.06	0.285714	379	165	1.3	6	327
C168	1	0.2	0.606061	402.59	174.28	1.3677	6.062	652
C168	2	0.18	0.580645	401.252	174.517	1.3954	6.983	654
C168	3	0.2	0.606061	402.59	174.28	1.3677	6.062	652
C169	1	0.09	0.45	247.177	89.1789	1.2186	2.792	221
C169	2	0.09	0.5	243.058	89.6252	1.2691	2.717	222
C169	3	0.07	0.333333	242.701	89.8535	1.2498	2.726	221
C170	1	0.19	0.452381	421.425	173.506	1.3109	5.768	336
C170	2	0.14	0.325581	420.213	173.013	1.2817	5.518	337
C170	3	0.19	0.452381	421.425	173.506	1.3109	5.768	336
C171	1	0.33	0.916667	456.214	215.3	1.4927	8.262	386
C171	2	0.31	0.885714	451.923	215.282	1.4318	8.277	387
C171	3	0.28	0.848485	456.19	215.687	1.402	8.207	387
C172	1	0.11	0.52381	270.066	90.2244	1.0934	2.452	231
C172	2	0.1	0.47619	267.003	90.9417	1.13	2.57	237
C172	3	0.1	0.588235	270.573	90.4968	1.1227	2.306	235
C173	1	0.04	0.5	83.0468	34.929	1.4311	0.642	57
C173	2	0.05	0.714286	78.3033	34.7906	1.4458	0.689	56
C173	3	0.04	0.666667	78.8521	34.6419	1.4136	0.632	57
C174	1	0.14	0.7	295.246	120.093	1.6643	3.802	235
C174	2	0.13	0.684211	294.773	121.78	1.6233	3.936	236
C174	3	0.13	0.684211	299.183	121.892	1.6232	3.187	236
C175	1	0.05	0.263158	154.714	46.9944	1.2562	1.037	91
C175	2	0.05	0.277778	154.366	46.8943	1.2595	1.053	87
C175	3	0.06	0.3	153.414	46.263	1.2129	1.009	86
C176	1	0.16	0.666667	279.135	106.757	1.3804	3.627	172
C176	2	0.14	0.538462	277.105	107.381	1.444	3.473	171
C176	3	0.11	0.55	274.679	107.53	1.4242	3.004	170
C177	1	0.08	0.363636	147.693	57.4371	1.2664	1.799	120
C177	2	0.09	0.45	144.807	57.4105	1.201	1.804	118
C177	3	0.08	0.363636	147.693	57.4371	1.2664	1.799	120
C178	1	0.1	0.5	263.047	94.2887	1.2333	2.477	416
C178	2	0.16	0.761905	269.495	94.7945	1.1853	2.41	423
C178	3	0.08	0.444444	260.552	94.5589	1.217	2.147	423
C179	1	0.07	0.35	393.381	120.256	1.58	3.751	908
C179	2	0.06	0.333333	393.776	120.401	1.5328	3.161	904
C179	3	0.05	0.294118	399.923	120.7	1.6061	3.325	907
C180	1	0.13	0.419355	348.66	138.411	1.3011	4.932	322
C180	2	0.13	0.448276	353.435	138.663	1.2523	4.311	321
C180	3	0.11	0.37931	352.266	138.561	1.2823	4.977	325
C181	1	0.11	0.333333	252.064	87.8925	1.2429	2.29	225
C181	2	0.11	0.346154	251	87.4618	1.2165	2.27	220
C181	3	0.1	0.307692	248.785	87.1932	1.2286	2.31	220
C182	1	0.09	0.375	214.731	69.9047	1.4649	2.038	143
C182	2	0.08	0.333333	214.818	69.6828	1.4178	2.331	145
C182	3	0.07	0.269231	214.511	69.5209	1.478	2.242	142
