# Supplementary material for: Genome-wide association screening and verification of potential genes associated with root architectural traits in maize (Zea mays L.) at multiple seedling stages
Source: BMC Genomics. 2021 Jul 20;22:558. doi: 10.1186/s12864-021-07874-x (PMC8290564; doi:10.1186/s12864-021-07874-x)
Supplement: Supplementary file 2 — Additional file 2: Table S2. Phenotypic data of the seven root-related traits from the GWAS panel at V1, V2 and V3 stages. [file 12864_2021_7874_MOESM2_ESM.xlsx]

## Sheet: V1-stage
Table S2. Phenotypic data of the seven root-related traits within the 80 accessions
Varieties	Repetition	Root dry weight(g)	RDW/SDW	Total root length(cm)	Surface area (cm2)	Average root diameter (mm)	Root Volume (cm3)	Root branching number
M01	1	0.06	6	115.66	35.3106	0.9718	0.858	119
M01	2	0.06	6	138.769	43.2886	0.993	1.075	108
M01	3	0.06	6	148.594	42.972	0.9205	0.989	108
M02	1	0.06	3	102.252	26.4325	1.6102	1.064	88
M02	2	0.06	3	102.354	31.6595	0.9846	0.779	100
M02	3	0.06	3	100.704	31.8503	1.0067	0.802	84
M03	1	0.04	0.857143	128.032	28.2786	0.9401	0.195	65
M03	2	0.04	1	144.538	39.3637	0.8669	0.853	68
M03	3	0.06	1	139.955	37.4445	0.8516	0.797	67
M04	1	0.06	1.2	150.433	65.8338	0.9698	1.111	124
M04	2	0.06	1	167.457	68.9341	1.3103	2.258	130
M04	3	0.06	1.2	185.647	60.2701	1.0334	1.557	139
M05	1	0.06	0.857143	87.0336	47.8705	1.7508	2.095	97
M05	2	0.06	1	98.9042	37.4859	1.2064	1.131	80
M05	3	0.06	0.857143	72.3624	29.4866	1.2971	0.956	69
M06	1	0.06	0.857143	206.007	65.3717	1.0101	1.651	177
M06	2	0.06	1.2	161.904	65.1543	1.2023	1.838	168
M06	3	0.06	1	187.895	66.0185	1.2031	2.136	213
M07	1	0.03	2	71.0151	15.5557	0.5206	0.316	39
M07	2	0.03	1.5	85.4949	21.7081	0.5206	0.636	45
M07	3	0.05	2	75.7207	18.3187	0.5645	0.584	40
M08	1	0.06	0.857143	114.387	42.2749	0.8224	1.243	53
M08	2	0.06	0.75	92.722	39.6797	0.8078	0.756	52
M08	3	0.06	0.857143	114.387	42.2749	0.9197	1.243	53
M09	1	0.06	0.857143	100.603	35.0499	1.109	0.972	93
M09	2	0.06	1	104.412	39.0933	1.1918	1.165	94
M09	3	0.06	0.75	115.614	39.2822	1.0815	1.062	102
M10	1	0.06	2	50.6872	20.1025	2.1154	0.476	28
M10	2	0.06	2	67.9274	21.4288	1.5042	0.538	37
M10	3	0.06	2	52.1473	20.3156	1.5453	0.678	22
M11	1	0.02	1.2	62.2679	22.7699	0.6783	0.976	34
M11	2	0.02	1.5	53.5547	20.8265	0.7406	0.594	33
M11	3	0.03	2	52.3244	20.3263	0.6378	0.628	43
M12	1	0.03	1.5	39.9991	38.8738	1.502	0.999	43
M12	2	0.03	3	46.4923	36.3528	1.4042	1.189	45
M12	3	0.04	2	56.0625	41.5271	1.3415	1.009	48
M13	1	0.06	3	59.1393	23.8323	1.3078	0.714	43
M13	2	0.06	3	61.4545	24.8497	1.2102	0.753	44
M13	3	0.06	3	58.2988	23.4098	1.3723	0.803	44
M14	1	0.06	1	135.044	44.2884	1.2254	1.357	120
M14	2	0.06	0.857143	132.114	49.0719	1.1823	1.45	122
M14	3	0.06	0.857143	139.69	54.6739	1.1457	1.552	122
M15	1	0.05	1.2	57.1501	29.4315	1.6308	1.16	46
M15	2	0.05	1.2	56.6711	28.7365	1.6141	1.16	45
M15	3	0.04	1.2	57.0365	28.8207	1.6084	1.159	46
M16	1	0.06	1.5	95.2242	30.3658	1.2159	0.9	63
M16	2	0.06	2	94.8766	29.8197	1.1736	0.875	61
M16	3	0.06	2	93.8442	29.8549	1.2126	0.856	62
M17	1	0.05	1.2	52.6638	21.1838	1.1595	0.756	40
M17	2	0.05	1.2	54.3161	21.4671	1.713	0.691	41
M17	3	0.04	1.2	51.1827	22.3558	1.4232	0.773	39
M18	1	0.06	1	116.246	45.5245	1.2051	1.372	122
M18	2	0.06	1.2	101.168	43.8624	1.5314	1.379	111
M18	3	0.06	1	110.996	41.4835	1.308	1.35	116
M19	1	0.06	0.857143	92.7688	31.864	0.8788	0.976	72
M19	2	0.06	0.75	94.4775	31.9579	0.6592	0.931	73
M19	3	0.06	0.857143	92.7474	32.1575	0.9307	1.925	71
M20	1	0.06	1.5	84.4593	39.2856	1.4519	1.617	94
M20	2	0.06	1.5	82.8097	43.9232	1.5883	1.854	93
M20	3	0.06	1.5	83.3476	44.7508	1.4129	1.934	107
M21	1	0.06	3	75.8965	26.2969	1.091	0.79	44
M21	2	0.06	3	71.6003	24.2259	1.1243	0.712	46
M21	3	0.06	3	69.0944	24.3914	1.1237	0.785	42
M22	1	0.06	2.4	30.7674	9.3347	0.9657	0.625	28
M22	2	0.06	2.4	30.9221	8.4663	0.8715	0.584	26
M22	3	0.06	2	38.0075	10.0946	1.1093	0.734	39
M23	1	0.06	2	80.7405	36.7379	1.4204	1.06	48
M23	2	0.06	2	80.6548	36.9983	1.001	0.983	52
M23	3	0.06	2	80.7405	36.7379	1.4204	1.06	48
M24	1	0.06	0.857143	197.437	65.9227	1.0628	1.752	150
M24	2	0.06	1	196.98	62.4228	1.0087	1.574	153
M24	3	0.06	1.2	197.125	64.5619	1.0392	1.418	146
M25	1	0.06	0.666667	251.639	87.651	1.1087	2.43	159
M25	2	0.06	0.666667	283.204	87.2379	1.0929	2.657	158
M25	3	0.06	0.6	231.133	79.8742	0.9623	1.681	157
M26	1	0.02	3	32.8862	14.7886	1.3203	0.587	15
M26	2	0.02	3	30.9442	13.2444	1.3624	0.451	15
M26	3	0.02	6	31.8203	13.277	1.4992	0.385	16
M27	1	0.02	1.2	114.515	13.719	0.8975	0.398	24
M27	2	0.02	1.2	111.157	13.1566	0.9985	0.328	21
M27	3	0.02	1.5	102.652	12.535	0.8077	0.269	20
M28	1	0.06	0.75	104.085	48.6256	1.4871	1.808	99
M28	2	0.06	0.75	117.038	46.3037	1.5	1.361	97
M28	3	0.06	0.857143	124.028	48.7347	1.2551	1.906	102
M29	1	0.06	0.12	121.366	37.0426	1.1399	1.341	77
M29	2	0.06	1	119.923	34.2731	1.0424	1.023	74
M29	3	0.06	1.2	111.983	36.9323	0.9666	0.675	71
M30	1	0.06	2	74.0122	23.7264	1.0804	0.587	45
M30	2	0.06	2.5	87.0991	26.4422	0.9324	0.663	53
M30	3	0.06	2	74.2878	23.3578	1.0008	0.584	49
M31	1	0.06	0.75	136.719	45.9249	0.9937	1.215	125
M31	2	0.06	1	131.525	42.6017	1.0159	1.188	115
M31	3	0.06	0.857143	136.955	40.6294	1.0514	1.115	112
M32	1	0.06	1.2	84.291	35.065	1.0072	1.522	46
M32	2	0.06	2	85.0803	37.3015	1.0072	1.301	48
M32	3	0.06	1.2	86.6875	38.6262	1.1635	1.797	50
M33	1	0.06	1	104.806	39.6441	1.2375	0.998	78
M33	2	0.06	0.857143	110.04	48.1303	1.3923	1.675	83
M33	3	0.06	1	104.806	39.6441	1.2375	0.998	78
M34	1	0.06	1	128.262	38.1721	1.2366	1.18	83
M34	2	0.06	1.2	137.229	39.3126	1.0742	1.244	86
M34	3	0.06	1.2	127.052	37.6255	1.5512	1.343	84
M35	1	0.06	0.75	196.98	76.3641	1.3	2.382	162
M35	2	0.06	0.666667	200.81	76.9309	1.0371	2.254	168
M35	3	0.06	0.666667	195.225	76.7323	1.0881	1.815	160
M36	1	0.06	1	192.104	65.7458	1.0894	1.791	137
M36	2	0.06	1	194.932	55.3363	0.9036	1.25	126
M36	3	0.06	0.857143	189.742	59.021	1.006	1.484	130
M37	1	0.06	1	150.948	50.6687	1.0614	1.171	129
M37	2	0.06	0.857143	140.661	45.033	1.0191	1.147	120
M37	3	0.06	1.5	147.131	41.3389	0.8943	0.924	121
M38	1	0.04	0.8	142.379	58.9564	1.3181	1.943	214
M38	2	0.05	1	149.182	66.5882	1.441	2.759	213
M38	3	0.05	1.25	142.384	50.5782	1.3155	1.663	208
M39	1	0.07	0.875	128.693	59.7667	1.2309	1.531	106
M39	2	0.07	0.875	128.693	59.7667	1.2309	1.531	106
M39	3	0.08	1.42857	139.593	66.979	1.4252	2.386	110
M40	1	0.06	1	187.787	62.6554	1.0681	1.593	152
M40	2	0.07	0.875	190.199	64.9173	1.0864	1.763	158
M40	3	0.07	1	191.517	68.3789	1.1365	1.943	154
M41	1	0.05	1.25	123.523	42.1078	1.0851	1.142	99
M41	2	0.05	1.25	127.484	45.553	1.0547	1.201	105
M41	3	0.05	1.25	127.674	43.0019	1.1632	1.25	100
M42	1	0.03	0.6	122.204	29.7116	0.7739	0.575	77
M42	2	0.04	0.666667	125.577	29.7705	0.7929	0.669	72
M42	3	0.05	1.25	116.085	27.0797	0.8013	0.678	70
M43	1	0.03	1.5	129.597	38.4078	1.2392	0.96	78
M43	2	0.03	1.5	132.955	39.1799	0.9983	0.699	75
M43	3	0.04	1.33333	131.157	41.4027	1.2475	1.403	82
M44	1	0.02	1.75	42.4935	12.4115	0.9345	0.36	22
M44	2	0.02	1.4	36.8804	12.1651	1.2037	0.306	21
M44	3	0.03	2	39.2868	12.7027	0.7861	0.191	21
M45	1	0.05	1	185.59	54.8273	0.8176	0.912	67
M45	2	0.06	1.5	192.866	61.6337	1.0172	1.567	77
M45	3	0.06	1.5	200.661	60.7733	0.8038	1.221	81
M46	1	0.02	0.5	94.1688	32.2741	1.1585	0.993	55
M46	2	0.04	1	93.0131	30.9024	0.9899	0.715	55
M46	3	0.05	1.66667	92.6862	30.0422	1.3156	0.988	55
M47	1	0.05	1.66667	47.9477	18.7933	1.2435	0.835	29
M47	2	0.05	1.66667	48.6717	20.3207	1.7051	1.684	36
M47	3	0.06	1.75	52.6906	17.9655	1.8343	1.361	26
M48	1	0.08	2.66667	58.174	14.6738	1.0587	0.4	30
M48	2	0.08	2	51.596	13.5059	1.0335	0.349	27
M48	3	0.09	2.25	56.456	13.8319	0.7799	0.27	29
M49	1	0.08	2	127.668	38.8117	0.8366	0.812	84
M49	2	0.09	2.25	104.901	25.4776	0.6578	0.255	67
M49	3	0.095	1.9	111.199	27.975	0.8008	0.56	59
M50	1	0.03	2	57.7863	23.1334	1.2743	0.737	29
M50	2	0.03	2	58.6475	23.3835	1.3195	0.87	27
M50	3	0.04	1.66667	55.2271	23.4943	1.2407	0.732	25
M51	1	0.03	6	51.9353	22.9172	0.8587	0.727	37
M51	2	0.03	6	51.9353	22.9172	0.8587	0.727	37
M51	3	0.04	8	58.6461	23.5005	1.0298	0.815	40
M52	1	0.04	2	39.5299	11.1083	0.8006	0.44	31
M52	2	0.04	2	40.3272	15.3785	1.038	0.453	35
M52	3	0.04	1.83333	40.8629	11.3049	1.2165	0.461	38
M53	1	0.07	1.6	82.3585	24.57	0.9496	0.583	47
M53	2	0.07	1.33333	86.8271	26.1678	1.0777	0.604	46
M53	3	0.06	2	83.2127	23.9523	0.9346	0.499	41
M54	1	0.04	4	48.0671	15.3922	1.218	0.56	18
M54	2	0.04	5	50.1628	14.9847	0.9239	0.467	20
M54	3	0.04	5	50.1628	14.9847	0.9239	0.467	20
M55	1	0.02	7	34.4116	17.1301	1.5846	0.556	19
M55	2	0.02	3.5	31.4729	17.8182	1.6084	0.326	13
M55	3	0.02	7	34.9651	19.515	1.6766	0.344	13
M56	1	0.03	0.75	74.7287	32.9844	1.3894	1.085	47
M56	2	0.02	0.8	64.1214	34.0658	1.4154	0.852	41
M56	3	0.03	0.833333	68.021	32.6647	1.4818	1.173	44
M57	1	0.02	0.4	86.9983	32.1194	1.2969	0.782	68
M57	2	0.02	0.5	77.1764	34.4371	1.0071	0.867	71
M57	3	0.02	0.4	78.1145	36.6429	1.4463	1.47	70
M58	1	0.02	0.4	43.0631	13.3058	0.9781	0.399	16
M58	2	0.02	0.4	39.6593	12.0287	1.0763	0.27	15
M58	3	0.02	0.4	40.9032	13.8515	1.1948	0.414	15
M59	1	0.03	0.75	103.764	37.4528	1.0432	0.716	88
M59	2	0.03	0.5	112.429	39.0947	1.1068	1.082	81
M59	3	0.04	0.8	106.089	41.3389	1.2403	1.282	89
M60	1	0.01	0.25	33.2451	15.1646	1.452	0.55	20
M60	2	0.01	0.25	37.9368	15.4073	1.2927	0.498	18
M60	3	0.01	0.25	33.398	16.1419	1.5385	0.621	25
M61	1	0.05	1.4	55.3929	20.3205	1.1677	0.593	50
M61	2	0.05	1.6	53.2968	20.5651	1.2282	0.631	54
M61	3	0.06	1.8	51.356	24.0249	1.0717	0.644	49
M62	1	0.08	1.33333	63.7942	35.5723	1.7749	1.578	91
M62	2	0.09	1.5	67.5232	38.3174	1.1343	1.087	85
M62	3	0.08	2	61.4499	38.8272	0.9992	0.959	84
M63	1	0.02	0.5	34.5758	19.2429	1.7715	0.852	36
M63	2	0.03	1	36.565	19.5261	1.6998	0.83	30
M63	3	0.03	1	32.5216	18.8522	1.9326	0.573	35
M64	1	0.04	1	33.2243	15.5269	1.4876	0.577	15
M64	2	0.04	1	37.019	16.1851	1.3917	0.563	15
M64	3	0.03	1	35.6116	18.5986	1.5771	0.891	19
M65	1	0.01	0.25	54.6863	14.8406	0.8638	0.32	29
M65	2	0.01	0.25	51.3632	14.2898	0.8856	0.316	38
M65	3	0.01	0.25	51.1845	14.315	0.7467	0.337	25
M66	1	0.03	0.6	60.2242	25.9402	1.1415	1.026	40
M66	2	0.03	0.75	53.7292	19.035	1.212	0.574	30
M66	3	0.04	0.8	52.5968	20.1866	1.2217	0.617	30
M67	1	0.016	1.6	66.5864	17.9976	1.0124	0.456	28
M67	2	0.02	2	75.5467	20.6805	0.8714	0.451	30
M67	3	0.02	2	79.7478	20.4837	0.6537	0.335	27
M68	1	0.07	7	88.6807	32.5161	1.1671	0.949	91
M68	2	0.07	7	79.7642	31.4832	1.1442	0.615	84
M68	3	0.1	7.5	82.6346	39.637	1.5268	1.513	82
M69	1	0.09	1.8	121.907	37.4507	0.9779	0.916	70
M69	2	0.09	1.8	132.479	40.701	0.7974	0.811	87
M69	3	0.1	2.5	112.799	36.5722	1.3368	1.022	64
M70	1	0.01	0.25	74.9643	25.2224	1.071	0.675	64
M70	2	0.01	0.333333	80.801	28.8467	1.4934	1.45	66
M70	3	0.02	0.5	74.3967	22.155	1.2964	0.718	56
M71	1	0.02	0.666667	146.428	25.6897	0.8733	0.398	40
M71	2	0.03	0.5	161.812	29.5954	1.1078	1.56	54
M71	3	0.03	0.6	155.877	29.5954	1.2197	1.237	54
M72	1	0.03	1	34.6816	26.0704	0.7236	0.472	54
M72	2	0.03	1.2	27.7002	18.3795	0.9629	0.202	53
M72	3	0.05	2.5	29.8587	15.0287	1.6236	0.204	53
M73	1	0.005	0.25	21.7831	10.6759	0.9755	0.193	29
M73	2	0.01	0.333333	38.1661	10.3982	0.8672	0.225	33
M73	3	0.01	0.333333	48.966	12.4627	1.0702	0.44	37
M74	1	0.03	0.6	113.998	29.0277	1.2487	0.906	50
M74	2	0.03	0.5	116.853	39.1114	1.0654	1.042	57
M74	3	0.04	1	115.052	25.2837	0.6995	0.442	46
M75	1	0.04	0.8	60.8107	23.2421	0.8934	0.519	44
M75	2	0.04	1	54.3464	20.408	0.961	0.494	41
M75	3	0.05	0.833333	58.7238	20.8393	0.9652	0.503	52
M76	1	0.07	1.4	62.2165	20.48	0.9027	0.462	43
M76	2	0.07	2.33333	59.1527	17.1287	0.9217	0.395	47
M76	3	0.08	2	59.5729	21.7901	1.1643	0.634	47
M77	1	0.05	1.4	51.6407	15.0058	0.78	0.39	44
M77	2	0.06	1.75	45.3172	13.677	0.9607	0.328	32
M77	3	0.05	2.33333	47.2436	12.7271	0.8575	0.273	34
M78	1	0.06	1.8	79.1774	24.5524	1.0675	0.709	40
M78	2	0.07	3	71.8008	23.7573	1.0532	0.626	36
M78	3	0.08	3.33333	64.8726	16.6047	1.5156	0.629	31
M79	1	0.01	0.25	62.5828	11.6816	1.1412	0.333	205
M79	2	0.01	0.2	69.4135	16.0579	1.0344	0.415	201
M79	3	0.03	1	72.8154	18.7615	1.0046	0.974	207
M80	1	0.04	0.5	126.965	40.2683	0.8382	0.425	51
M80	2	0.04	0.444444	134.278	44.1351	1.4492	1.215	51
M80	3	0.04	0.444444	132.162	42.6421	1.1111	1.184	55

## Sheet: V2-stage
Varieties	Repetition	Root dry weight(g)	RDW/SDW	Total root length(cm)	Surface area (cm2)	Average root diameter (mm)	Root Volume (cm3)	Root branching number
M01	1	0.16	0.727273	249.026	104.53	1.3519	3.857	262
M01	2	0.17	0.68	252.311	112.928	1.201	3.391	260
M01	3	0.2	0.766667	257.325	122.475	1.4388	5.485	269
M02	1	0.16	0.761905	339.411	146.45	1.0921	4.179	287
M02	2	0.16	0.533333	332.667	139.722	1.4694	5.133	288
M02	3	0.17	0.708333	348.76	148.274	1.2634	4.999	295
M03	1	0.05	0.391304	225.212	58.5635	0.8277	1.212	228
M03	2	0.06	0.382353	220.927	59.1179	0.9958	1.721	231
M03	3	0.07	0.68	221.602	53.1127	0.7629	1.013	200
M04	1	0.2	0.512821	361.296	170.73	1.3888	5.928	378
M04	2	0.21	0.567568	359.195	169.874	1.3281	5.976	364
M04	3	0.25	0.609756	362.8	180.475	1.5459	5.015	387
M05	1	0.12	0.3	375.665	124.625	1.056	3.29	375
M05	2	0.12	0.3	375.665	124.625	1.056	3.29	375
M05	3	0.14	0.521739	365.842	120.527	1.1463	3.021	377
M06	1	0.15	0.483871	722.931	206.022	1.0409	6.662	629
M06	2	0.19	0.791667	720.618	207.294	1.1826	6.764	616
M06	3	0.2	0.589744	731.122	203.677	1.1772	6.937	629
M07	1	0.06	1.42857	63.3306	14.1443	0.614	0.217	55
M07	2	0.06	1.42857	59.31	12.2658	0.6583	0.202	48
M07	3	0.06	1.42857	59.3254	12.8593	0.8004	0.0999	47
M08	1	0.19	0.513514	300.923	109.376	1.1764	3.272	294
M08	2	0.19	0.542857	311.552	116.023	1.1189	3.438	308
M08	3	0.17	0.7	304.416	128.036	1.1764	3.981	295
M09	1	0.16	0.516129	246.21	85.7987	0.9992	2.069	216
M09	2	0.18	0.5	248.079	93.6226	1.226	2.869	221
M09	3	0.22	0.488889	251.063	99.8731	1.5198	2.555	227
M10	1	0.12	0.545455	406.726	130.86	0.9939	3.36	434
M10	2	0.15	0.625	408.8	135.428	1.0545	3.57	439
M10	3	0.15	0.625	408.8	135.428	1.0545	3.57	439
M11	1	0.06	0.153846	123.77	16.2023	0.802	0.417	129
M11	2	0.06	0.181818	124.841	24.3947	0.8786	0.422	136
M11	3	0.06	0.25	131.248	26.2976	1.0334	0.419	139
M12	1	0.04	0.272727	132.544	34.0085	0.9619	0.618	55
M12	2	0.04	0.3	127.533	26.2511	1.0488	0.583	54
M12	3	0.04	0.363636	134.965	29.2398	0.9501	0.57	54
M13	1	0.08	1	209.304	67.2762	0.9501	1.598	122
M13	2	0.1	1.2	202.631	78.4063	1.1408	1.888	130
M13	3	0.1	1.04348	206.288	72.1589	0.9641	1.739	110
M14	1	0.15	0.5	313.192	125.98	1.293	3.486	317
M14	2	0.16	0.432432	315.721	131.642	1.3272	4.368	329
M14	3	0.16	0.355556	320.484	129.026	1.2427	4.009	319
M15	1	0.06	0.294118	132.856	54.9193	1.0762	1.209	250
M15	2	0.06	0.333333	136.697	60.2691	1.0544	2.643	252
M15	3	0.06	0.4	126.318	58.9637	1.4858	2.19	243
M16	1	0.09	0.321429	224.403	84.2072	1.0536	2.218	168
M16	2	0.1	0.322581	223.025	84.635	1.2079	2.556	165
M16	3	0.12	0.375	213.147	79.6282	0.9343	1.393	164
M17	1	0.06	0.3125	102.585	35.0162	1.2039	1.054	40
M17	2	0.06	0.3125	101.778	36.2177	1.1327	1.026	47
M17	3	0.06	0.388889	103.608	45.3861	1.0813	1.227	42
M18	1	0.11	0.5625	369.362	139.476	1.1987	4.18	282
M18	2	0.11	0.612903	371.609	131.338	1.0985	3.332	292
M18	3	0.13	0.823529	381.053	142.741	2.0436	4.6	296
M19	1	0.05	0.238095	250.494	97.614	1.2254	2.145	160
M19	2	0.07	0.28	250.587	65.7586	1.2651	0.995	145
M19	3	0.11	0.5	252.451	75.1371	1.2468	1.748	149
M20	1	0.14	0.566038	469.005	149.083	1.4767	5.521	313
M20	2	0.13	0.744186	471.965	155.828	1.3082	5.195	304
M20	3	0.15	0.744186	481.571	149.6	1.3082	5.486	304
M21	1	0.1	0.277778	217.427	103.854	1.2276	3.573	310
M21	2	0.1	0.277778	217.427	103.854	1.2276	3.573	310
M21	3	0.11	0.268293	222.298	105.625	1.048	3.815	314
M22	1	0.08	0.666667	223.081	57.8961	0.7896	1.045	187
M22	2	0.08	0.727273	230.347	63.8009	0.8112	1.294	193
M22	3	0.09	0.75	229.812	62.1403	0.8607	1.337	185
M23	1	0.09	0.219512	277.33	97.2322	1.2353	2.15	251
M23	2	0.1	0.2	277.33	104.904	1.1697	3.53	251
M23	3	0.15	0.3125	278.558	101.091	1.1145	2.817	250
M24	1	0.13	0.5	400.854	116.816	1.0108	3.457	218
M24	2	0.15	0.486486	399.49	112.982	0.9002	2.543	213
M24	3	0.16	0.534884	387.735	112.403	1.1261	3.164	211
M25	1	0.1	0.294118	339.792	119.489	1.0536	2.999	240
M25	2	0.12	0.266667	347.692	123.781	1.0984	3.674	245
M25	3	0.19	0.44186	349.825	129.16	1.3572	3.961	242
M26	1	0.06	0.0625	172.349	55.8638	1.1299	1.746	150
M26	2	0.06	0.0689655	167.365	48.6688	0.9756	1.582	143
M26	3	0.06	0.0740741	168.928	58.9581	0.9057	0.999	140
M27	1	0.06	0.333333	42.846	28.6659	0.9032	1.325	91
M27	2	0.06	0.333333	41.9428	24.5731	0.733	0.45	78
M27	3	0.06	0.333333	39.7533	27.2289	0.6223	0.424	83
M28	1	0.18	0.361702	460.082	210.539	0.986	6.749	428
M28	2	0.17	0.475	465.067	212.504	1.3663	7.259	419
M28	3	0.19	0.444444	467.4	215.78	1.3966	7.232	432
M29	1	0.08	0.689655	324.414	105.223	1.0324	2.716	282
M29	2	0.13	0.689655	324.414	105.223	1.0324	2.716	282
M29	3	0.18	0.685714	326.717	107.444	1.05	3.474	306
M30	1	0.11	0.52381	291.409	115.218	0.9856	2.757	275
M30	2	0.12	0.461538	287.125	105.054	0.8303	1.284	270
M30	3	0.14	0.56	295.807	109.536	1.0024	3.361	280
M31	1	0.12	0.655172	318.679	117.547	1.1741	3.45	140
M31	2	0.15	0.663333	289.023	102.12	1.1247	2.871	152
M31	3	0.16	0.709677	307.141	110.166	1.1417	3.145	142
M32	1	0.07	0.28	285.305	86.277	0.9626	2.29	147
M32	2	0.07	0.28	282.175	79.7727	1.2471	2.29	147
M32	3	0.09	0.230769	282.175	79.7727	1.2471	2.811	140
M33	1	0.11	0.611111	185.227	67.5682	0.9995	2.178	136
M33	2	0.12	0.413793	188.176	77.6823	1.314	2.552	141
M33	3	0.13	0.433333	193.629	85.8192	1.15	3.192	150
M34	1	0.08	0.195122	205.368	77.7642	1.2053	2.343	129
M34	2	0.09	0.25	207.455	85.3574	1.1945	2.549	137
M34	3	0.13	0.419355	210.934	91.0394	1.2028	2.737	142
M35	1	0.14	0.451613	478.349	148.288	0.9058	3.811	364
M35	2	0.15	0.535714	482.312	143.19	1.1161	3.995	361
M35	3	0.22	0.733333	486.448	150.121	0.9791	4.143	375
M36	1	0.09	0.6	335.992	89.5724	0.7422	1.683	254
M36	2	0.09	0.6	337.543	81.6008	0.6959	1.535	248
M36	3	0.13	0.619048	326.102	85.7731	0.7191	1.379	247
M37	1	0.04	0.166667	223.908	48.4468	0.6887	0.834	147
M37	2	0.08	0.347826	233.924	54.4494	0.7225	1.164	140
M37	3	0.09	0.473684	218.48	42.8554	0.7643	0.819	132
M38	1	0.07	0.411765	332.8	116.033	1.1098	3.219	662
M38	2	0.07	0.466667	330.086	106.367	1.0257	2.728	658
M38	3	0.08	0.533333	310.003	134.808	1.3842	4.665	548
M39	1	0.09	0.307692	221.802	122.966	1.6212	4.578	249
M39	2	0.08	0.6	284.004	132.733	1.1003	4.651	239
M39	3	0.08	0.447368	274.832	135.135	1.5651	5.288	247
M40	1	0.15	0.6	280.771	138.013	2.8524	5.922	514
M40	2	0.16	0.592593	285.871	135.357	2.2107	5.097	500
M40	3	0.17	0.653846	271.15	145.294	1.7056	6.195	504
M41	1	0.03	0.09375	203.416	100.064	1.159	2.146	213
M41	2	0.11	0.314286	281.125	129.973	2.2452	3.423	240
M41	3	0.17	0.53125	213.99	104.776	1.3669	3.581	231
M42	1	0.08	0.727273	169.208	72.4853	1.3636	2.471	170
M42	2	0.09	1	176.451	72.2063	1.1133	2.01	177
M42	3	0.1	0.48	164.003	80.0654	1.9421	2.859	179
M43	1	0.08	0.5	120.952	55.2435	0.9926	1.626	106
M43	2	0.09	0.428571	128.95	56.3496	1.391	1.96	100
M43	3	0.17	0.548387	134.977	59.1023	1.4674	2.636	103
M44	1	0.07	0.5	35.5824	15.7937	0.5183	0.175	20
M44	2	0.07	0.5	31.1524	14.9054	0.5012	0.161	25
M44	3	0.08	0.75	37.7352	16.0965	0.6044	0.283	37
M45	1	0.06	0.545455	145.182	56.5882	1.441	2.759	196
M45	2	0.08	0.4	144.379	53.9564	1.3181	1.943	187
M45	3	0.07	0.473684	142.384	50.5782	1.3155	1.663	181
M46	1	0.04	0.571429	112.799	39.1233	1.3456	1.746	86
M46	2	0.05	0.833333	106.132	38.3669	1.3197	1.452	78
M46	3	0.05	1	102.817	33.1341	1.4074	1.6	100
M47	1	0.04	2	68.7786	26.702	0.636	0.299	55
M47	2	0.06	2	63.7569	25.2196	0.5774	0.158	55
M47	3	0.08	2.8	61.5236	29.8242	0.792	0.798	58
M48	1	0.08	1.14286	149.095	42.8446	0.9147	0.98	86
M48	2	0.08	1.33333	130.859	35.2382	0.8572	0.755	81
M48	3	0.1	1.25	126.091	30.508	0.8365	0.638	77
M49	1	0.11	0.875	123.356	36.1696	1.0157	0.918	151
M49	2	0.09	1.16667	125.614	38.4079	0.9986	0.984	175
M49	3	0.13	1.625	120.688	35.9169	1.252	1.03	146
M50	1	0.04	0.428571	111.419	23.6202	1.0527	0.622	60
M50	2	0.05	0.428571	111.276	29.6373	0.8478	0.628	60
M50	3	0.05	0.4	111.916	32.6001	0.9272	0.756	62
M51	1	0.06	0.272727	75.7026	22.634	0.9517	0.539	45
M51	2	0.06	0.428571	79.4557	32.2049	0.9633	1.016	39
M51	3	0.08	0.666667	68.6506	20.3434	0.887	0.462	45
M52	1	0.03	0.2	64.1625	15.9028	1.5296	1.493	44
M52	2	0.1	0.25	77.8241	18.1884	1.4356	0.582	42
M52	3	0.11	0.25	69.5795	18.779	0.9991	0.468	49
M53	1	0.08	0.727273	159.729	55.2385	1.1008	1.52	131
M53	2	0.09	0.75	151.842	53.346	1.1183	1.491	124
M53	3	0.08	1	145.82	52.6826	2.5609	0.3	121
M54	1	0.05	1.75	74.2621	17.4052	0.8746	0.446	36
M54	2	0.05	3.33333	71.6039	16.0472	0.9282	0.349	32
M54	3	0.05	3.33333	71.6039	16.0472	0.9282	0.349	32
M55	1	0.04	0.285714	64.1047	16.1681	1.0511	0.679	51
M55	2	0.04	0.571429	61.0922	15.8127	0.8376	0.614	59
M55	3	0.05	0.625	63.3186	15.1917	0.9069	0.867	52
M56	1	0.04	0.625	93.3629	33.7751	1.4654	1.237	54
M56	2	0.04	0.666667	98.9066	39.3	1.2648	1.243	57
M56	3	0.05	0.666667	98.9066	39.3	1.2648	1.243	57
M57	1	0.03	0.272727	89.1993	41.6102	1.2379	1.288	90
M57	2	0.06	0.75	88.8428	31.7517	1.2271	0.913	84
M57	3	0.08	0.727273	89.4516	35.1423	1.432	1.258	86
M58	1	0.01	0.125	49.7754	15.682	1.0029	0.393	35
M58	2	0.04	0.444444	50.7688	14.7985	0.9278	0.343	24
M58	3	0.04	0.444444	50.7688	14.7985	0.9278	0.343	24
M59	1	0.04	0.333333	97.8406	45.8119	1.3278	1.355	87
M59	2	0.04	0.363636	102.058	41.1874	0.9727	0.758	93
M59	3	0.07	0.5	117.222	53.296	1.3335	1.777	92
M60	1	0.03	0.4	56.3253	16.9246	1.0639	0.61	38
M60	2	0.03	0.444444	53.0209	16.586	0.8792	0.365	39
M60	3	0.03	0.444444	54.6172	16.2449	1.0461	0.425	35
M61	1	0.07	0.625	67.7339	30.1831	0.9485	0.479	69
M61	2	0.08	0.625	67.7339	30.1831	0.9485	0.479	69
M61	3	0.09	0.75	50.0548	29.7021	0.9349	0.344	62
M62	1	0.09	1	140.652	57.527	1.3019	1.872	84
M62	2	0.1	1	131.381	48.2432	1.6805	2.027	75
M62	3	0.1	0.833333	150.729	67.0826	1.1196	1.878	108
M63	1	0.04	0.4	81.2543	30.7821	1.0737	0.826	42
M63	2	0.05	0.555556	73.0193	27.9681	1.4127	0.988	42
M63	3	0.06	0.666667	77.752	26.2355	1.0741	0.704	50
M64	1	0.04	0.8	103.838	41.1064	1.2601	1.295	39
M64	2	0.05	1.25	100.163	31.0249	0.8738	0.241	50
M64	3	0.05	1.25	104.499	35.2516	1.0738	0.946	55
M65	1	0.03	0.428571	70.7205	16.5948	0.7469	0.31	50
M65	2	0.04	0.666667	76.8345	19.3984	0.8036	0.39	65
M65	3	0.04	0.8	88.9873	26.7725	0.9577	0.641	51
M66	1	0.07	0.5	85.457	25.8278	0.962	0.621	79
M66	2	0.08	0.727273	79.4724	25.4216	1.0182	0.647	80
M66	3	0.08	0.727273	79.4724	25.4216	1.0182	0.647	80
M67	1	0.03	0.428571	64.1091	21.4487	1.0684	0.706	40
M67	2	0.03	0.428571	77.7246	28.1252	1.1518	0.81	40
M67	3	0.04	0.666667	66.7119	22.4125	1.258	0.705	47
M68	1	0.1	0.588235	120.16	47.7542	1.265	1.51	86
M68	2	0.1	0.588235	116.259	51.0331	1.3973	1.783	88
M68	3	0.13	0.928571	106.017	41.0872	1.1504	0.894	86
M69	1	0.09	0.9	140.542	49.0494	1.7244	2.115	165
M69	2	0.1	1.83333	142.237	40.2826	1.3324	1.342	120
M69	3	0.11	2	145.517	18.3633	1.0529	0.999	112
M70	1	0.04	0.444444	112.583	38.1171	1.0777	1.027	84
M70	2	0.06	0.461538	113.772	34.3093	0.9599	0.823	94
M70	3	0.06	0.6	113.924	36.1354	1.0096	0.912	88
M71	1	0.06	0.5	82.8091	38.225	1.0992	0.596	65
M71	2	0.06	0.538462	90.9798	46.3155	1.0355	0.766	61
M71	3	0.06	0.538462	90.9798	40.5685	1.0355	0.766	61
M72	1	0.05	0.555556	61.5435	20.1361	0.7589	0.097	131
M72	2	0.06	0.545455	62.3918	22.273	1.1363	0.633	135
M72	3	0.06	0.545455	62.3918	22.273	1.1363	0.633	135
M73	1	0.04	0.333333	142.022	31.2403	0.9747	0.761	59
M73	2	0.05	0.625	135.393	26.1446	0.8724	0.57	58
M73	3	0.06	0.666667	151.509	34.9061	0.9434	1.059	63
M74	1	0.07	0.7	56.5057	20.2018	1.138	0.575	46
M74	2	0.07	0.538462	54.9973	27.1011	0.9042	0.161	48
M74	3	0.07	0.636364	62.7664	28.0909	0.9639	0.677	50
M75	1	0.06	1.5	63.8501	35.3451	0.9071	0.348	41
M75	2	0.07	1.16667	75.6946	40.753	1.3556	1.381	54
M75	3	0.07	1.4	73.3136	28.6709	1.2448	0.892	47
M76	1	0.08	1.16667	65.7471	21	1.02	0.5	31
M76	2	0.09	1	74.3388	25.5686	0.8941	0.572	33
M76	3	0.08	1	61.0925	21.4115	1.1282	0.463	32
M77	1	0.07	0.454545	131.904	35.1731	0.8719	0.949	120
M77	2	0.07	0.461538	141.984	45.7153	1.0249	1.171	123
M77	3	0.07	0.461538	147.865	49.0209	0.9884	1.211	127
M78	1	0.09	0.666667	126.913	42.4081	0.9188	0.974	84
M78	2	0.09	0.7	124.808	36.2158	0.9236	0.836	95
M78	3	0.1	0.8	117.526	34.4046	1.0185	0.876	83
M79	1	0.05	0.625	76.8544	28.5336	0.9378	0.669	215
M79	2	0.05	0.833333	72.4988	27.6693	0.9953	0.564	208
M79	3	0.06	0.857143	81.9911	30.988	0.9092	0.727	222
M80	1	0.07	0.7	145.734	45.7025	1.1871	1.06	143
M80	2	0.08	0.666667	135.544	43.4897	1.276	1.068	136
M80	3	0.1	0.833333	150.243	46.8074	1.1099	1.299	148

## Sheet: V3-stage
Varieties	Repetition	Root dry weight(g)	RDW/SDW	Total root length(cm)	Surface area (cm2)	Average root diameter (mm)	Root Volume (cm3)	Root branching number
M01	1	0.17	0.62963	492.863	186.477	1.2043	5.615	444
M01	2	0.18	0.62069	494.385	181.633	0.9763	3.701	447
M01	3	0.23	0.657143	499.215	191.451	1.0521	5.036	455
M02	1	0.18	0.5	565.082	226.337	1.275	7.214	550
M02	2	0.17	0.5	565.082	226.337	1.275	7.214	550
M02	3	0.22	0.647059	556.078	220.009	0.9742	6.461	539
M03	1	0.09	0.181818	528.353	125.724	0.9382	3.652	325
M03	2	0.13	0.214286	530.325	123.034	1.0591	3.905	328
M03	3	0.17	0.35	524.785	116.772	0.9918	3.895	339
M04	1	0.28	0.75	602.516	204.897	1.0848	6.148	508
M04	2	0.21	0.6	619.338	213.738	1.0985	5.87	505
M04	3	0.3	0.9375	606.922	218.276	1.3021	6.082	496
M05	1	0.15	0.333333	465.897	170.293	1.1635	4.953	436
M05	2	0.16	0.432432	471.121	173.683	1.1506	5.147	455
M05	3	0.19	0.542857	464.911	164.124	0.9438	4.693	444
M06	1	0.22	0.461538	726.408	263.499	0.7901	5.649	809
M06	2	0.23	0.534884	736.417	268.887	1.119	6.242	817
M06	3	0.27	0.529412	741.157	269.452	1.15	6.322	825
M07	1	0.1	0.214286	196.659	30.0591	1	0.261	107
M07	2	0.1	0.214286	196.659	30.0591	1.1805	0.261	107
M07	3	0.1	0.384615	200.865	35.6214	1.2754	0.503	115
M08	1	0.1999	0.475952	803.809	207.673	1.2967	4.27	869
M08	2	0.21	0.583333	823.285	208.937	1.2854	4.22	899
M08	3	0.23	0.589744	801.455	217.116	1.4434	4.992	888
M09	1	0.21	0.477273	484.602	193.791	1.3303	6.288	418
M09	2	0.25	0.543478	496.505	196.243	1.2581	6.172	420
M09	3	0.36	0.765957	502.934	200.648	1.7157	13.553	441
M10	1	0.19	0.527778	477.664	214.166	1.4272	7.641	525
M10	2	0.19	0.527778	477.664	214.166	1.4272	7.641	525
M10	3	0.21	0.617647	509.94	203.032	1.1339	5.756	536
M11	1	0.08	0.2	283.042	71.3103	1.3112	1.43	180
M11	2	0.07	0.214286	275.607	67.7933	1.5013	1.489	178
M11	3	0.09	0.272727	286.112	75.8775	1.2365	2.735	197
M12	1	0.06	0.285714	189.818	48.4178	0.6801	0.653	80
M12	2	0.06	0.2	204.46	51.3873	0.8	1.028	87
M12	3	0.06	0.2	190.931	61.7437	1.0294	1.589	81
M13	1	0.19	0.296296	238.23	114.834	1.1784	3.74	176
M13	2	0.18	0.5	235.387	106.573	1.2146	3.236	173
M13	3	0.24	0.418605	248.284	104.025	1.0184	3.139	184
M14	1	0.16	0.341463	457.977	155.278	1.114	3.489	329
M14	2	0.17	0.708333	454.459	159.138	1.1146	4.435	342
M14	3	0.23	0.676471	512.525	164.481	1.3321	7.143	336
M15	1	0.09	0.391304	555.348	189.85	1.12	4.516	440
M15	2	0.15	0.535714	568.597	183.084	1.0249	4.691	446
M15	3	0.22	0.578947	558.413	197.788	0.9786	5.328	459
M16	1	0.1	0.3125	361.161	115.907	1.0215	3.06	251
M16	2	0.21	0.677419	310.563	111.222	1.14	3.17	254
M16	3	0.23	0.547619	353.318	117.282	1.0099	4.233	259
M17	1	0.09	0.236842	351.328	120.248	1.2295	3.696	271
M17	2	0.1	0.333333	351.327	126.279	1.1441	3.612	274
M17	3	0.12	0.4	353.023	133.646	0.9673	5.167	280
M18	1	0.18	0.52381	414.283	129.536	0.9953	3.223	382
M18	2	0.19	0.7	404.166	135.869	1.0701	3.635	384
M18	3	0.18	0.605263	403.817	140.232	1.5783	3.901	389
M19	1	0.09	0.321429	250.377	80.2642	1.4468	2.818	226
M19	2	0.11	0.578947	256.976	92.9143	1.4467	3.007	234
M19	3	0.15	0.789474	260.555	88.5864	1.3257	2.493	227
M20	1	0.3	0.588235	521.053	251.724	1.0454	8.624	539
M20	2	0.32	0.592593	530.787	257.465	1.3335	8.748	542
M20	3	0.32	0.972222	530.787	257.465	1.2591	8.748	544
M21	1	0.17	0.5	562.551	198.184	1.1214	5.556	453
M21	2	0.17	0.485714	552.803	190.247	1.1519	4.615	433
M21	3	0.22	0.5	570.967	205.709	1.2485	6.357	448
M22	1	0.16	0.727273	254.764	292.146	0.8426	11.309	199
M22	2	0.17	0.68	258.944	294.945	1.0442	12.217	189
M22	3	0.23	0.638889	265.835	305.2	1.4813	11.302	197
M23	1	0.18	0.514286	285.941	166.3	1.2916	8.11	361
M23	2	0.18	0.514286	290.548	166.3	1.2916	8.11	361
M23	3	0.25	0.595238	288.732	169.832	1.9407	8.24	357
M24	1	0.17	0.40625	434.48	160.743	1.1776	4.832	404
M24	2	0.18	0.555556	430.19	160.627	1.0147	4.038	400
M24	3	0.23	0.571429	439.629	163.29	1.1322	4.537	410
M25	1	0.13	0.270833	513.732	165.904	0.966	3.765	436
M25	2	0.19	0.633333	529.226	175.353	0.7352	3.223	449
M25	3	0.22	0.511628	524.488	174.532	0.8896	3.882	446
M26	1	0.07	0.411765	174.144	65.8185	1.0317	1.441	144
M26	2	0.07	0.4375	173.555	64.8435	1.1795	0.845	139
M26	3	0.12	0.571429	175.123	69.2533	0.9187	1.584	153
M27	1	0.07	0.3	199.283	47.3909	1.2299	1.457	145
M27	2	0.07	0.318182	207.712	42.0746	1.258	1.009	147
M27	3	0.09	0.333333	206.756	49.3418	1.4042	2.083	154
M28	1	0.19	0.678571	564.235	224.63	1.4188	6.549	450
M28	2	0.19	0.513514	582.197	234.967	1.7936	7.469	443
M28	3	0.2	0.465116	574.979	227.937	1.2619	7.191	441
M29	1	0.2	0.533333	497.22	159.302	1.0219	4.07	605
M29	2	0.2	0.565217	490.174	152.55	1.1537	4.092	582
M29	3	0.24	0.5625	496.22	159.302	1.0219	4.07	600
M30	1	0.13	0.419355	301.464	111.901	1.2377	3.627	318
M30	2	0.14	0.424242	296.019	115.855	0.9002	2.834	311
M30	3	0.15	0.483871	298.745	124.099	1.1671	3.196	315
M31	1	0.19	0.545455	329.326	144.682	1.3984	5.058	279
M31	2	0.199	0.5	323.903	140.53	1.3712	4.863	273
M31	3	0.22	0.592593	333.339	148.435	1.4871	6.006	286
M32	1	0.13	0.419355	287.415	90.9458	1.7361	2.076	203
M32	2	0.16	0.410256	287.415	90.9458	1.3956	1.673	196
M32	3	0.16	0.410256	284.394	91.6433	1.4785	1.673	196
M33	1	0.11	0.478261	382.013	141.428	1.1056	3.804	277
M33	2	0.17	0.53125	388.912	146.555	1.1995	4.395	287
M33	3	0.21	0.525	393.656	155.337	1.3297	5.161	292
M34	1	0.18	0.529412	481.495	161.774	1.1801	4.298	500
M34	2	0.23	0.589744	498.481	170.071	1.3414	6.045	517
M34	3	0.25	0.694444	491.955	167.571	1.2069	5.056	508
M35	1	0.2	0.588235	591.392	156.69	1.0652	3.906	713
M35	2	0.23	0.621622	588.393	161.966	1.0689	4.328	723
M35	3	0.24	0.648649	600.108	172.769	1.0064	4.347	717
M36	1	0.14	0.333333	379.654	86.7313	0.8891	2.618	306
M36	2	0.12	0.478261	493.63	88.2476	0.7695	1.999	298
M36	3	0.13	0.52	388.907	90.6825	0.9969	2.232	282
M37	1	0.07	0.233333	292.244	91.3957	0.9955	2.275	159
M37	2	0.09	0.375	261.243	88.6413	1.0313	2.182	165
M37	3	0.09	0.36	254.255	86.2969	1.1681	2.403	169
M38	1	0.13	0.40625	489.026	220.907	1.4379	7.941	673
M38	2	0.13	0.448276	491.787	218.297	1.0838	6.644	687
M38	3	0.19	0.487179	485.113	230.523	1.4173	8.231	680
M39	1	0.12	0.310345	424.56	113.621	0.7955	2.265	333
M39	2	0.12	0.28125	428.172	120.756	0.8977	2.71	360
M39	3	0.17	0.485714	430.647	122.404	1.0123	3.11	276
M40	1	0.23	0.621622	723.287	231.944	0.9272	4.681	839
M40	2	0.24	0.666667	733.276	226.709	0.9841	5.578	846
M40	3	0.27	0.675	730.986	213.949	1.0187	5.958	827
M41	1	0.09	0.272727	329.584	150.486	0.9705	3.438	230
M41	2	0.16	0.470588	332.457	156.177	1.2352	4.823	241
M41	3	0.19	0.487179	317.77	154.369	1.7075	5.59	235
M42	1	0.09	0.444444	206.146	74.7597	1.035	1.641	170
M42	2	0.1	0.375	220.266	83.4237	0.9904	2.313	182
M42	3	0.12	0.4	214.189	77.2139	1.1475	2.215	178
M43	1	0.15	0.535714	690.137	181.987	0.8855	4.25	557
M43	2	0.17	0.68	691.961	169.306	0.7328	2.919	578
M43	3	0.18	0.9	683.123	174.224	0.8118	3.536	562
M44	1	0.08	0.444444	82.0767	26.1449	1.014	0.663	43
M44	2	0.07	0.7	87.1111	23.5287	0.8598	0.506	43
M44	3	0.09	0.75	80.7214	20.201	0.5764	0.075	36
M45	1	0.09	0.233333	303.112	84.842	0.891	1.89	214
M45	2	0.08	0.333333	304.303	89.0157	0.9311	2.072	208
M45	3	0.09	0.346154	313.147	93.4393	1.0225	2.9	213
M46	1	0.06	0.352941	120.332	51.9109	1.0349	1.012	98
M46	2	0.06	0.3	119.51	45.4611	0.9544	0.791	100
M46	3	0.07	0.466667	126.42	44.0004	0.966	0.927	96
M47	1	0.1	0.285714	94.0607	36.8691	1.3743	0.711	63
M47	2	0.1	0.6	90.4469	38.6905	0.9954	0.379	58
M47	3	0.14	0.470588	102.05	39.5096	1.1481	0.856	64
M48	1	0.11	0.375	259.091	107.22	0.79	1.143	76
M48	2	0.09	0.333333	262.133	113.922	1.0586	1.427	80
M48	3	0.15	0.46875	269.535	115.049	1.3587	2.908	99
M49	1	0.16	0.410256	215.862	51.9075	0.7654	1.993	182
M49	2	0.16	0.432432	217.144	65.9271	1.1742	2.11	178
M49	3	0.18	0.5625	204.488	45.6318	0.8433	1.751	172
M50	1	0.07	0.411765	139.069	40.0326	1.0986	0.976	69
M50	2	0.07	0.411765	139.069	40.0326	1.0986	0.976	85
M50	3	0.08	0.347826	148.192	47.9554	1.0301	1.235	70
M51	1	0.07	0.28	161.703	56.8911	1.0477	1.704	99
M51	2	0.08	0.266667	171.063	68.0466	1.4118	3.461	102
M51	3	0.08	0.296296	165.697	60.1547	1.1556	2.738	104
M52	1	0.08	0.30303	85.3275	26.5133	1.2838	0.222	50
M52	2	0.1	1	72.4837	23.0322	1.0115	0.659	54
M52	3	0.11	1.22222	64.6984	20.6839	1.3769	0.344	52
M53	1	0.1	0.25	335.981	96.238	1.1783	2.835	193
M53	2	0.09	0.375	340.244	111.338	1.0416	2.899	204
M53	3	0.09	0.375	340.244	111.338	1.0416	2.899	204
M54	1	0.08	0.285714	76.5176	14.9699	0.9578	0.119	53
M54	2	0.1	0.666667	79.459	16.8666	0.9029	0.381	56
M54	3	0.1	0.666667	70.2064	15.0874	1.5866	0.202	52
M55	1	0.07	0.153846	82.6713	24.739	1.0836	0.67	69
M55	2	0.07	0.181818	90.7098	31.9725	1.1219	0.897	60
M55	3	0.07	0.222222	97.012	35.8094	0.7753	0.694	76
M56	1	0.07	0.307692	143.519	43.7774	1.1281	1.235	62
M56	2	0.08	0.181818	152.901	43.9854	0.8726	0.936	66
M56	3	0.08	0.318182	147.171	45.6505	1.0306	1.228	61
M57	1	0.07	0.28	148.736	66.069	1.4139	2.335	101
M57	2	0.08	0.32	158.131	62.8165	1.1225	1.763	104
M57	3	0.08	0.4	147.39	57.9752	1.0297	0.978	100
M58	1	0.09	0.391304	152.029	60.2719	0.883	0.227	76
M58	2	0.1	0.333333	169.189	75.0818	0.9221	1.731	84
M58	3	0.14	0.378378	159.557	66.1975	0.9216	1.064	79
M59	1	0.09	0.214286	135.305	50.7915	1.0284	0.792	102
M59	2	0.06	0.333333	143.979	56.7867	1.1116	1.3	102
M59	3	0.08	0.363636	144.976	58.1759	1.0578	1.274	98
M60	1	0.04	0.3	68.5856	18.2012	0.746	0.246	45
M60	2	0.04	0.272727	60.0487	19.5544	0.921	0.22	46
M60	3	0.04	0.272727	59.4286	20.1853	0.7593	0.383	48
M61	1	0.1	0.30303	155.765	59.3666	0.7259	0.533	148
M61	2	0.11	0.333333	174.592	69.8883	1.0367	1.811	152
M61	3	0.12	0.26087	161.742	60.8829	0.7455	0.706	166
M62	1	0.16	0.280702	193.302	94.8235	1.415	3.354	116
M62	2	0.16	0.313725	183.319	94.1029	1.634	3.844	107
M62	3	0.17	0.314815	178.409	91.4984	1.0287	3.067	100
M63	1	0.06	0.190476	106.591	47.1938	1.1107	1.033	41
M63	2	0.07	0.25	103.028	54.0666	1.3615	1.5	45
M63	3	0.08	0.285714	115.1	56.8807	1.0966	1.559	56
M64	1	0.07	0.136364	124.831	35.6428	0.9089	0.81	68
M64	2	0.08	0.4	139.18	42.1358	0.9637	1.015	75
M64	3	0.06	0.206897	146.281	56.2822	1.0163	1.43	62
M65	1	0.04	0.25	149.819	37.3065	0.78	0.142	112
M65	2	0.05	0.190476	154.489	39.3044	0.8098	0.796	120
M65	3	0.06	0.3	141.651	27.4987	0.9035	0.395	114
M66	1	0.06	0.4	263.53	75.6116	0.9133	1.726	222
M66	2	0.07	0.4375	260.556	73.6113	0.9665	1.295	218
M66	3	0.13	0.40625	271.654	78.9528	1.0354	1.15	235
M67	1	0.04	0.3	110.598	49.131	1.414	1.737	103
M67	2	0.04	0.176471	117.041	43.6232	1.1864	1.294	110
M67	3	0.05	0.25	109.194	42.744	1.0507	0.86	121
M68	1	0.14	0.194444	208.142	88.3132	1.3506	2.982	94
M68	2	0.14	0.14	208.406	80.3737	1.2276	2.467	91
M68	3	0.15	0.238095	209.187	96.5293	1.1414	2.755	96
M69	1	0.11	0.407407	168.653	59.4705	0.9925	1.228	164
M69	2	0.11	0.5	169.004	60.9123	1.1473	1.747	161
M69	3	0.12	0.352941	180.712	66.9336	1.2307	2.982	178
M70	1	0.1	0.243902	240.666	105.219	1.0888	2.775	205
M70	2	0.11	0.261905	246.354	106.654	1.3781	3.674	206
M70	3	0.13	0.25	253.155	113.035	1.0495	3.228	215
M71	1	0.08	0.428571	390.947	134.609	1.096	3.688	839
M71	2	0.07	0.461538	489.488	128.762	0.8373	2.695	848
M71	3	0.07	0.461538	388.635	127.855	0.8513	2.635	841
M72	1	0.1	0.833333	278.549	104.834	1.0964	2.119	216
M72	2	0.11	0.916667	287.164	110.552	1.2254	3.387	219
M72	3	0.11	0.916667	287.164	110.552	1.2254	3.387	219
M73	1	0.07	0.538462	138.453	94.8464	0.8941	1.555	203
M73	2	0.07	0.538462	143.946	94.2906	1.2005	1.629	212
M73	3	0.1	0.588235	150.853	102.446	0.9037	2.314	216
M74	1	0.08	0.7	171.261	51.2164	0.9519	1.219	163
M74	2	0.07	0.583333	186.35	61.5742	0.9982	1.537	177
M74	3	0.09	0.45	163.735	53.8491	1.0469	1.409	160
M75	1	0.09	0.285714	151.352	50.3301	1.0585	1.332	112
M75	2	0.08	0.4	138.03	42.5739	0.7512	0.612	104
M75	3	0.1	0.434783	142.49	45.8909	1.0252	1.176	103
M76	1	0.1	0.615385	90.2	25.0573	1.2131	0.76	58
M76	2	0.08	0.666667	91.0292	25.1026	1.0749	0.675	54
M76	3	0.09	0.692308	86.3018	24.1948	0.9122	0.664	53
M77	1	0.08	0.230769	154.108	56.2385	1.1616	1.633	150
M77	2	0.09	0.285714	165.989	52.9106	0.8593	1.137	156
M77	3	0.08	0.222222	170.112	62.8628	1.0849	2.248	161
M78	1	0.09	0.36	214.541	75.1094	1.1144	2.093	203
M78	2	0.1	0.45	212.858	75.9572	1.1919	2.263	206
M78	3	0.12	0.324324	221.038	76.1804	1.2235	3.187	217
M79	1	0.07	0.304348	75.9525	43.4769	1.0105	0.593	281
M79	2	0.08	0.347826	81.4155	52.7156	1.0395	1.37	286
M79	3	0.08	0.347826	76.9973	37.751	0.9913	0.44	278
M80	1	0.07	0.636364	167.682	58.5352	1.301	1.229	163
M80	2	0.11	0.611111	171.871	46.0731	0.9533	0.983	170
M80	3	0.12	0.571429	161.065	41.6655	1.0296	1	159
