# Supplementary material for: Genome-wide association screening and verification of potential genes associated with root architectural traits in maize (Zea mays L.) at multiple seedling stages
Source: BMC Genomics. 2021 Jul 20;22:558. doi: 10.1186/s12864-021-07874-x (PMC8290564; doi:10.1186/s12864-021-07874-x)
Supplement: Supplementary file 4 — Additional file 4: Table S4. List of all significant SNPs detected in this study and their associated genes. [file 12864_2021_7874_MOESM4_ESM.xlsx]

## Sheet: Sheet1
Table S4. List of all significant SNPs detected in this study and their associated genes
Traits	Model	Stage	Chromosome	Start	End	Length_Signal	Peak-POS	Ref	Alt	MAF	Log10P	R2	Gene-type	Gene_ID	Gene_start	Gene_end	Gene_length	Distance
ARD	FarmCPU	V2	8	45120078	45855580	735503	45475726	A	G	0.05	6.80007	0.231	intergenic(gene:Zm00001d009231(dist=214318),gene:Zm00001d009233(dist=137284))	Zm00001d009238	45833070	45834384	1315	-357344
RBN	EMMAX	V2	2	32624965	33305273	680309	32824965	G	C	0.05	7.17449	0.18	intronic(gene:Zm00001d003119)	Zm00001d003127	33155003	33157011	2009	-330038
ARD	FarmCPU	V2	8	45120078	45855580	735503	45475726	A	G	0.05	6.80007	0.132	intergenic(gene:Zm00001d009231(dist=214318),gene:Zm00001d009233(dist=137284))	Zm00001d009237	45791547	45796362	4816	-315821
ARD	FarmCPU	V2	8	45120078	45855580	735503	45475726	A	G	0.05	6.80007	0.081	intergenic(gene:Zm00001d009231(dist=214318),gene:Zm00001d009233(dist=137284))	Zm00001d009236	45786196	45790440	4245	-310470
RBN	EMMAX	V2	2	32624965	33305273	680309	32824965	G	C	0.05	7.17449	0.08	intronic(gene:Zm00001d003119)	Zm00001d003125	33105163	33110061	4899	-280198
RBN	EMMAX	V2	2	32624965	33305273	680309	32824965	G	C	0.05	7.17449	0.103	intronic(gene:Zm00001d003119)	Zm00001d003124	33099050	33102379	3330	-274085
RBN	EMMAX	V2	2	2364296	2836643	472348	2564296	C	T	0.05	6.73005	0.118	intronic(gene:Zm00001d001900)	Zm00001d001916	2815963	2819126	3164	-251667
RBN	EMMAX	V2	2	2364296	2836643	472348	2564296	C	T	0.05	6.73005	0.101	intronic(gene:Zm00001d001900)	Zm00001d001915	2812723	2813940	1218	-248427
RBN	EMMAX	V2	2	2364296	2836643	472348	2564296	C	T	0.05	6.73005	0.14	intronic(gene:Zm00001d001900)	Zm00001d001914	2803876	2808599	4724	-239580
RBN	EMMAX	V2	2	2364296	2836643	472348	2564296	C	T	0.05	6.73005	0.14	intronic(gene:Zm00001d001900)	Zm00001d001913	2799861	2803017	3157	-235565
RBN	EMMAX	V2	2	2364296	2836643	472348	2564296	C	T	0.05	6.73005	0.12	intronic(gene:Zm00001d001900)	Zm00001d001912	2794516	2796346	1831	-230220
RBN	EMMAX	V2	2	2364296	2836643	472348	2564296	C	T	0.05	6.73005	0.12	intronic(gene:Zm00001d001900)	Zm00001d001911	2790304	2791259	956	-226008
RBN	EMMAX	V2	2	2364296	2836643	472348	2564296	C	T	0.05	6.73005	0.101	intronic(gene:Zm00001d001900)	Zm00001d001910	2781817	2787493	5677	-217521
RBN	EMMAX	V2	2	2364296	2836643	472348	2564296	C	T	0.05	6.73005	0.114	intronic(gene:Zm00001d001900)	Zm00001d001909	2779225	2782637	3413	-214929
RBN	EMMAX	V2	2	195504715	195961195	456481	195707091	C	T	0.05	7.21148	0.12	intronic(gene:Zm00001d006030)	Zm00001d006037	195921515	195924088	2574	-214424
SUA	EMMAX	V2	2	2408108	2834578	426471	2610094	C	G	0.05	7.58708	0.133	UTR5(gene:Zm00001d001901)	Zm00001d001916	2815963	2819126	3164	-205869
SUA	EMMAX	V2	2	2408108	2834578	426471	2610094	C	G	0.05	7.58708	0.108	UTR5(gene:Zm00001d001901)	Zm00001d001915	2812723	2813940	1218	-202629
ROV	FarmCPU	V1	4	191172057	191572057	400001	191372057	G	A	0.05	6.21783	0.093	intergenic(gene:Zm00001d052494(dist=13519),gene:Zm00001d052495(dist=81200))	Zm00001d052505	191571899	191572492	594	-199842
ROV	FarmCPU	V3	4	191172057	191572057	400001	191372057	G	A	0.05	6.21783	0.133	intergenic(gene:Zm00001d052494(dist=13519),gene:Zm00001d052495(dist=81200))	Zm00001d052505	191571899	191572492	594	-199842
RBN	FarmCPU	V2	5	213047243	213447243	400001	213247243	G	A	0.05	6.9845	0.13	intergenic(gene:Zm00001d018051(dist=27056),gene:Zm00001d018055(dist=14891))	Zm00001d018058	213446943	213448076	1134	-199700
RDW/SDW	EMMAX	V2	8	61775084	62175084	400001	61975084	T	C	0.05	6.43595	0.095	intergenic(gene:Zm00001d009391(dist=155174),gene:Zm00001d009392(dist=77699))	Zm00001d009395	62174756	62175348	593	-199672
RDW/SDW	EMMAX	V2	1	71271989	71671989	400001	71471989	T	C	0.05	7.97849	0.086	intergenic(gene:Zm00001d029454(dist=34817),gene:Zm00001d029455(dist=46897))	Zm00001d029457	71670964	71675538	4575	-198975
ROV	EMMAX	V2	1	10922372	11322372	400001	11122372	C	T	0.05	6.24391	0.094	intergenic(gene:Zm00001d027682(dist=53246),gene:Zm00001d027683(dist=4359))	Zm00001d027698	11321124	11322611	1488	-198752
SUA	EMMAX	V1	5	40496898	40896898	400001	40696898	G	A	0.05	6.40194	0.13	intergenic(gene:Zm00001d014317(dist=9989),gene:Zm00001d014318(dist=65415))	Zm00001d014321	40895451	40903341	7891	-198553
SUA	EMMAX	V3	5	40496898	40896898	400001	40696898	G	A	0.05	6.40194	0.13	intergenic(gene:Zm00001d014317(dist=9989),gene:Zm00001d014318(dist=65415))	Zm00001d014321	40895451	40903341	7891	-198553
ROV	EMMAX	V2	5	181143978	181543978	400001	181343978	C	T	0.05	6.09326	0.091	intergenic(gene:Zm00001d016961(dist=50689),gene:Zm00001d016963(dist=147953))	Zm00001d016968	181542371	181545875	3505	-198393
SUA	EMMAX	V2	5	181143978	181543978	400001	181343978	C	T	0.05	6.14056	0.101	intergenic(gene:Zm00001d016961(dist=50689),gene:Zm00001d016963(dist=147953))	Zm00001d016968	181542371	181545875	3505	-198393
ROV	EMMAX	V1	3	14624634	15024634	400001	14824634	A	G	0.05	6.50333	0.231	intergenic(gene:Zm00001d039791(dist=36298),gene:Zm00001d039794(dist=67818))	Zm00001d039795	15022780	15024252	1473	-198146
ROV	EMMAX	V3	3	14624634	15024634	400001	14824634	A	G	0.05	6.50333	0.18	intergenic(gene:Zm00001d039791(dist=36298),gene:Zm00001d039794(dist=67818))	Zm00001d039795	15022780	15024252	1473	-198146
RBN	FarmCPU	V2	4	38675907	39075928	400022	38875923	A	G	0.05	7.05202	0.132	intergenic(gene:Zm00001d049655(dist=22894),gene:Zm00001d049656(dist=10363))	Zm00001d049663	39074035	39076527	2493	-198112
ROV	EMMAX	V2	6	3304341	3704341	400001	3504341	G	A	0.05	6.10329	0.081	intergenic(gene:Zm00001d035064(dist=28938),gene:Zm00001d035065(dist=140417))	Zm00001d035067	3702448	3703809	1362	-198107
SUA	EMMAX	V2	4	95181871	95581871	400001	95381871	G	A	0.05	6.08745	0.08	intergenic(gene:Zm00001d050512(dist=253925),gene:Zm00001d050514(dist=198049))	Zm00001d050514	95579920	95581684	1765	-198049
TRL	EMMAX	V2	4	95181871	95581871	400001	95381871	G	A	0.05	6.3502	0.103	intergenic(gene:Zm00001d050512(dist=253925),gene:Zm00001d050514(dist=198049))	Zm00001d050514	95579920	95581684	1765	-198049
RBN	FarmCPU	V2	7	114985447	115385447	400001	115185447	G	C	0.05	6.21309	0.118	intergenic(gene:Zm00001d020449(dist=39316),gene:Zm00001d020450(dist=95144))	Zm00001d020453	115383293	115384558	1266	-197846
RBN	EMMAX	V2	1	127152056	127552056	400001	127352056	T	C	0.05	6.53389	0.101	intronic(gene:Zm00001d030376)	Zm00001d030380	127549696	127552596	2901	-197640
RBN	EMMAX	V2	1	287843990	288243990	400001	288043990	C	T	0.05	6.56938	0.14	intergenic(gene:Zm00001d034255(dist=10212),gene:Zm00001d034256(dist=125000))	Zm00001d034260	288241364	288242128	765	-197374
TRL	EMMAX	V2	7	123557125	123957125	400001	123757125	C	T	0.05	6.93382	0.14	intergenic(gene:Zm00001d020586(dist=25843),gene:Zm00001d020587(dist=6584))	Zm00001d020591	123954263	123955189	927	-197138
ARD	FarmCPU	V2	6	159605368	160005368	400001	159805368	T	G	0.05	6.07673	0.12	UTR3(gene:Zm00001d038558)	Zm00001d038566	160002479	160007625	5147	-197111
RBN	EMMAX	V2	8	6302224	6702224	400001	6502224	A	G	0.05	6.01049	0.12	intergenic(gene:Zm00001d008363(dist=113667),gene:Zm00001d008367(dist=10484))	Zm00001d008374	6699139	6703444	4306	-196915
SUA	EMMAX	V2	8	6298560	6702224	403665	6502224	A	G	0.05	7.11894	0.101	intergenic(gene:Zm00001d008363(dist=113667),gene:Zm00001d008367(dist=10484))	Zm00001d008374	6699139	6703444	4306	-196915
RDW/SDW	EMMAX	V2	6	140274632	140674632	400001	140474632	T	C	0.05	6.08573	0.114	downstream(gene:Zm00001d037870)	Zm00001d037874	140671505	140673259	1755	-196873
RDW	FarmCPU	V2	9	141572844	141972844	400001	141772844	C	A	0.05	6.31506	0.12	upstream(gene:Zm00001d047786)	Zm00001d047794	141969609	141972555	2947	-196765
SUA	EMMAX	V2	2	183719559	184119559	400001	183919559	C	T	0.05	6.02233	0.133	intergenic(gene:Zm00001d005701(dist=78321),gene:Zm00001d005705(dist=27736))	Zm00001d005710	184116268	184116686	419	-196709
TRL	EMMAX	V2	6	128705254	129105254	400001	128905254	G	A	0.05	6.28871	0.108	intronic(gene:Zm00001d037546)	Zm00001d037550	129101873	129103497	1625	-196619
RBN	EMMAX	V2	6	128705204	129105260	400057	128905260	G	A	0.05	6.07741	0.093	intronic(gene:Zm00001d037546)	Zm00001d037550	129101873	129103497	1625	-196613
RBN	FarmCPU	V2	10	123870097	124348625	478529	124070097	G	T	0.05	6.18825	0.133	intergenic(gene:Zm00001d025616(dist=31002),gene:Zm00001d025617(dist=74709))	Zm00001d025623	124266698	124269223	2526	-196601
ROV	EMMAX	V2	5	182961113	183361113	400001	183161113	C	T	0.05	7.42657	0.13	intergenic(gene:Zm00001d017028(dist=44407),gene:Zm00001d017029(dist=14588))	Zm00001d017038	183357500	183361688	4189	-196387
ARD	FarmCPU	V2	1	126369205	126769205	400001	126569205	C	T	0.05	6.38448	0.095	intergenic(gene:Zm00001d030363(dist=127861),gene:Zm00001d030364(dist=28649))	Zm00001d030368	126765557	126768033	2477	-196352
SUA	FarmCPU	V1	4	219291426	219691426	400001	219491426	G	T	0.05	7.28765	0.086	downstream(gene:Zm00001d053199)	Zm00001d053202	219687772	219690119	2348	-196346
SUA	FarmCPU	V3	4	219291426	219691426	400001	219491426	G	T	0.05	7.28765	0.094	downstream(gene:Zm00001d053199)	Zm00001d053202	219687772	219690119	2348	-196346
TRL	FarmCPU	V1	5	161958570	162358570	400001	162158570	T	C	0.05	6.70368	0.13	intergenic(gene:Zm00001d016432(dist=1492),gene:Zm00001d016433(dist=63993))	Zm00001d016439	162354770	162359026	4257	-196200
TRL	FarmCPU	V3	5	161958570	162358570	400001	162158570	T	C	0.05	6.70368	0.13	intergenic(gene:Zm00001d016432(dist=1492),gene:Zm00001d016433(dist=63993))	Zm00001d016439	162354770	162359026	4257	-196200
ROV	EMMAX	V2	2	21286113	21686113	400001	21486113	C	T	0.05	6.77433	0.091	intronic(gene:Zm00001d002751)	Zm00001d002753	21682295	21686817	4523	-196182
ROV	FarmCPU	V2	2	178267471	178667471	400001	178467471	G	A	0.05	6.32135	0.101	intergenic(gene:Zm00001d005558(dist=30953),gene:Zm00001d005561(dist=52357))	Zm00001d005566	178663502	178665013	1512	-196031
ROV	EMMAX	V1	4	241736576	242136576	400001	241936576	C	G	0.05	6.01277	0.221	intergenic(gene:Zm00001d053826(dist=3950),gene:Zm00001d053827(dist=2034))	Zm00001d053838	242132524	242136885	4362	-195948
TRL	EMMAX	V1	4	241736576	242136576	400001	241936576	C	G	0.05	6.52561	0.17	intergenic(gene:Zm00001d053826(dist=3950),gene:Zm00001d053827(dist=2034))	Zm00001d053838	242132524	242136885	4362	-195948
ROV	EMMAX	V2	4	241736576	242136576	400001	241936576	C	G	0.05	7.5299	0.122	intergenic(gene:Zm00001d053826(dist=3950),gene:Zm00001d053827(dist=2034))	Zm00001d053838	242132524	242136885	4362	-195948
SUA	EMMAX	V2	4	241736576	242136576	400001	241936576	C	G	0.05	6.77961	0.071	intergenic(gene:Zm00001d053826(dist=3950),gene:Zm00001d053827(dist=2034))	Zm00001d053838	242132524	242136885	4362	-195948
ROV	EMMAX	V3	4	241736576	242136576	400001	241936576	C	G	0.05	6.01277	0.07	intergenic(gene:Zm00001d053826(dist=3950),gene:Zm00001d053827(dist=2034))	Zm00001d053838	242132524	242136885	4362	-195948
TRL	EMMAX	V3	4	241736576	242136576	400001	241936576	C	G	0.05	6.52561	0.093	intergenic(gene:Zm00001d053826(dist=3950),gene:Zm00001d053827(dist=2034))	Zm00001d053838	242132524	242136885	4362	-195948
ROV	EMMAX	V2	1	38242923	38642923	400001	38442923	G	A	0.05	6.26935	0.108	intergenic(gene:Zm00001d028533(dist=35688),gene:Zm00001d028534(dist=6859))	Zm00001d028539	38638860	38643914	5055	-195937
SUA	EMMAX	V2	4	215642658	216042658	400001	215842658	C	T	0.05	6.08635	0.091	intergenic(gene:Zm00001d053139(dist=196573),gene:Zm00001d053142(dist=47896))	Zm00001d053144	216038534	216040340	1807	-195876
RDW/SDW	EMMAX	V2	6	77444266	77844351	400086	77644303	G	T	0.05	7.40669	0.13	intergenic(gene:Zm00001d036218(dist=61957),gene:Zm00001d036220(dist=68245))	Zm00001d036222	77840137	77849436	9300	-195834
RBN	EMMAX	V1	8	78010282	78410282	400001	78210282	G	A	0.05	7.22047	0.13	intergenic(gene:Zm00001d009730(dist=42618),gene:Zm00001d009731(dist=195821))	Zm00001d009731	78406103	78411071	4969	-195821
SUA	EMMAX	V1	8	78010282	78410282	400001	78210282	G	A	0.05	6.19933	0.11	intergenic(gene:Zm00001d009730(dist=42618),gene:Zm00001d009731(dist=195821))	Zm00001d009731	78406103	78411071	4969	-195821
RBN	EMMAX	V3	8	78010282	78410282	400001	78210282	G	A	0.05	7.22047	0.11	intergenic(gene:Zm00001d009730(dist=42618),gene:Zm00001d009731(dist=195821))	Zm00001d009731	78406103	78411071	4969	-195821
SUA	EMMAX	V3	8	78010282	78410282	400001	78210282	G	A	0.05	6.19933	0.091	intergenic(gene:Zm00001d009730(dist=42618),gene:Zm00001d009731(dist=195821))	Zm00001d009731	78406103	78411071	4969	-195821
ROV	EMMAX	V2	6	17379530	17779530	400001	17579530	G	A	0.05	7.07987	0.104	intergenic(gene:Zm00001d035254(dist=143017),gene:Zm00001d035256(dist=179859))	Zm00001d035258	17775316	17776845	1530	-195786
SUA	FarmCPU	V1	2	185645233	186045233	400001	185845233	G	A	0.05	8.14301	0.11	intergenic(gene:Zm00001d005746(dist=2270),gene:Zm00001d005747(dist=3800))	Zm00001d005749	186040975	186042528	1554	-195742
SUA	FarmCPU	V3	2	185645233	186045233	400001	185845233	G	A	0.05	8.14301	0.123	intergenic(gene:Zm00001d005746(dist=2270),gene:Zm00001d005747(dist=3800))	Zm00001d005749	186040975	186042528	1554	-195742
ROV	FarmCPU	V1	4	191172057	191572057	400001	191372057	G	A	0.05	6.21783	0.098	intergenic(gene:Zm00001d052494(dist=13519),gene:Zm00001d052495(dist=81200))	Zm00001d052504	191567590	191568323	734	-195533
ROV	FarmCPU	V3	4	191172057	191572057	400001	191372057	G	A	0.05	6.21783	0.083	intergenic(gene:Zm00001d052494(dist=13519),gene:Zm00001d052495(dist=81200))	Zm00001d052504	191567590	191568323	734	-195533
SUA	FarmCPU	V1	2	147629882	148029882	400001	147829882	C	A	0.05	6.13244	0.123	intergenic(gene:Zm00001d004899(dist=117089),gene:Zm00001d004903(dist=52233))	Zm00001d004911	148025233	148027723	2491	-195351
SUA	FarmCPU	V3	2	147629882	148029882	400001	147829882	C	A	0.05	6.13244	0.12	intergenic(gene:Zm00001d004899(dist=117089),gene:Zm00001d004903(dist=52233))	Zm00001d004911	148025233	148027723	2491	-195351
RBN	FarmCPU	V2	5	174142072	174542072	400001	174342072	G	A	0.05	6.113	0.085	intergenic(gene:Zm00001d016724(dist=37223),gene:Zm00001d016726(dist=13429))	Zm00001d016733	174537324	174537890	567	-195252
RBN	FarmCPU	V2	9	92536895	92936895	400001	92736895	G	T	0.05	6.59499	0.076	intergenic(gene:Zm00001d046499(dist=170548),gene:Zm00001d046500(dist=12561))	Zm00001d046505	92932044	92932852	809	-195149
RBN	EMMAX	V2	1	287843990	288243990	400001	288043990	C	T	0.05	6.56938	0.084	intergenic(gene:Zm00001d034255(dist=10212),gene:Zm00001d034256(dist=125000))	Zm00001d034259	288239032	288239958	927	-195042
RDW	FarmCPU	V2	3	226068233	226468233	400001	226268233	C	T	0.05	7.63678	0.12	intergenic(gene:Zm00001d044364(dist=42867),gene:Zm00001d044365(dist=25766))	Zm00001d044377	226463068	226464394	1327	-194835
SUA	EMMAX	V2	2	183719559	184119559	400001	183919559	C	T	0.05	6.02233	0.12	intergenic(gene:Zm00001d005701(dist=78321),gene:Zm00001d005705(dist=27736))	Zm00001d005709	184113997	184115968	1972	-194438
RDW	EMMAX	V2	4	66574115	66974115	400001	66774115	C	T	0.05	6.15384	0.081	intergenic(gene:Zm00001d050112(dist=122724),gene:Zm00001d050115(dist=189023))	Zm00001d050116	66968368	66992497	24130	-194253
RDW/SDW	EMMAX	V2	1	151070104	151470104	400001	151270104	G	A	0.05	6.057	0.091	intergenic(gene:Zm00001d030657(dist=35509),gene:Zm00001d030659(dist=194199))	Zm00001d030659	151464303	151472649	8347	-194199
TRL	EMMAX	V1	2	223531913	223931913	400001	223731913	T	C	0.05	7.27104	0.251	intergenic(gene:Zm00001d007169(dist=9158),gene:Zm00001d007172(dist=69180))	Zm00001d007181	223926017	223926628	612	-194104
TRL	EMMAX	V3	2	223531913	223931913	400001	223731913	T	C	0.05	7.27104	0.2	intergenic(gene:Zm00001d007169(dist=9158),gene:Zm00001d007172(dist=69180))	Zm00001d007181	223926017	223926628	612	-194104
SUA	EMMAX	V1	7	118293365	118693365	400001	118493365	T	C	0.05	6.41234	0.152	intergenic(gene:Zm00001d020484(dist=65241),gene:Zm00001d020485(dist=15538))	Zm00001d020490	118687248	118689664	2417	-193883
RBN	EMMAX	V2	7	118293365	118693365	400001	118493365	T	C	0.05	6.16041	0.101	intergenic(gene:Zm00001d020484(dist=65241),gene:Zm00001d020485(dist=15538))	Zm00001d020490	118687248	118689664	2417	-193883
SUA	EMMAX	V3	7	118293365	118693365	400001	118493365	T	C	0.05	6.41234	0.1	intergenic(gene:Zm00001d020484(dist=65241),gene:Zm00001d020485(dist=15538))	Zm00001d020490	118687248	118689664	2417	-193883
ARD	EMMAX	V1	3	40091266	40491352	400087	40291266	T	A	0.05	6.05936	0.123	intergenic(gene:Zm00001d040366(dist=65467),gene:Zm00001d040368(dist=193793))	Zm00001d040368	40485059	40492537	7479	-193793
ARD	EMMAX	V3	3	40091266	40491352	400087	40291266	T	A	0.05	6.05936	0.138	intergenic(gene:Zm00001d040366(dist=65467),gene:Zm00001d040368(dist=193793))	Zm00001d040368	40485059	40492537	7479	-193793
SUA	EMMAX	V2	2	2408108	2834578	426471	2610094	C	G	0.05	7.58708	0.121	UTR5(gene:Zm00001d001901)	Zm00001d001914	2803876	2808599	4724	-193782
RBN	FarmCPU	V2	4	38675907	39075928	400022	38875923	A	G	0.05	7.05202	0.16	intergenic(gene:Zm00001d049655(dist=22894),gene:Zm00001d049656(dist=10363))	Zm00001d049662	39069655	39073916	4262	-193732
SUA	EMMAX	V2	8	22828446	23228473	400028	23028446	T	C	0.05	7.23984	0.16	intergenic(gene:Zm00001d008862(dist=91480),gene:Zm00001d008863(dist=65280))	Zm00001d008866	23222125	23222877	753	-193679
RBN	EMMAX	V2	8	22828446	23228498	400053	23028473	G	A	0.05	9.5331	0.14	intergenic(gene:Zm00001d008862(dist=91507),gene:Zm00001d008863(dist=65253))	Zm00001d008866	23222125	23222877	753	-193652
ROV	EMMAX	V2	8	22828446	23228473	400028	23028473	G	A	0.05	7.61042	0.14	intergenic(gene:Zm00001d008862(dist=91507),gene:Zm00001d008863(dist=65253))	Zm00001d008866	23222125	23222877	753	-193652
ROV	EMMAX	V2	6	3304341	3704341	400001	3504341	G	A	0.05	6.10329	0.121	intergenic(gene:Zm00001d035064(dist=28938),gene:Zm00001d035065(dist=140417))	Zm00001d035066	3697990	3701900	3911	-193649
RBN	FarmCPU	V2	10	123870097	124348625	478529	124070097	G	T	0.05	6.18825	0.134	intergenic(gene:Zm00001d025616(dist=31002),gene:Zm00001d025617(dist=74709))	Zm00001d025622	124263585	124264328	744	-193488
RDW/SDW	EMMAX	V2	8	61775084	62175084	400001	61975084	T	C	0.05	6.43595	0.14	intergenic(gene:Zm00001d009391(dist=155174),gene:Zm00001d009392(dist=77699))	Zm00001d009394	62168502	62171712	3211	-193418
RDW/SDW	EMMAX	V2	1	31290371	31690371	400001	31490371	C	A	0.05	6.25758	0.153	intergenic(gene:Zm00001d028344(dist=134066),gene:Zm00001d028347(dist=23257))	Zm00001d028352	31683717	31688115	4399	-193346
RBN	EMMAX	V1	6	124098914	124498914	400001	124298914	G	A	0.05	6.55425	0.128	intergenic(gene:Zm00001d037395(dist=14696),gene:Zm00001d037396(dist=44242))	Zm00001d037400	124492146	124493697	1552	-193232
RBN	EMMAX	V3	6	124098914	124498914	400001	124298914	G	A	0.05	6.55425	0.113	intergenic(gene:Zm00001d037395(dist=14696),gene:Zm00001d037396(dist=44242))	Zm00001d037400	124492146	124493697	1552	-193232
ROV	FarmCPU	V2	3	11860838	12260838	400001	12060838	A	G	0.05	6.00046	0.153	intronic(gene:Zm00001d039693)	Zm00001d039695	12253982	12281366	27385	-193144
RBN	EMMAX	V2	1	287843990	288243990	400001	288043990	C	T	0.05	6.56938	0.15	intergenic(gene:Zm00001d034255(dist=10212),gene:Zm00001d034256(dist=125000))	Zm00001d034258	288236688	288237254	567	-192698
ROV	EMMAX	V2	1	10922372	11322372	400001	11122372	C	T	0.05	6.24391	0.115	intergenic(gene:Zm00001d027682(dist=53246),gene:Zm00001d027683(dist=4359))	Zm00001d027697	11314620	11318076	3457	-192248
RDW/SDW	EMMAX	V2	5	94136455	94536455	400001	94336455	G	A	0.05	6.04059	0.106	intergenic(gene:Zm00001d015505(dist=152049),gene:Zm00001d015508(dist=192171))	Zm00001d015508	94528626	94530376	1751	-192171
RBN	FarmCPU	V2	2	83676059	84076059	400001	83876059	G	A	0.05	8.33346	0.114	intergenic(gene:Zm00001d004118(dist=86008),gene:Zm00001d004119(dist=57876))	Zm00001d004120	84068128	84079028	10901	-192069
ROV	EMMAX	V1	1	227671089	228071089	400001	227871089	C	T	0.05	6.06098	0.15	exon,nonsynonymous(gene:Zm00001d032473:transcript:Zm00001d032473_T001:exon1:c.C94T:p.P32S,)	Zm00001d032480	228063148	228066312	3165	-192059
RDW	EMMAX	V2	1	227671089	228071089	400001	227871089	C	T	0.05	6.0988	0.15	exon,nonsynonymous(gene:Zm00001d032473:transcript:Zm00001d032473_T001:exon1:c.C94T:p.P32S,)	Zm00001d032480	228063148	228066312	3165	-192059
ROV	EMMAX	V2	1	227671089	228071089	400001	227871089	C	T	0.05	6.61306	0.111	exon,nonsynonymous(gene:Zm00001d032473:transcript:Zm00001d032473_T001:exon1:c.C94T:p.P32S,)	Zm00001d032480	228063148	228066312	3165	-192059
SUA	EMMAX	V2	1	227671089	228071089	400001	227871089	C	T	0.05	7.01977	0.121	exon,nonsynonymous(gene:Zm00001d032473:transcript:Zm00001d032473_T001:exon1:c.C94T:p.P32S,)	Zm00001d032480	228063148	228066312	3165	-192059
ROV	EMMAX	V3	1	227671089	228071089	400001	227871089	C	T	0.05	6.06098	0.121	exon,nonsynonymous(gene:Zm00001d032473:transcript:Zm00001d032473_T001:exon1:c.C94T:p.P32S,)	Zm00001d032480	228063148	228066312	3165	-192059
ROV	EMMAX	V1	5	6760685	7160685	400001	6960685	G	T	0.05	6.6937	0.121	intergenic(gene:Zm00001d013245(dist=6683),gene:Zm00001d013246(dist=102592))	Zm00001d013254	7152543	7158397	5855	-191858
ROV	EMMAX	V3	5	6760685	7160685	400001	6960685	G	T	0.05	6.6937	0.121	intergenic(gene:Zm00001d013245(dist=6683),gene:Zm00001d013246(dist=102592))	Zm00001d013254	7152543	7158397	5855	-191858
RBN	EMMAX	V2	5	70067514	70467514	400001	70267514	G	A	0.05	7.26601	-	intergenic(gene:Zm00001d014957(dist=289165),gene:Zm00001d014958(dist=5508))	Zm00001d014968	70459261	70463506	4246	-191747
RDW	FarmCPU	V2	3	185008122	185408122	400001	185208122	A	T	0.05	7.3051	-	intergenic(gene:Zm00001d042966(dist=2114),gene:Zm00001d042967(dist=124710))	Zm00001d042972	185399775	185404897	5123	-191653
ROV	FarmCPU	V1	2	181481247	181881247	400001	181681247	G	A	0.05	6.00722	-	intergenic(gene:Zm00001d005639(dist=51014),gene:Zm00001d005641(dist=24555))	Zm00001d005647	181872595	181877925	5331	-191348
ROV	FarmCPU	V3	2	181481247	181881247	400001	181681247	G	A	0.05	6.00722	-	intergenic(gene:Zm00001d005639(dist=51014),gene:Zm00001d005641(dist=24555))	Zm00001d005647	181872595	181877925	5331	-191348
ROV	EMMAX	V2	2	177705226	178105226	400001	177905226	G	C	0.05	6.20531	-	intergenic(gene:Zm00001d005537(dist=142956),gene:Zm00001d005538(dist=81266))	Zm00001d005542	178096528	178100358	3831	-191302
RDW	EMMAX	V1	1	62634365	63034365	400001	62834365	C	T	0.05	6.39284	-	intergenic(gene:Zm00001d029219(dist=29965),gene:Zm00001d029222(dist=189360))	Zm00001d029223	63025344	63042076	16733	-190979
ROV	EMMAX	V1	1	62634365	63034365	400001	62834365	C	T	0.05	6.59463	-	intergenic(gene:Zm00001d029219(dist=29965),gene:Zm00001d029222(dist=189360))	Zm00001d029223	63025344	63042076	16733	-190979
SUA	EMMAX	V1	1	62634365	63034365	400001	62834365	C	T	0.05	6.78734	-	intergenic(gene:Zm00001d029219(dist=29965),gene:Zm00001d029222(dist=189360))	Zm00001d029223	63025344	63042076	16733	-190979
RDW	EMMAX	V3	1	62634365	63034365	400001	62834365	C	T	0.05	6.39284	-	intergenic(gene:Zm00001d029219(dist=29965),gene:Zm00001d029222(dist=189360))	Zm00001d029223	63025344	63042076	16733	-190979
ROV	EMMAX	V3	1	62634365	63034365	400001	62834365	C	T	0.05	6.59463	-	intergenic(gene:Zm00001d029219(dist=29965),gene:Zm00001d029222(dist=189360))	Zm00001d029223	63025344	63042076	16733	-190979
SUA	EMMAX	V3	1	62634365	63034365	400001	62834365	C	T	0.05	6.78734	-	intergenic(gene:Zm00001d029219(dist=29965),gene:Zm00001d029222(dist=189360))	Zm00001d029223	63025344	63042076	16733	-190979
ROV	EMMAX	V2	3	173067968	173467968	400001	173267968	A	G	0.05	6.34955	-	intergenic(gene:Zm00001d042603(dist=83955),gene:Zm00001d042605(dist=77572))	Zm00001d042609	173458717	173460818	2102	-190749
RBN	EMMAX	V1	8	88147963	88547963	400001	88347963	T	C	0.05	6.13387	-	exon,nonsynonymous(gene:Zm00001d009896:transcript:Zm00001d009896_T001:exon2:c.T464C:p.V155A,)	Zm00001d009902	88538583	88539110	528	-190620
RBN	EMMAX	V3	8	88147963	88547963	400001	88347963	T	C	0.05	6.13387	-	exon,nonsynonymous(gene:Zm00001d009896:transcript:Zm00001d009896_T001:exon2:c.T464C:p.V155A,)	Zm00001d009902	88538583	88539110	528	-190620
RDW/SDW	EMMAX	V2	1	19743271	20143384	400114	19943384	C	T	0.05	8.13192	-	exon,nonsynonymous(gene:Zm00001d028001:transcript:Zm00001d028001_T001:exon6:c.G737A:p.R246H,)	Zm00001d028008	20133912	20136948	3037	-190528
ROV	EMMAX	V1	4	86294312	86694312	400001	86494312	G	A	0.05	6.03834	-	intergenic(gene:Zm00001d050406(dist=99705),gene:Zm00001d050409(dist=82747))	Zm00001d050412	86684719	86687129	2411	-190407
ROV	EMMAX	V3	4	86294312	86694312	400001	86494312	G	A	0.05	6.03834	-	intergenic(gene:Zm00001d050406(dist=99705),gene:Zm00001d050409(dist=82747))	Zm00001d050412	86684719	86687129	2411	-190407
SUA	FarmCPU	V1	5	216944020	217344020	400001	217144020	A	T	0.05	11.8132	-	intronic(gene:Zm00001d018235)	Zm00001d018246	217334378	217352263	17886	-190358
SUA	FarmCPU	V3	5	216944020	217344020	400001	217144020	A	T	0.05	11.8132	-	intronic(gene:Zm00001d018235)	Zm00001d018246	217334378	217352263	17886	-190358
ROV	EMMAX	V1	8	36840066	37240082	400017	37040082	G	A	0.05	6.78783	-	intergenic(gene:Zm00001d009110(dist=32905),gene:Zm00001d009111(dist=32388))	Zm00001d009114	37230363	37232955	2593	-190281
ROV	EMMAX	V3	8	36840066	37240082	400017	37040082	G	A	0.05	6.78783	-	intergenic(gene:Zm00001d009110(dist=32905),gene:Zm00001d009111(dist=32388))	Zm00001d009114	37230363	37232955	2593	-190281
TRL	EMMAX	V1	4	169492798	169892798	400001	169692798	G	A	0.05	6.42577	-	intergenic(gene:Zm00001d051784(dist=27816),gene:Zm00001d051785(dist=31784))	Zm00001d051792	169882942	169888542	5601	-190144
ROV	EMMAX	V2	4	169492798	169892798	400001	169692798	G	A	0.05	6.53544	-	intergenic(gene:Zm00001d051784(dist=27816),gene:Zm00001d051785(dist=31784))	Zm00001d051792	169882942	169888542	5601	-190144
TRL	EMMAX	V3	4	169492798	169892798	400001	169692798	G	A	0.05	6.42577	-	intergenic(gene:Zm00001d051784(dist=27816),gene:Zm00001d051785(dist=31784))	Zm00001d051792	169882942	169888542	5601	-190144
RBN	EMMAX	V1	2	40174789	40574789	400001	40374789	A	G	0.05	6.10595	-	intergenic(gene:Zm00001d003331(dist=7749),gene:Zm00001d003332(dist=42066))	Zm00001d003334	40564802	40567943	3142	-190013
RBN	EMMAX	V3	2	40174789	40574789	400001	40374789	A	G	0.05	6.10595	-	intergenic(gene:Zm00001d003331(dist=7749),gene:Zm00001d003332(dist=42066))	Zm00001d003334	40564802	40567943	3142	-190013
TRL	EMMAX	V1	2	223531913	223931913	400001	223731913	T	C	0.05	7.27104	-	intergenic(gene:Zm00001d007169(dist=9158),gene:Zm00001d007172(dist=69180))	Zm00001d007180	223921921	223925520	3600	-190008
TRL	EMMAX	V3	2	223531913	223931913	400001	223731913	T	C	0.05	7.27104	-	intergenic(gene:Zm00001d007169(dist=9158),gene:Zm00001d007172(dist=69180))	Zm00001d007180	223921921	223925520	3600	-190008
ROV	EMMAX	V2	2	177705226	178105226	400001	177905226	G	C	0.05	6.20531	-	intergenic(gene:Zm00001d005537(dist=142956),gene:Zm00001d005538(dist=81266))	Zm00001d005541	178095230	178095963	734	-190004
ROV	EMMAX	V2	6	17379530	17779530	400001	17579530	G	A	0.05	7.07987	-	intergenic(gene:Zm00001d035254(dist=143017),gene:Zm00001d035256(dist=179859))	Zm00001d035257	17769422	17769957	536	-189892
SUA	EMMAX	V2	2	2408108	2834578	426471	2610094	C	G	0.05	7.58708	-	UTR5(gene:Zm00001d001901)	Zm00001d001913	2799861	2803017	3157	-189767
TRL	EMMAX	V2	1	678123	1078123	400001	878123	A	G	0.05	6.15492	0.01	intergenic(gene:Zm00001d027263(dist=11093),gene:Zm00001d027265(dist=134132))	Zm00001d027271	1067813	1073269	5457	-189690
SUA	EMMAX	V2	2	183719559	184119559	400001	183919559	C	T	0.05	6.02233	-	intergenic(gene:Zm00001d005701(dist=78321),gene:Zm00001d005705(dist=27736))	Zm00001d005708	184109212	184113653	4442	-189653
SUA	FarmCPU	V1	1	148416579	148816579	400001	148616579	C	T	0.05	8.65008	-	intergenic(gene:Zm00001d030612(dist=190768),gene:Zm00001d030613(dist=15441))	Zm00001d030617	148806103	148807147	1045	-189524
SUA	FarmCPU	V3	1	148416579	148816579	400001	148616579	C	T	0.05	8.65008	-	intergenic(gene:Zm00001d030612(dist=190768),gene:Zm00001d030613(dist=15441))	Zm00001d030617	148806103	148807147	1045	-189524
ARD	FarmCPU	V2	1	117686060	118086080	400021	117886080	G	A	0.05	6.04279	-	intergenic(gene:Zm00001d030267(dist=11982),gene:Zm00001d030269(dist=189500))	Zm00001d030269	118075580	118079335	3756	-189500
ROV	FarmCPU	V1	1	678333	1078333	400001	878333	G	A	0.05	6.04102	0.037	intergenic(gene:Zm00001d027263(dist=11303),gene:Zm00001d027265(dist=133922))	Zm00001d027271	1067813	1073269	5457	-189480
ROV	FarmCPU	V3	1	678333	1078333	400001	878333	G	A	0.05	6.04102	0.128	intergenic(gene:Zm00001d027263(dist=11303),gene:Zm00001d027265(dist=133922))	Zm00001d027271	1067813	1073269	5457	-189480
ARD	FarmCPU	V2	6	159605368	160005368	400001	159805368	T	G	0.05	6.07673	-	UTR3(gene:Zm00001d038558)	Zm00001d038565	159994811	159998101	3291	-189443
RDW	EMMAX	V1	1	62634365	63034365	400001	62834365	C	T	0.05	6.39284	-	intergenic(gene:Zm00001d029219(dist=29965),gene:Zm00001d029222(dist=189360))	Zm00001d029222	63023725	63024489	765	-189360
ROV	EMMAX	V1	1	62634365	63034365	400001	62834365	C	T	0.05	6.59463	-	intergenic(gene:Zm00001d029219(dist=29965),gene:Zm00001d029222(dist=189360))	Zm00001d029222	63023725	63024489	765	-189360
SUA	EMMAX	V1	1	62634365	63034365	400001	62834365	C	T	0.05	6.78734	-	intergenic(gene:Zm00001d029219(dist=29965),gene:Zm00001d029222(dist=189360))	Zm00001d029222	63023725	63024489	765	-189360
RDW	EMMAX	V3	1	62634365	63034365	400001	62834365	C	T	0.05	6.39284	-	intergenic(gene:Zm00001d029219(dist=29965),gene:Zm00001d029222(dist=189360))	Zm00001d029222	63023725	63024489	765	-189360
ROV	EMMAX	V3	1	62634365	63034365	400001	62834365	C	T	0.05	6.59463	-	intergenic(gene:Zm00001d029219(dist=29965),gene:Zm00001d029222(dist=189360))	Zm00001d029222	63023725	63024489	765	-189360
SUA	EMMAX	V3	1	62634365	63034365	400001	62834365	C	T	0.05	6.78734	-	intergenic(gene:Zm00001d029219(dist=29965),gene:Zm00001d029222(dist=189360))	Zm00001d029222	63023725	63024489	765	-189360
RDW	EMMAX	V2	4	66574115	66974115	400001	66774115	C	T	0.05	6.15384	-	intergenic(gene:Zm00001d050112(dist=122724),gene:Zm00001d050115(dist=189023))	Zm00001d050115	66963138	66969242	6105	-189023
ROV	EMMAX	V1	1	230277429	230677446	400018	230477429	G	A	0.05	6.37232	-	intergenic(gene:Zm00001d032558(dist=20619),gene:Zm00001d032560(dist=51948))	Zm00001d032566	230666267	230672973	6707	-188838
ROV	EMMAX	V3	1	230277429	230677446	400018	230477429	G	A	0.05	6.37232	-	intergenic(gene:Zm00001d032558(dist=20619),gene:Zm00001d032560(dist=51948))	Zm00001d032566	230666267	230672973	6707	-188838
RDW	EMMAX	V1	1	230277446	230677446	400001	230477446	G	A	0.05	6.02864	-	intergenic(gene:Zm00001d032558(dist=20636),gene:Zm00001d032560(dist=51931))	Zm00001d032566	230666267	230672973	6707	-188821
SUA	EMMAX	V1	1	230277446	230677446	400001	230477446	G	A	0.05	6.05261	-	intergenic(gene:Zm00001d032558(dist=20636),gene:Zm00001d032560(dist=51931))	Zm00001d032566	230666267	230672973	6707	-188821
RDW	EMMAX	V3	1	230277446	230677446	400001	230477446	G	A	0.05	6.02864	-	intergenic(gene:Zm00001d032558(dist=20636),gene:Zm00001d032560(dist=51931))	Zm00001d032566	230666267	230672973	6707	-188821
SUA	EMMAX	V3	1	230277446	230677446	400001	230477446	G	A	0.05	6.05261	-	intergenic(gene:Zm00001d032558(dist=20636),gene:Zm00001d032560(dist=51931))	Zm00001d032566	230666267	230672973	6707	-188821
TRL	EMMAX	V1	1	254602702	255002702	400001	254802702	A	G	0.05	6.80192	-	intergenic(gene:Zm00001d033219(dist=90096),gene:Zm00001d033221(dist=188599))	Zm00001d033221	254991301	254992551	1251	-188599
TRL	EMMAX	V3	1	254602702	255002702	400001	254802702	A	G	0.05	6.80192	-	intergenic(gene:Zm00001d033219(dist=90096),gene:Zm00001d033221(dist=188599))	Zm00001d033221	254991301	254992551	1251	-188599
ROV	EMMAX	V2	5	181143978	181543978	400001	181343978	C	T	0.05	6.09326	-	intergenic(gene:Zm00001d016961(dist=50689),gene:Zm00001d016963(dist=147953))	Zm00001d016967	181532345	181537495	5151	-188367
SUA	EMMAX	V2	5	181143978	181543978	400001	181343978	C	T	0.05	6.14056	-	intergenic(gene:Zm00001d016961(dist=50689),gene:Zm00001d016963(dist=147953))	Zm00001d016967	181532345	181537495	5151	-188367
RBN	EMMAX	V2	8	6302224	6702224	400001	6502224	A	G	0.05	6.01049	-	intergenic(gene:Zm00001d008363(dist=113667),gene:Zm00001d008367(dist=10484))	Zm00001d008373	6690343	6692620	2278	-188119
SUA	EMMAX	V2	8	6298560	6702224	403665	6502224	A	G	0.05	7.11894	-	intergenic(gene:Zm00001d008363(dist=113667),gene:Zm00001d008367(dist=10484))	Zm00001d008373	6690343	6692620	2278	-188119
TRL	EMMAX	V2	2	195504715	195904715	400001	195704715	G	A	0.05	6.79262	-	intergenic(gene:Zm00001d006029(dist=24362),gene:Zm00001d006030(dist=1726))	Zm00001d006036	195892796	195896295	3500	-188081
ROV	EMMAX	V1	7	171916551	172316551	400001	172116551	G	T	0.05	6.30972	-	intergenic(gene:Zm00001d022181(dist=37449),gene:Zm00001d022182(dist=46835))	Zm00001d022188	172304384	172308594	4211	-187833
ROV	EMMAX	V3	7	171916551	172316551	400001	172116551	G	T	0.05	6.30972	-	intergenic(gene:Zm00001d022181(dist=37449),gene:Zm00001d022182(dist=46835))	Zm00001d022188	172304384	172308594	4211	-187833
TRL	EMMAX	V2	1	297270526	297670526	400001	297470526	C	T	0.05	6.17433	-	intergenic(gene:Zm00001d034597(dist=20942),gene:Zm00001d034598(dist=3151))	Zm00001d034607	297658231	297671159	12929	-187705
ARD	FarmCPU	V2	1	244763203	245163203	400001	244963203	T	C	0.05	6.28396	-	intergenic(gene:Zm00001d032964(dist=29551),gene:Zm00001d032967(dist=18681))	Zm00001d032974	245150815	245171898	21084	-187612
SUA	EMMAX	V2	8	22828446	23228473	400028	23028446	T	C	0.05	7.23984	-	intergenic(gene:Zm00001d008862(dist=91480),gene:Zm00001d008863(dist=65280))	Zm00001d008865	23215990	23221000	5011	-187544
RBN	EMMAX	V2	8	22828446	23228498	400053	23028473	G	A	0.05	9.5331	-	intergenic(gene:Zm00001d008862(dist=91507),gene:Zm00001d008863(dist=65253))	Zm00001d008865	23215990	23221000	5011	-187517
ROV	EMMAX	V2	8	22828446	23228473	400028	23028473	G	A	0.05	7.61042	-	intergenic(gene:Zm00001d008862(dist=91507),gene:Zm00001d008863(dist=65253))	Zm00001d008865	23215990	23221000	5011	-187517
SUA	FarmCPU	V1	2	147629882	148029882	400001	147829882	C	A	0.05	6.13244	-	intergenic(gene:Zm00001d004899(dist=117089),gene:Zm00001d004903(dist=52233))	Zm00001d004910	148017218	148017715	498	-187336
SUA	FarmCPU	V3	2	147629882	148029882	400001	147829882	C	A	0.05	6.13244	-	intergenic(gene:Zm00001d004899(dist=117089),gene:Zm00001d004903(dist=52233))	Zm00001d004910	148017218	148017715	498	-187336
RBN	EMMAX	V2	3	56818704	57218704	400001	57018704	G	A	0.05	6.0076	-	intergenic(gene:Zm00001d040660(dist=70392),gene:Zm00001d040665(dist=26171))	Zm00001d040674	57206032	57206889	858	-187328
RBN	FarmCPU	V2	3	13704107	14104107	400001	13904107	C	T	0.05	6.39686	-	intergenic(gene:Zm00001d039753(dist=38330),gene:Zm00001d039754(dist=62304))	Zm00001d039757	14091333	14109853	18521	-187226
ROV	EMMAX	V2	3	13579237	13979278	400042	13779237	G	T	0.05	6.82264	-	intergenic(gene:Zm00001d039750(dist=2485),gene:Zm00001d039753(dist=83069))	Zm00001d039754	13966411	13969623	3213	-187174
RBN	FarmCPU	V2	7	114985447	115385447	400001	115185447	G	C	0.05	6.21309	-	intergenic(gene:Zm00001d020449(dist=39316),gene:Zm00001d020450(dist=95144))	Zm00001d020452	115372577	115382041	9465	-187130
ROV	EMMAX	V1	1	230277429	230677446	400018	230477429	G	A	0.05	6.37232	-	intergenic(gene:Zm00001d032558(dist=20619),gene:Zm00001d032560(dist=51948))	Zm00001d032565	230664256	230666245	1990	-186827
ROV	EMMAX	V3	1	230277429	230677446	400018	230477429	G	A	0.05	6.37232	-	intergenic(gene:Zm00001d032558(dist=20619),gene:Zm00001d032560(dist=51948))	Zm00001d032565	230664256	230666245	1990	-186827
RDW/SDW	EMMAX	V1	5	36950506	37350506	400001	37150506	C	T	0.05	6.0368	-	intergenic(gene:Zm00001d014226(dist=125834),gene:Zm00001d014232(dist=156787))	Zm00001d014233	37337328	37338952	1625	-186822
RDW/SDW	EMMAX	V3	5	36950506	37350506	400001	37150506	C	T	0.05	6.0368	-	intergenic(gene:Zm00001d014226(dist=125834),gene:Zm00001d014232(dist=156787))	Zm00001d014233	37337328	37338952	1625	-186822
RDW	EMMAX	V1	1	230277446	230677446	400001	230477446	G	A	0.05	6.02864	-	intergenic(gene:Zm00001d032558(dist=20636),gene:Zm00001d032560(dist=51931))	Zm00001d032565	230664256	230666245	1990	-186810
SUA	EMMAX	V1	1	230277446	230677446	400001	230477446	G	A	0.05	6.05261	-	intergenic(gene:Zm00001d032558(dist=20636),gene:Zm00001d032560(dist=51931))	Zm00001d032565	230664256	230666245	1990	-186810
RDW	EMMAX	V3	1	230277446	230677446	400001	230477446	G	A	0.05	6.02864	-	intergenic(gene:Zm00001d032558(dist=20636),gene:Zm00001d032560(dist=51931))	Zm00001d032565	230664256	230666245	1990	-186810
SUA	EMMAX	V3	1	230277446	230677446	400001	230477446	G	A	0.05	6.05261	-	intergenic(gene:Zm00001d032558(dist=20636),gene:Zm00001d032560(dist=51931))	Zm00001d032565	230664256	230666245	1990	-186810
RBN	EMMAX	V1	6	106601321	107001321	400001	106801321	C	T	0.05	6.38756	-	intergenic(gene:Zm00001d036933(dist=20864),gene:Zm00001d036936(dist=22402))	Zm00001d036947	106988102	106991640	3539	-186781
RBN	EMMAX	V3	6	106601321	107001321	400001	106801321	C	T	0.05	6.38756	-	intergenic(gene:Zm00001d036933(dist=20864),gene:Zm00001d036936(dist=22402))	Zm00001d036947	106988102	106991640	3539	-186781
TRL	FarmCPU	V1	8	92852407	93252407	400001	93052407	C	T	0.05	11.0164	-	intergenic(gene:Zm00001d009971(dist=31964),gene:Zm00001d009975(dist=105779))	Zm00001d009979	93239142	93240713	1572	-186735
TRL	FarmCPU	V3	8	92852407	93252407	400001	93052407	C	T	0.05	11.0164	-	intergenic(gene:Zm00001d009971(dist=31964),gene:Zm00001d009975(dist=105779))	Zm00001d009979	93239142	93240713	1572	-186735
RBN	FarmCPU	V2	3	170857172	171257172	400001	171057172	G	A	0.05	6.32598	-	intronic(gene:Zm00001d042535)	Zm00001d042539	171243899	171244513	615	-186727
TRL	EMMAX	V1	4	169492798	169892798	400001	169692798	G	A	0.05	6.42577	-	intergenic(gene:Zm00001d051784(dist=27816),gene:Zm00001d051785(dist=31784))	Zm00001d051791	169879226	169881277	2052	-186428
ROV	EMMAX	V2	4	169492798	169892798	400001	169692798	G	A	0.05	6.53544	-	intergenic(gene:Zm00001d051784(dist=27816),gene:Zm00001d051785(dist=31784))	Zm00001d051791	169879226	169881277	2052	-186428
TRL	EMMAX	V3	4	169492798	169892798	400001	169692798	G	A	0.05	6.42577	-	intergenic(gene:Zm00001d051784(dist=27816),gene:Zm00001d051785(dist=31784))	Zm00001d051791	169879226	169881277	2052	-186428
RDW	FarmCPU	V2	7	118312703	118712703	400001	118512703	A	G	0.05	6.02267	-	UTR5(gene:Zm00001d020485)	Zm00001d020491	118699108	118719439	20332	-186405
RDW	FarmCPU	V2	10	2046081	2446081	400001	2246081	G	A	0.05	10.888	-	exon,synonymous(gene:Zm00001d023292:transcript:Zm00001d023292_T007:exon1:c.C15T:p.T5T,gene:Zm00001d023292:transcript:Zm00001d023292_T002:exon1:c.C15T:p.T5T,gene:Zm00001d023292:transcript:Zm00001d023292_T009:exon1:c.C15T:p.T5T,gene:Zm00001d023292:transcript:Zm00001d023292_T005:exon1:c.C15T:p.T5T,gene:Zm00001d023292:transcript:Zm00001d023292_T001:exon1:c.C15T:p.T5T,gene:Zm00001d023292:transcript:Zm…	Zm00001d023303	2432325	2439208	6884	-186244
RBN	EMMAX	V1	7	106384847	106784847	400001	106584847	G	A	0.05	6.49457	-	intergenic(gene:Zm00001d020323(dist=38462),gene:Zm00001d020325(dist=170525))	Zm00001d020326	106771082	106772284	1203	-186235
RBN	EMMAX	V3	7	106384847	106784847	400001	106584847	G	A	0.05	6.49457	-	intergenic(gene:Zm00001d020323(dist=38462),gene:Zm00001d020325(dist=170525))	Zm00001d020326	106771082	106772284	1203	-186235
RBN	EMMAX	V2	6	102965321	103365321	400001	103165321	G	T	0.05	6.0025	-	intergenic(gene:Zm00001d036831(dist=48800),gene:Zm00001d036832(dist=106319))	Zm00001d036839	103351537	103352681	1145	-186216
ROV	EMMAX	V2	7	129411846	129811846	400001	129611846	C	T	0.05	6.44845	-	intergenic(gene:Zm00001d020708(dist=82423),gene:Zm00001d020711(dist=85427))	Zm00001d020714	129797898	129801599	3702	-186052
RBN	FarmCPU	V2	6	171168365	171568365	400001	171368365	C	G	0.05	6.11552	-	intergenic(gene:Zm00001d039158(dist=80688),gene:Zm00001d039160(dist=36823))	Zm00001d039165	171554081	171582712	28632	-185716
ROV	EMMAX	V1	5	6760685	7160685	400001	6960685	G	T	0.05	6.6937	-	intergenic(gene:Zm00001d013245(dist=6683),gene:Zm00001d013246(dist=102592))	Zm00001d013253	7146391	7149826	3436	-185706
ROV	EMMAX	V3	5	6760685	7160685	400001	6960685	G	T	0.05	6.6937	-	intergenic(gene:Zm00001d013245(dist=6683),gene:Zm00001d013246(dist=102592))	Zm00001d013253	7146391	7149826	3436	-185706
RBN	EMMAX	V2	2	195504715	195961195	456481	195707091	C	T	0.05	7.21148	-	intronic(gene:Zm00001d006030)	Zm00001d006036	195892796	195896295	3500	-185705
RBN	FarmCPU	V2	5	178255944	178655944	400001	178455944	C	T	0.05	6.64162	-	UTR3(gene:Zm00001d016858)	Zm00001d016866	178641592	178646428	4837	-185648
ROV	EMMAX	V2	5	181143978	181543978	400001	181343978	C	T	0.05	6.09326	-	intergenic(gene:Zm00001d016961(dist=50689),gene:Zm00001d016963(dist=147953))	Zm00001d016966	181529487	181531410	1924	-185509
SUA	EMMAX	V2	5	181143978	181543978	400001	181343978	C	T	0.05	6.14056	-	intergenic(gene:Zm00001d016961(dist=50689),gene:Zm00001d016963(dist=147953))	Zm00001d016966	181529487	181531410	1924	-185509
RBN	EMMAX	V2	8	6302224	6702224	400001	6502224	A	G	0.05	6.01049	-	intergenic(gene:Zm00001d008363(dist=113667),gene:Zm00001d008367(dist=10484))	Zm00001d008372	6687520	6692202	4683	-185296
SUA	EMMAX	V2	8	6298560	6702224	403665	6502224	A	G	0.05	7.11894	-	intergenic(gene:Zm00001d008363(dist=113667),gene:Zm00001d008367(dist=10484))	Zm00001d008372	6687520	6692202	4683	-185296
RBN	EMMAX	V2	3	56818704	57218704	400001	57018704	G	A	0.05	6.0076	-	intergenic(gene:Zm00001d040660(dist=70392),gene:Zm00001d040665(dist=26171))	Zm00001d040673	57203920	57204860	941	-185216
RBN	EMMAX	V2	1	127152056	127552056	400001	127352056	T	C	0.05	6.53389	-	intronic(gene:Zm00001d030376)	Zm00001d030379	127537249	127540620	3372	-185193
RBN	FarmCPU	V2	7	46513992	46913992	400001	46713992	A	G	0.05	6.09911	-	intergenic(gene:Zm00001d019627(dist=63466),gene:Zm00001d019628(dist=165506))	Zm00001d019629	46898944	46905237	6294	-184952
ROV	EMMAX	V2	1	261077778	261477778	400001	261277778	C	T	0.05	6.3802	-	intergenic(gene:Zm00001d033388(dist=3793),gene:Zm00001d033389(dist=102288))	Zm00001d033390	261462675	261463214	540	-184897
ARD	EMMAX	V2	3	32300668	32700668	400001	32500668	C	T	0.05	6.20897	-	intergenic(gene:Zm00001d040216(dist=104670),gene:Zm00001d040217(dist=32292))	Zm00001d040222	32685138	32687678	2541	-184470
SUA	EMMAX	V2	2	2408108	2834578	426471	2610094	C	G	0.05	7.58708	-	UTR5(gene:Zm00001d001901)	Zm00001d001912	2794516	2796346	1831	-184422
RDW/SDW	EMMAX	V2	4	169241388	169641388	400001	169441388	G	A	0.05	6.03879	-	intergenic(gene:Zm00001d051779(dist=3081),gene:Zm00001d051781(dist=2224))	Zm00001d051783	169625756	169627984	2229	-184368
RBN	EMMAX	V2	1	304572029	304972029	400001	304772029	G	A	0.05	6.37123	-	intergenic(gene:Zm00001d034887(dist=47574),gene:Zm00001d034888(dist=40167))	Zm00001d034894	304956316	304965176	8861	-184287
TRL	EMMAX	V2	3	166256631	166656631	400001	166456631	G	A	0.05	7.16707	-	intergenic(gene:Zm00001d042416(dist=40272),gene:Zm00001d042420(dist=181335))	Zm00001d042421	166640487	166644568	4082	-183856
RDW/SDW	EMMAX	V2	1	220393268	220793268	400001	220593268	G	A	0.05	6.27499	-	intergenic(gene:Zm00001d032291(dist=77716),gene:Zm00001d032292(dist=47701))	Zm00001d032295	220776886	220777674	789	-183618
ROV	EMMAX	V2	1	10922372	11322372	400001	11122372	C	T	0.05	6.24391	-	intergenic(gene:Zm00001d027682(dist=53246),gene:Zm00001d027683(dist=4359))	Zm00001d027696	11305953	11309729	3777	-183581
RBN	FarmCPU	V2	6	162188475	162588475	400001	162388475	G	A	0.05	6.15113	-	exon,synonymous(gene:Zm00001d038676:transcript:Zm00001d038676_T001:exon1:c.G558A:p.L186L,)	Zm00001d038685	162571773	162577138	5366	-183298
ROV	EMMAX	V2	8	57757745	58157745	400001	57957745	C	T	0.05	6.25812	-	intergenic(gene:Zm00001d009350(dist=1111),gene:Zm00001d009351(dist=14497))	Zm00001d009352	58140699	58156859	16161	-182954
TRL	EMMAX	V2	1	297270526	297670526	400001	297470526	C	T	0.05	6.17433	-	intergenic(gene:Zm00001d034597(dist=20942),gene:Zm00001d034598(dist=3151))	Zm00001d034606	297653338	297656301	2964	-182812
SUA	FarmCPU	V1	9	97620623	98020623	400001	97820623	T	A	0.05	11.3479	0.202	intergenic(gene:Zm00001d046595(dist=40190),gene:Zm00001d046596(dist=83547))	Zm00001d046599	98003371	98003985	615	-182748
SUA	FarmCPU	V3	9	97620623	98020623	400001	97820623	T	A	0.05	11.3479	0.034	intergenic(gene:Zm00001d046595(dist=40190),gene:Zm00001d046596(dist=83547))	Zm00001d046599	98003371	98003985	615	-182748
ROV	EMMAX	V2	8	1	273692	273692	73692	A	G	0.05	6.10405	0.151	intergenic(NONE(dist=NONE),gene:Zm00001d008171(dist=3930))	Zm00001d008174	256295	258840	2546	-182603
SUA	EMMAX	V2	8	1	273692	273692	73692	A	G	0.05	6.28266	0.1	intergenic(NONE(dist=NONE),gene:Zm00001d008171(dist=3930))	Zm00001d008174	256295	258840	2546	-182603
RBN	EMMAX	V2	1	304572029	304972029	400001	304772029	G	A	0.05	6.37123	-	intergenic(gene:Zm00001d034887(dist=47574),gene:Zm00001d034888(dist=40167))	Zm00001d034893	304954443	304956251	1809	-182414
ROV	EMMAX	V2	7	114898251	115298257	400007	115098251	T	C	0.05	6.00875	-	intergenic(gene:Zm00001d020448(dist=111330),gene:Zm00001d020449(dist=47081))	Zm00001d020450	115280591	115282707	2117	-182340
RBN	FarmCPU	V2	5	178255944	178655944	400001	178455944	C	T	0.05	6.64162	-	UTR3(gene:Zm00001d016858)	Zm00001d016865	178638212	178640035	1824	-182268
ROV	EMMAX	V2	1	10922372	11322372	400001	11122372	C	T	0.05	6.24391	-	intergenic(gene:Zm00001d027682(dist=53246),gene:Zm00001d027683(dist=4359))	Zm00001d027695	11304567	11304881	315	-182195
ROV	EMMAX	V1	5	54484187	54890503	406317	54690503	G	A	0.05	6.51066	-	intergenic(gene:Zm00001d014596(dist=22878),gene:Zm00001d014597(dist=33577))	Zm00001d014602	54872612	54874306	1695	-182109
ROV	EMMAX	V3	5	54484187	54890503	406317	54690503	G	A	0.05	6.51066	-	intergenic(gene:Zm00001d014596(dist=22878),gene:Zm00001d014597(dist=33577))	Zm00001d014602	54872612	54874306	1695	-182109
TRL	EMMAX	V1	4	169492798	169892798	400001	169692798	G	A	0.05	6.42577	-	intergenic(gene:Zm00001d051784(dist=27816),gene:Zm00001d051785(dist=31784))	Zm00001d051790	169874739	169878071	3333	-181941
ROV	EMMAX	V2	4	169492798	169892798	400001	169692798	G	A	0.05	6.53544	-	intergenic(gene:Zm00001d051784(dist=27816),gene:Zm00001d051785(dist=31784))	Zm00001d051790	169874739	169878071	3333	-181941
TRL	EMMAX	V3	4	169492798	169892798	400001	169692798	G	A	0.05	6.42577	-	intergenic(gene:Zm00001d051784(dist=27816),gene:Zm00001d051785(dist=31784))	Zm00001d051790	169874739	169878071	3333	-181941
RDW/SDW	EMMAX	V2	4	20417588	20817588	400001	20617588	C	T	0.05	6.06704	-	intergenic(gene:Zm00001d049206(dist=18027),gene:Zm00001d049208(dist=5879))	Zm00001d049211	20799505	20819536	20032	-181917
RDW	FarmCPU	V2	10	2046081	2446081	400001	2246081	G	A	0.05	10.888	-	exon,synonymous(gene:Zm00001d023292:transcript:Zm00001d023292_T007:exon1:c.C15T:p.T5T,gene:Zm00001d023292:transcript:Zm00001d023292_T002:exon1:c.C15T:p.T5T,gene:Zm00001d023292:transcript:Zm00001d023292_T009:exon1:c.C15T:p.T5T,gene:Zm00001d023292:transcript:Zm00001d023292_T005:exon1:c.C15T:p.T5T,gene:Zm00001d023292:transcript:Zm00001d023292_T001:exon1:c.C15T:p.T5T,gene:Zm00001d023292:transcript:Zm…	Zm00001d023302	2427920	2430022	2103	-181839
TRL	EMMAX	V2	3	166256631	166656631	400001	166456631	G	A	0.05	7.16707	-	intergenic(gene:Zm00001d042416(dist=40272),gene:Zm00001d042420(dist=181335))	Zm00001d042420	166637966	166639387	1422	-181335
RBN	EMMAX	V2	6	102965321	103365321	400001	103165321	G	T	0.05	6.0025	-	intergenic(gene:Zm00001d036831(dist=48800),gene:Zm00001d036832(dist=106319))	Zm00001d036838	103346593	103347847	1255	-181272
ROV	FarmCPU	V2	2	178267471	178667471	400001	178467471	G	A	0.05	6.32135	-	intergenic(gene:Zm00001d005558(dist=30953),gene:Zm00001d005561(dist=52357))	Zm00001d005564	178648651	178650038	1388	-181180
RBN	EMMAX	V1	1	72399724	72799778	400055	72599741	T	G	0.05	6.47691	-	intronic(gene:Zm00001d029482)	Zm00001d029486	72780661	72786980	6320	-180920
RBN	EMMAX	V3	1	72399724	72799778	400055	72599741	T	G	0.05	6.47691	-	intronic(gene:Zm00001d029482)	Zm00001d029486	72780661	72786980	6320	-180920
RDW	FarmCPU	V2	3	185008122	185408122	400001	185208122	A	T	0.05	7.3051	-	intergenic(gene:Zm00001d042966(dist=2114),gene:Zm00001d042967(dist=124710))	Zm00001d042970	185389040	185390300	1261	-180918
TRL	EMMAX	V1	1	72399724	72799769	400046	72599769	T	C	0.05	7.32921	-	intronic(gene:Zm00001d029482)	Zm00001d029486	72780661	72786980	6320	-180892
TRL	EMMAX	V3	1	72399724	72799769	400046	72599769	T	C	0.05	7.32921	-	intronic(gene:Zm00001d029482)	Zm00001d029486	72780661	72786980	6320	-180892
RBN	EMMAX	V2	7	124544971	124948838	403868	124745015	G	A	0.05	6.61221	-	intergenic(gene:Zm00001d020607(dist=71681),gene:Zm00001d020608(dist=134894))	Zm00001d020609	124925904	124937862	11959	-180889
RDW/SDW	EMMAX	V2	7	135769908	136169908	400001	135969908	G	A	0.05	6.69974	-	intergenic(gene:Zm00001d020900(dist=75755),gene:Zm00001d020901(dist=138224))	Zm00001d020906	136150746	136151527	782	-180838
RDW/SDW	EMMAX	V2	3	153210346	153610346	400001	153410346	C	T	0.05	6.41641	-	intergenic(gene:Zm00001d042144(dist=21691),gene:Zm00001d042146(dist=154415))	Zm00001d042148	153591150	153593841	2692	-180804
ROV	EMMAX	V1	4	241736576	242136576	400001	241936576	C	G	0.05	6.01277	-	intergenic(gene:Zm00001d053826(dist=3950),gene:Zm00001d053827(dist=2034))	Zm00001d053836	242117301	242118086	786	-180725
TRL	EMMAX	V1	4	241736576	242136576	400001	241936576	C	G	0.05	6.52561	-	intergenic(gene:Zm00001d053826(dist=3950),gene:Zm00001d053827(dist=2034))	Zm00001d053836	242117301	242118086	786	-180725
ROV	EMMAX	V2	4	241736576	242136576	400001	241936576	C	G	0.05	7.5299	-	intergenic(gene:Zm00001d053826(dist=3950),gene:Zm00001d053827(dist=2034))	Zm00001d053836	242117301	242118086	786	-180725
SUA	EMMAX	V2	4	241736576	242136576	400001	241936576	C	G	0.05	6.77961	-	intergenic(gene:Zm00001d053826(dist=3950),gene:Zm00001d053827(dist=2034))	Zm00001d053836	242117301	242118086	786	-180725
ROV	EMMAX	V3	4	241736576	242136576	400001	241936576	C	G	0.05	6.01277	-	intergenic(gene:Zm00001d053826(dist=3950),gene:Zm00001d053827(dist=2034))	Zm00001d053836	242117301	242118086	786	-180725
TRL	EMMAX	V3	4	241736576	242136576	400001	241936576	C	G	0.05	6.52561	-	intergenic(gene:Zm00001d053826(dist=3950),gene:Zm00001d053827(dist=2034))	Zm00001d053836	242117301	242118086	786	-180725
RBN	EMMAX	V1	7	173029644	173429644	400001	173229644	G	A	0.05	6.53465	-	intergenic(gene:Zm00001d022229(dist=31933),gene:Zm00001d022230(dist=36560))	Zm00001d022240	173410354	173421144	10791	-180710
RBN	EMMAX	V3	7	173029644	173429644	400001	173229644	G	A	0.05	6.53465	-	intergenic(gene:Zm00001d022229(dist=31933),gene:Zm00001d022230(dist=36560))	Zm00001d022240	173410354	173421144	10791	-180710
RDW	EMMAX	V2	1	302580083	302980083	400001	302780083	C	T	0.05	8.02288	-	intergenic(gene:Zm00001d034812(dist=18519),gene:Zm00001d034813(dist=11646))	Zm00001d034823	302960680	302983520	22841	-180597
RDW/SDW	EMMAX	V2	3	153210346	153610346	400001	153410346	C	T	0.05	6.41641	-	intergenic(gene:Zm00001d042144(dist=21691),gene:Zm00001d042146(dist=154415))	Zm00001d042147	153590919	153598342	7424	-180573
RDW	EMMAX	V1	2	2307724	2708733	401010	2508733	G	A	0.05	6.38416	-	downstream(gene:Zm00001d001896)	Zm00001d001908	2689185	2697141	7957	-180452
RDW	EMMAX	V3	2	2307724	2708733	401010	2508733	G	A	0.05	6.38416	-	downstream(gene:Zm00001d001896)	Zm00001d001908	2689185	2697141	7957	-180452
ARD	FarmCPU	V2	1	244763203	245163203	400001	244963203	T	C	0.05	6.28396	-	intergenic(gene:Zm00001d032964(dist=29551),gene:Zm00001d032967(dist=18681))	Zm00001d032973	245143521	245150786	7266	-180318
SUA	EMMAX	V2	2	2408108	2834578	426471	2610094	C	G	0.05	7.58708	-	UTR5(gene:Zm00001d001901)	Zm00001d001911	2790304	2791259	956	-180210
ARD	FarmCPU	V2	8	142265039	142665039	400001	142465039	G	A	0.05	6.26857	-	intergenic(gene:Zm00001d011188(dist=61836),gene:Zm00001d011189(dist=6351))	Zm00001d011195	142645175	142650869	5695	-180136
ROV	EMMAX	V2	5	182961113	183361113	400001	183161113	C	T	0.05	7.42657	-	intergenic(gene:Zm00001d017028(dist=44407),gene:Zm00001d017029(dist=14588))	Zm00001d017037	183341194	183342813	1620	-180081
RBN	EMMAX	V1	2	40174789	40574789	400001	40374789	A	G	0.05	6.10595	-	intergenic(gene:Zm00001d003331(dist=7749),gene:Zm00001d003332(dist=42066))	Zm00001d003333	40554847	40561652	6806	-180058
RBN	EMMAX	V3	2	40174789	40574789	400001	40374789	A	G	0.05	6.10595	-	intergenic(gene:Zm00001d003331(dist=7749),gene:Zm00001d003332(dist=42066))	Zm00001d003333	40554847	40561652	6806	-180058
RDW	EMMAX	V2	1	302580083	302980083	400001	302780083	C	T	0.05	8.02288	-	intergenic(gene:Zm00001d034812(dist=18519),gene:Zm00001d034813(dist=11646))	Zm00001d034822	302960088	302960468	381	-180005
SUA	EMMAX	V2	6	15431864	15831864	400001	15631864	G	A	0.05	6.06128	-	intergenic(gene:Zm00001d035229(dist=95441),gene:Zm00001d035230(dist=19275))	Zm00001d035232	15811792	15812517	726	-179928
ROV	EMMAX	V2	6	17379530	17779530	400001	17579530	G	A	0.05	7.07987	-	intergenic(gene:Zm00001d035254(dist=143017),gene:Zm00001d035256(dist=179859))	Zm00001d035256	17759389	17765846	6458	-179859
RBN	FarmCPU	V2	5	195262095	195662095	400001	195462095	G	A	0.05	7.48991	-	intergenic(gene:Zm00001d017420(dist=66161),gene:Zm00001d017422(dist=174765))	Zm00001d017423	195641813	195645583	3771	-179718
RBN	FarmCPU	V2	6	171168365	171568365	400001	171368365	C	G	0.05	6.11552	-	intergenic(gene:Zm00001d039158(dist=80688),gene:Zm00001d039160(dist=36823))	Zm00001d039163	171547967	171551165	3199	-179602
RBN	FarmCPU	V2	7	100803612	101203612	400001	101003612	G	C	0.05	6.36745	-	intergenic(gene:Zm00001d020225(dist=71412),gene:Zm00001d020227(dist=1096))	Zm00001d020229	101183127	101183962	836	-179515
RDW/SDW	EMMAX	V2	6	125531484	125931484	400001	125731484	C	T	0.05	6.81358	-	intergenic(gene:Zm00001d037449(dist=41095),gene:Zm00001d037452(dist=121240))	Zm00001d037454	125910869	125913919	3051	-179385
RBN	EMMAX	V2	1	304572029	304972029	400001	304772029	G	A	0.05	6.37123	-	intergenic(gene:Zm00001d034887(dist=47574),gene:Zm00001d034888(dist=40167))	Zm00001d034892	304951395	304953545	2151	-179366
RBN	FarmCPU	V2	9	145738150	146138150	400001	145938150	G	A	0.05	6.28222	-	intronic(gene:Zm00001d047946)	Zm00001d047957	146117308	146118116	809	-179158
RDW	EMMAX	V1	2	2307724	2708733	401010	2508733	G	A	0.05	6.38416	-	downstream(gene:Zm00001d001896)	Zm00001d001907	2687734	2688264	531	-179001
RDW	EMMAX	V3	2	2307724	2708733	401010	2508733	G	A	0.05	6.38416	-	downstream(gene:Zm00001d001896)	Zm00001d001907	2687734	2688264	531	-179001
ROV	EMMAX	V1	4	241736576	242136576	400001	241936576	C	G	0.05	6.01277	-	intergenic(gene:Zm00001d053826(dist=3950),gene:Zm00001d053827(dist=2034))	Zm00001d053835	242115475	242116610	1136	-178899
TRL	EMMAX	V1	4	241736576	242136576	400001	241936576	C	G	0.05	6.52561	-	intergenic(gene:Zm00001d053826(dist=3950),gene:Zm00001d053827(dist=2034))	Zm00001d053835	242115475	242116610	1136	-178899
ROV	EMMAX	V2	4	241736576	242136576	400001	241936576	C	G	0.05	7.5299	-	intergenic(gene:Zm00001d053826(dist=3950),gene:Zm00001d053827(dist=2034))	Zm00001d053835	242115475	242116610	1136	-178899
SUA	EMMAX	V2	4	241736576	242136576	400001	241936576	C	G	0.05	6.77961	-	intergenic(gene:Zm00001d053826(dist=3950),gene:Zm00001d053827(dist=2034))	Zm00001d053835	242115475	242116610	1136	-178899
ROV	EMMAX	V3	4	241736576	242136576	400001	241936576	C	G	0.05	6.01277	-	intergenic(gene:Zm00001d053826(dist=3950),gene:Zm00001d053827(dist=2034))	Zm00001d053835	242115475	242116610	1136	-178899
TRL	EMMAX	V3	4	241736576	242136576	400001	241936576	C	G	0.05	6.52561	-	intergenic(gene:Zm00001d053826(dist=3950),gene:Zm00001d053827(dist=2034))	Zm00001d053835	242115475	242116610	1136	-178899
ARD	FarmCPU	V1	6	87604652	88004940	400289	87804932	T	C	0.05	6.5402	-	intergenic(gene:Zm00001d036423(dist=4349),gene:Zm00001d036425(dist=92667))	Zm00001d036427	87983587	87986324	2738	-178655
ARD	FarmCPU	V3	6	87604652	88004940	400289	87804932	T	C	0.05	6.5402	-	intergenic(gene:Zm00001d036423(dist=4349),gene:Zm00001d036425(dist=92667))	Zm00001d036427	87983587	87986324	2738	-178655
ARD	FarmCPU	V2	1	245941693	246376674	434982	246176674	T	C	0.05	6.24562	-	intergenic(gene:Zm00001d032993(dist=36625),gene:Zm00001d032994(dist=36138))	Zm00001d032999	246355067	246357254	2188	-178393
RDW/SDW	EMMAX	V2	4	121272426	121672426	400001	121472426	T	C	0.05	8.84613	-	intergenic(gene:Zm00001d050758(dist=363393),gene:Zm00001d050764(dist=178191))	Zm00001d050764	121650617	121651904	1288	-178191
RDW/SDW	MLM	V2	4	121272426	121672426	400001	121472426	T	C	0.05	6.03953	-	intergenic(gene:Zm00001d050758(dist=363393),gene:Zm00001d050764(dist=178191))	Zm00001d050764	121650617	121651904	1288	-178191
RDW/SDW	EMMAX	V1	7	140417102	140817102	400001	140617102	C	A	0.05	6.22884	-	intergenic(gene:Zm00001d021021(dist=49701),gene:Zm00001d021023(dist=65052))	Zm00001d021026	140795172	140796635	1464	-178070
RDW/SDW	EMMAX	V3	7	140417102	140817102	400001	140617102	C	A	0.05	6.22884	-	intergenic(gene:Zm00001d021021(dist=49701),gene:Zm00001d021023(dist=65052))	Zm00001d021026	140795172	140796635	1464	-178070
ROV	EMMAX	V2	4	179055100	179455100	400001	179255100	G	A	0.05	6.14745	-	intergenic(gene:Zm00001d052090(dist=54799),gene:Zm00001d052091(dist=33008))	Zm00001d052095	179433080	179436248	3169	-177980
RBN	EMMAX	V1	6	124098914	124498914	400001	124298914	G	A	0.05	6.55425	-	intergenic(gene:Zm00001d037395(dist=14696),gene:Zm00001d037396(dist=44242))	Zm00001d037398	124476553	124478592	2040	-177639
RBN	EMMAX	V3	6	124098914	124498914	400001	124298914	G	A	0.05	6.55425	-	intergenic(gene:Zm00001d037395(dist=14696),gene:Zm00001d037396(dist=44242))	Zm00001d037398	124476553	124478592	2040	-177639
RDW/SDW	EMMAX	V2	7	135769908	136169908	400001	135969908	G	A	0.05	6.69974	-	intergenic(gene:Zm00001d020900(dist=75755),gene:Zm00001d020901(dist=138224))	Zm00001d020905	136147501	136149899	2399	-177593
ROV	EMMAX	V1	5	6760685	7160685	400001	6960685	G	T	0.05	6.6937	-	intergenic(gene:Zm00001d013245(dist=6683),gene:Zm00001d013246(dist=102592))	Zm00001d013252	7138252	7143092	4841	-177567
ROV	EMMAX	V3	5	6760685	7160685	400001	6960685	G	T	0.05	6.6937	-	intergenic(gene:Zm00001d013245(dist=6683),gene:Zm00001d013246(dist=102592))	Zm00001d013252	7138252	7143092	4841	-177567
RBN	EMMAX	V2	6	102965321	103365321	400001	103165321	G	T	0.05	6.0025	-	intergenic(gene:Zm00001d036831(dist=48800),gene:Zm00001d036832(dist=106319))	Zm00001d036837	103342684	103343694	1011	-177363
RBN	FarmCPU	V2	5	178255944	178655944	400001	178455944	C	T	0.05	6.64162	-	UTR3(gene:Zm00001d016858)	Zm00001d016864	178633252	178633455	204	-177308
ROV	EMMAX	V1	2	20041837	20441837	400001	20241837	C	T	0.05	6.42528	-	intergenic(gene:Zm00001d002715(dist=12705),gene:Zm00001d002716(dist=5416))	Zm00001d002719	20419033	20420199	1167	-177196
ROV	EMMAX	V3	2	20041837	20441837	400001	20241837	C	T	0.05	6.42528	-	intergenic(gene:Zm00001d002715(dist=12705),gene:Zm00001d002716(dist=5416))	Zm00001d002719	20419033	20420199	1167	-177196
ROV	EMMAX	V2	1	10922372	11322372	400001	11122372	C	T	0.05	6.24391	-	intergenic(gene:Zm00001d027682(dist=53246),gene:Zm00001d027683(dist=4359))	Zm00001d027694	11299491	11303586	4096	-177119
RDW/SDW	EMMAX	V1	1	4572786	4972786	400001	4772786	A	G	0.05	6.50665	-	intergenic(gene:Zm00001d027414(dist=27635),gene:Zm00001d027415(dist=60088))	Zm00001d027424	4949860	4952016	2157	-177074
RDW/SDW	EMMAX	V3	1	4572786	4972786	400001	4772786	A	G	0.05	6.50665	-	intergenic(gene:Zm00001d027414(dist=27635),gene:Zm00001d027415(dist=60088))	Zm00001d027424	4949860	4952016	2157	-177074
RBN	EMMAX	V1	5	66229132	66629132	400001	66429132	T	G	0.05	6.53303	-	intergenic(gene:Zm00001d014868(dist=79990),gene:Zm00001d014872(dist=176096))	Zm00001d014872	66605228	66608036	2809	-176096
RBN	EMMAX	V3	5	66229132	66629132	400001	66429132	T	G	0.05	6.53303	-	intergenic(gene:Zm00001d014868(dist=79990),gene:Zm00001d014872(dist=176096))	Zm00001d014872	66605228	66608036	2809	-176096
SUA	EMMAX	V1	4	176714539	177114539	400001	176914539	A	G	0.05	6.01852	-	intergenic(gene:Zm00001d052030(dist=14055),gene:Zm00001d052031(dist=33618))	Zm00001d052043	177090545	177102253	11709	-176006
SUA	EMMAX	V3	4	176714539	177114539	400001	176914539	A	G	0.05	6.01852	-	intergenic(gene:Zm00001d052030(dist=14055),gene:Zm00001d052031(dist=33618))	Zm00001d052043	177090545	177102253	11709	-176006
ROV	EMMAX	V2	2	13710861	14110861	400001	13910861	A	G	0.05	6.06839	-	intergenic(gene:Zm00001d002490(dist=10159),gene:Zm00001d002491(dist=9650))	Zm00001d002499	14086379	14100162	13784	-175518
RBN	EMMAX	V2	2	54855804	55255804	400001	55055804	G	A	0.05	6.64933	-	intergenic(gene:Zm00001d003696(dist=71517),gene:Zm00001d003698(dist=22795))	Zm00001d003702	55231147	55233488	2342	-175343
SUA	EMMAX	V2	2	54855804	55255804	400001	55055804	G	A	0.05	6.54761	-	intergenic(gene:Zm00001d003696(dist=71517),gene:Zm00001d003698(dist=22795))	Zm00001d003702	55231147	55233488	2342	-175343
RBN	EMMAX	V1	2	186265639	186665639	400001	186465639	A	G	0.05	7.26035	-	intergenic(gene:Zm00001d005754(dist=113416),gene:Zm00001d005756(dist=110033))	Zm00001d005757	186640920	186642005	1086	-175281
RBN	EMMAX	V3	2	186265639	186665639	400001	186465639	A	G	0.05	7.26035	-	intergenic(gene:Zm00001d005754(dist=113416),gene:Zm00001d005756(dist=110033))	Zm00001d005757	186640920	186642005	1086	-175281
RBN	EMMAX	V2	5	70067514	70467514	400001	70267514	G	A	0.05	7.26601	-	intergenic(gene:Zm00001d014957(dist=289165),gene:Zm00001d014958(dist=5508))	Zm00001d014967	70442524	70460253	17730	-175010
RBN	FarmCPU	V2	10	123870097	124348625	478529	124070097	G	T	0.05	6.18825	-	intergenic(gene:Zm00001d025616(dist=31002),gene:Zm00001d025617(dist=74709))	Zm00001d025621	124245088	124245621	534	-174991
ARD	EMMAX	V2	3	32300668	32700668	400001	32500668	C	T	0.05	6.20897	-	intergenic(gene:Zm00001d040216(dist=104670),gene:Zm00001d040217(dist=32292))	Zm00001d040221	32675617	32678236	2620	-174949
RDW	FarmCPU	V2	7	44147270	44547270	400001	44347270	T	C	0.05	11.1704	-	intergenic(gene:Zm00001d019579(dist=50323),gene:Zm00001d019582(dist=174840))	Zm00001d019582	44522110	44525451	3342	-174840
RBN	FarmCPU	V2	5	195262095	195662095	400001	195462095	G	A	0.05	7.48991	-	intergenic(gene:Zm00001d017420(dist=66161),gene:Zm00001d017422(dist=174765))	Zm00001d017422	195636860	195637865	1006	-174765
TRL	EMMAX	V1	4	169492798	169892798	400001	169692798	G	A	0.05	6.42577	-	intergenic(gene:Zm00001d051784(dist=27816),gene:Zm00001d051785(dist=31784))	Zm00001d051789	169867511	169874521	7011	-174713
ROV	EMMAX	V2	4	169492798	169892798	400001	169692798	G	A	0.05	6.53544	-	intergenic(gene:Zm00001d051784(dist=27816),gene:Zm00001d051785(dist=31784))	Zm00001d051789	169867511	169874521	7011	-174713
TRL	EMMAX	V3	4	169492798	169892798	400001	169692798	G	A	0.05	6.42577	-	intergenic(gene:Zm00001d051784(dist=27816),gene:Zm00001d051785(dist=31784))	Zm00001d051789	169867511	169874521	7011	-174713
ROV	EMMAX	V1	4	241736576	242136576	400001	241936576	C	G	0.05	6.01277	-	intergenic(gene:Zm00001d053826(dist=3950),gene:Zm00001d053827(dist=2034))	Zm00001d053834	242111156	242114341	3186	-174580
TRL	EMMAX	V1	4	241736576	242136576	400001	241936576	C	G	0.05	6.52561	-	intergenic(gene:Zm00001d053826(dist=3950),gene:Zm00001d053827(dist=2034))	Zm00001d053834	242111156	242114341	3186	-174580
ROV	EMMAX	V2	4	241736576	242136576	400001	241936576	C	G	0.05	7.5299	-	intergenic(gene:Zm00001d053826(dist=3950),gene:Zm00001d053827(dist=2034))	Zm00001d053834	242111156	242114341	3186	-174580
SUA	EMMAX	V2	4	241736576	242136576	400001	241936576	C	G	0.05	6.77961	-	intergenic(gene:Zm00001d053826(dist=3950),gene:Zm00001d053827(dist=2034))	Zm00001d053834	242111156	242114341	3186	-174580
ROV	EMMAX	V3	4	241736576	242136576	400001	241936576	C	G	0.05	6.01277	-	intergenic(gene:Zm00001d053826(dist=3950),gene:Zm00001d053827(dist=2034))	Zm00001d053834	242111156	242114341	3186	-174580
TRL	EMMAX	V3	4	241736576	242136576	400001	241936576	C	G	0.05	6.52561	-	intergenic(gene:Zm00001d053826(dist=3950),gene:Zm00001d053827(dist=2034))	Zm00001d053834	242111156	242114341	3186	-174580
RDW	FarmCPU	V2	7	118312703	118712703	400001	118512703	A	G	0.05	6.02267	-	UTR5(gene:Zm00001d020485)	Zm00001d020490	118687248	118689664	2417	-174545
RBN	EMMAX	V2	5	220227111	220627111	400001	220427111	A	G	0.05	6.24405	-	intergenic(gene:Zm00001d018422(dist=16364),gene:Zm00001d018423(dist=57995))	Zm00001d018430	220601504	220606182	4679	-174393
RBN	EMMAX	V1	5	204929729	205329729	400001	205129729	C	T	0.05	6.86335	-	intergenic(gene:Zm00001d017719(dist=23359),gene:Zm00001d017720(dist=51800))	Zm00001d017727	205304084	205306760	2677	-174355
TRL	EMMAX	V1	5	204929729	205329729	400001	205129729	C	T	0.05	6.009	-	intergenic(gene:Zm00001d017719(dist=23359),gene:Zm00001d017720(dist=51800))	Zm00001d017727	205304084	205306760	2677	-174355
RBN	EMMAX	V3	5	204929729	205329729	400001	205129729	C	T	0.05	6.86335	-	intergenic(gene:Zm00001d017719(dist=23359),gene:Zm00001d017720(dist=51800))	Zm00001d017727	205304084	205306760	2677	-174355
TRL	EMMAX	V3	5	204929729	205329729	400001	205129729	C	T	0.05	6.009	-	intergenic(gene:Zm00001d017719(dist=23359),gene:Zm00001d017720(dist=51800))	Zm00001d017727	205304084	205306760	2677	-174355
RBN	FarmCPU	V2	6	162188475	162588475	400001	162388475	G	A	0.05	6.15113	-	exon,synonymous(gene:Zm00001d038676:transcript:Zm00001d038676_T001:exon1:c.G558A:p.L186L,)	Zm00001d038684	162562559	162568746	6188	-174084
RDW/SDW	EMMAX	V2	1	127581400	127981400	400001	127781400	G	A	0.05	6.32618	-	intergenic(gene:Zm00001d030382(dist=19355),gene:Zm00001d030385(dist=173812))	Zm00001d030385	127955212	127967875	12664	-173812
ROV	EMMAX	V2	3	134176357	134576357	400001	134376357	C	A	0.05	6.27391	-	intergenic(gene:Zm00001d041707(dist=220459),gene:Zm00001d041708(dist=2578))	Zm00001d041711	134550012	134554530	4519	-173655
TRL	EMMAX	V1	1	201811072	202211072	400001	202011072	C	T	0.05	6.07071	-	intergenic(gene:Zm00001d031792(dist=45019),gene:Zm00001d031793(dist=65020))	Zm00001d031801	202184534	202185601	1068	-173462
ROV	EMMAX	V2	1	201811072	202211072	400001	202011072	C	T	0.05	6.68202	-	intergenic(gene:Zm00001d031792(dist=45019),gene:Zm00001d031793(dist=65020))	Zm00001d031801	202184534	202185601	1068	-173462
TRL	EMMAX	V3	1	201811072	202211072	400001	202011072	C	T	0.05	6.07071	-	intergenic(gene:Zm00001d031792(dist=45019),gene:Zm00001d031793(dist=65020))	Zm00001d031801	202184534	202185601	1068	-173462
RBN	FarmCPU	V2	3	78602421	79002421	400001	78802421	G	A	0.05	7.66243	-	intergenic(gene:Zm00001d040913(dist=84598),gene:Zm00001d040916(dist=173325))	Zm00001d040916	78975746	78976849	1104	-173325
ROV	EMMAX	V2	8	81206476	81606476	400001	81406476	G	A	0.05	6.18172	-	downstream(gene:Zm00001d009789)	Zm00001d009792	81579628	81588173	8546	-173152
RBN	FarmCPU	V2	9	92536895	92936895	400001	92736895	G	T	0.05	6.59499	-	intergenic(gene:Zm00001d046499(dist=170548),gene:Zm00001d046500(dist=12561))	Zm00001d046502	92909876	92910167	292	-172981
ROV	EMMAX	V1	4	100794955	101194955	400001	100994955	C	T	0.05	6.7435	-	intergenic(gene:Zm00001d050559(dist=334512),gene:Zm00001d050563(dist=24627))	Zm00001d050565	101167830	101169764	1935	-172875
ROV	EMMAX	V3	4	100794955	101194955	400001	100994955	C	T	0.05	6.7435	-	intergenic(gene:Zm00001d050559(dist=334512),gene:Zm00001d050563(dist=24627))	Zm00001d050565	101167830	101169764	1935	-172875
RBN	EMMAX	V2	6	102965321	103365321	400001	103165321	G	T	0.05	6.0025	-	intergenic(gene:Zm00001d036831(dist=48800),gene:Zm00001d036832(dist=106319))	Zm00001d036836	103338158	103342026	3869	-172837
TRL	EMMAX	V1	2	43727475	44127526	400052	43927526	G	A	0.05	7.38201	-	intergenic(gene:Zm00001d003423(dist=25395),gene:Zm00001d003425(dist=38592))	Zm00001d003429	44100341	44102181	1841	-172815
TRL	EMMAX	V3	2	43727475	44127526	400052	43927526	G	A	0.05	7.38201	-	intergenic(gene:Zm00001d003423(dist=25395),gene:Zm00001d003425(dist=38592))	Zm00001d003429	44100341	44102181	1841	-172815
RBN	FarmCPU	V2	1	85963885	86427319	463435	86216790	T	C	0.05	6.33609	-	intergenic(gene:Zm00001d029766(dist=17175),gene:Zm00001d029768(dist=44326))	Zm00001d029773	86389151	86389666	516	-172361
ARD	FarmCPU	V2	6	159605368	160005368	400001	159805368	T	G	0.05	6.07673	-	UTR3(gene:Zm00001d038558)	Zm00001d038564	159977702	159980430	2729	-172334
TRL	FarmCPU	V1	8	92852407	93252407	400001	93052407	C	T	0.05	11.0164	-	intergenic(gene:Zm00001d009971(dist=31964),gene:Zm00001d009975(dist=105779))	Zm00001d009978	93224718	93232598	7881	-172311
TRL	FarmCPU	V3	8	92852407	93252407	400001	93052407	C	T	0.05	11.0164	-	intergenic(gene:Zm00001d009971(dist=31964),gene:Zm00001d009975(dist=105779))	Zm00001d009978	93224718	93232598	7881	-172311
RDW/SDW	EMMAX	V2	7	39893039	40293039	400001	40093039	G	A	0.05	7.11644	-	intergenic(gene:Zm00001d019526(dist=93314),gene:Zm00001d019527(dist=172274))	Zm00001d019527	40265313	40267858	2546	-172274
RBN	FarmCPU	V2	5	221605144	222005144	400001	221805144	G	A	0.05	6.00715	-	exon,synonymous(gene:Zm00001d018496:transcript:Zm00001d018496_T001:exon2:c.G534A:p.R178R,gene:Zm00001d018496:transcript:Zm00001d018496_T009:exon1:c.G534A:p.R178R,gene:Zm00001d018496:transcript:Zm00001d018496_T006:exon1:c.G534A:p.R178R,gene:Zm00001d018496:transcript:Zm00001d018496_T004:exon1:c.G534A:p.R178R,gene:Zm00001d018496:transcript:Zm00001d018496_T002:exon2:c.G534A:p.R178R,gene:Zm00001d01849…	Zm00001d018504	221977188	221990364	13177	-172044
RBN	EMMAX	V1	5	81380479	81780479	400001	81580479	G	T	0.05	6.03861	-	intergenic(gene:Zm00001d015257(dist=91665),gene:Zm00001d015258(dist=166401))	Zm00001d015259	81752266	81766811	14546	-171787
RBN	EMMAX	V3	5	81380479	81780479	400001	81580479	G	T	0.05	6.03861	-	intergenic(gene:Zm00001d015257(dist=91665),gene:Zm00001d015258(dist=166401))	Zm00001d015259	81752266	81766811	14546	-171787
RBN	EMMAX	V2	2	54855804	55255804	400001	55055804	G	A	0.05	6.64933	-	intergenic(gene:Zm00001d003696(dist=71517),gene:Zm00001d003698(dist=22795))	Zm00001d003701	55227577	55229673	2097	-171773
SUA	EMMAX	V2	2	54855804	55255804	400001	55055804	G	A	0.05	6.54761	-	intergenic(gene:Zm00001d003696(dist=71517),gene:Zm00001d003698(dist=22795))	Zm00001d003701	55227577	55229673	2097	-171773
SUA	EMMAX	V2	2	2408108	2834578	426471	2610094	C	G	0.05	7.58708	-	UTR5(gene:Zm00001d001901)	Zm00001d001910	2781817	2787493	5677	-171723
ROV	EMMAX	V1	5	6760685	7160685	400001	6960685	G	T	0.05	6.6937	-	intergenic(gene:Zm00001d013245(dist=6683),gene:Zm00001d013246(dist=102592))	Zm00001d013251	7132169	7135357	3189	-171484
ROV	EMMAX	V3	5	6760685	7160685	400001	6960685	G	T	0.05	6.6937	-	intergenic(gene:Zm00001d013245(dist=6683),gene:Zm00001d013246(dist=102592))	Zm00001d013251	7132169	7135357	3189	-171484
RDW/SDW	EMMAX	V2	4	20417588	20817588	400001	20617588	C	T	0.05	6.06704	-	intergenic(gene:Zm00001d049206(dist=18027),gene:Zm00001d049208(dist=5879))	Zm00001d049210	20789062	20796826	7765	-171474
TRL	EMMAX	V1	1	201811072	202211072	400001	202011072	C	T	0.05	6.07071	-	intergenic(gene:Zm00001d031792(dist=45019),gene:Zm00001d031793(dist=65020))	Zm00001d031800	202182454	202182942	489	-171382
ROV	EMMAX	V2	1	201811072	202211072	400001	202011072	C	T	0.05	6.68202	-	intergenic(gene:Zm00001d031792(dist=45019),gene:Zm00001d031793(dist=65020))	Zm00001d031800	202182454	202182942	489	-171382
TRL	EMMAX	V3	1	201811072	202211072	400001	202011072	C	T	0.05	6.07071	-	intergenic(gene:Zm00001d031792(dist=45019),gene:Zm00001d031793(dist=65020))	Zm00001d031800	202182454	202182942	489	-171382
RDW/SDW	EMMAX	V1	7	140417102	140817102	400001	140617102	C	A	0.05	6.22884	-	intergenic(gene:Zm00001d021021(dist=49701),gene:Zm00001d021023(dist=65052))	Zm00001d021025	140788218	140790075	1858	-171116
RDW/SDW	EMMAX	V3	7	140417102	140817102	400001	140617102	C	A	0.05	6.22884	-	intergenic(gene:Zm00001d021021(dist=49701),gene:Zm00001d021023(dist=65052))	Zm00001d021025	140788218	140790075	1858	-171116
RBN	FarmCPU	V2	7	100803612	101203612	400001	101003612	G	C	0.05	6.36745	-	intergenic(gene:Zm00001d020225(dist=71412),gene:Zm00001d020227(dist=1096))	Zm00001d020228	101174606	101177305	2700	-170994
ARD	FarmCPU	V1	4	26539923	26939923	400001	26739923	C	G	0.05	7.08125	-	intergenic(gene:Zm00001d049330(dist=84096),gene:Zm00001d049331(dist=61203))	Zm00001d049333	26910739	26922418	11680	-170816
ARD	FarmCPU	V3	4	26539923	26939923	400001	26739923	C	G	0.05	7.08125	-	intergenic(gene:Zm00001d049330(dist=84096),gene:Zm00001d049331(dist=61203))	Zm00001d049333	26910739	26922418	11680	-170816
RBN	EMMAX	V1	5	204929729	205329729	400001	205129729	C	T	0.05	6.86335	-	intergenic(gene:Zm00001d017719(dist=23359),gene:Zm00001d017720(dist=51800))	Zm00001d017726	205300454	205303606	3153	-170725
TRL	EMMAX	V1	5	204929729	205329729	400001	205129729	C	T	0.05	6.009	-	intergenic(gene:Zm00001d017719(dist=23359),gene:Zm00001d017720(dist=51800))	Zm00001d017726	205300454	205303606	3153	-170725
RBN	EMMAX	V3	5	204929729	205329729	400001	205129729	C	T	0.05	6.86335	-	intergenic(gene:Zm00001d017719(dist=23359),gene:Zm00001d017720(dist=51800))	Zm00001d017726	205300454	205303606	3153	-170725
TRL	EMMAX	V3	5	204929729	205329729	400001	205129729	C	T	0.05	6.009	-	intergenic(gene:Zm00001d017719(dist=23359),gene:Zm00001d017720(dist=51800))	Zm00001d017726	205300454	205303606	3153	-170725
RBN	EMMAX	V1	7	168298388	168727659	429272	168527659	T	A	0.05	6.98745	-	intergenic(gene:Zm00001d022042(dist=32752),gene:Zm00001d022043(dist=6943))	Zm00001d022046	168698269	168724594	26326	-170610
RBN	EMMAX	V3	7	168298388	168727659	429272	168527659	T	A	0.05	6.98745	-	intergenic(gene:Zm00001d022042(dist=32752),gene:Zm00001d022043(dist=6943))	Zm00001d022046	168698269	168724594	26326	-170610
ARD	EMMAX	V2	3	32300668	32700668	400001	32500668	C	T	0.05	6.20897	-	intergenic(gene:Zm00001d040216(dist=104670),gene:Zm00001d040217(dist=32292))	Zm00001d040220	32671215	32675049	3835	-170547
RBN	EMMAX	V1	7	106384847	106784847	400001	106584847	G	A	0.05	6.49457	-	intergenic(gene:Zm00001d020323(dist=38462),gene:Zm00001d020325(dist=170525))	Zm00001d020325	106755372	106760086	4715	-170525
RBN	EMMAX	V3	7	106384847	106784847	400001	106584847	G	A	0.05	6.49457	-	intergenic(gene:Zm00001d020323(dist=38462),gene:Zm00001d020325(dist=170525))	Zm00001d020325	106755372	106760086	4715	-170525
TRL	EMMAX	V1	4	169492798	169892798	400001	169692798	G	A	0.05	6.42577	-	intergenic(gene:Zm00001d051784(dist=27816),gene:Zm00001d051785(dist=31784))	Zm00001d051788	169863214	169864538	1325	-170416
ROV	EMMAX	V2	4	169492798	169892798	400001	169692798	G	A	0.05	6.53544	-	intergenic(gene:Zm00001d051784(dist=27816),gene:Zm00001d051785(dist=31784))	Zm00001d051788	169863214	169864538	1325	-170416
TRL	EMMAX	V3	4	169492798	169892798	400001	169692798	G	A	0.05	6.42577	-	intergenic(gene:Zm00001d051784(dist=27816),gene:Zm00001d051785(dist=31784))	Zm00001d051788	169863214	169864538	1325	-170416
RDW/SDW	EMMAX	V1	3	81340192	81740192	400001	81540192	T	C	0.05	6.23366	-	intergenic(gene:Zm00001d040941(dist=157898),gene:Zm00001d040947(dist=170372))	Zm00001d040947	81710564	81722446	11883	-170372
RDW/SDW	EMMAX	V3	3	81340192	81740192	400001	81540192	T	C	0.05	6.23366	-	intergenic(gene:Zm00001d040941(dist=157898),gene:Zm00001d040947(dist=170372))	Zm00001d040947	81710564	81722446	11883	-170372
RBN	EMMAX	V2	1	304572029	304972029	400001	304772029	G	A	0.05	6.37123	-	intergenic(gene:Zm00001d034887(dist=47574),gene:Zm00001d034888(dist=40167))	Zm00001d034891	304942283	304943362	1080	-170254
ROV	EMMAX	V2	2	13710861	14110861	400001	13910861	A	G	0.05	6.06839	-	intergenic(gene:Zm00001d002490(dist=10159),gene:Zm00001d002491(dist=9650))	Zm00001d002498	14080929	14082176	1248	-170068
SUA	EMMAX	V2	2	2408108	2834578	426471	2610094	C	G	0.05	7.58708	-	UTR5(gene:Zm00001d001901)	Zm00001d001909	2779225	2782637	3413	-169131
RBN	FarmCPU	V2	1	254950066	255350066	400001	255150066	G	A	0.05	7.37984	-	intergenic(gene:Zm00001d033223(dist=56708),gene:Zm00001d033225(dist=20373))	Zm00001d033236	255319161	255321117	1957	-169095
RBN	EMMAX	V2	1	151663008	152063008	400001	151863008	A	G	0.05	6.85461	-	intergenic(gene:Zm00001d030663(dist=94345),gene:Zm00001d030665(dist=11645))	Zm00001d030666	152032065	152040608	8544	-169057
ROV	EMMAX	V2	1	151663008	152063008	400001	151863008	A	G	0.05	7.05329	-	intergenic(gene:Zm00001d030663(dist=94345),gene:Zm00001d030665(dist=11645))	Zm00001d030666	152032065	152040608	8544	-169057
SUA	EMMAX	V2	1	151663008	152063008	400001	151863008	A	G	0.05	6.56989	-	intergenic(gene:Zm00001d030663(dist=94345),gene:Zm00001d030665(dist=11645))	Zm00001d030666	152032065	152040608	8544	-169057
TRL	EMMAX	V2	1	151663008	152063008	400001	151863008	A	G	0.05	7.54936	-	intergenic(gene:Zm00001d030663(dist=94345),gene:Zm00001d030665(dist=11645))	Zm00001d030666	152032065	152040608	8544	-169057
RBN	FarmCPU	V2	9	145738150	146138150	400001	145938150	G	A	0.05	6.28222	-	intronic(gene:Zm00001d047946)	Zm00001d047956	146107179	146108246	1068	-169029
RBN	EMMAX	V2	1	239616144	240016144	400001	239816144	G	A	0.05	6.01804	-	intergenic(gene:Zm00001d032839(dist=41764),gene:Zm00001d032842(dist=84091))	Zm00001d032849	239984978	239990767	5790	-168834
SUA	EMMAX	V2	5	8535617	8935623	400007	8735617	G	A	0.05	6.06932	-	intergenic(gene:Zm00001d013327(dist=33105),gene:Zm00001d013329(dist=27231))	Zm00001d013340	8904091	8906061	1971	-168474
RBN	EMMAX	V1	4	166756239	167156239	400001	166956239	C	T	0.05	6.28079	-	intergenic(gene:Zm00001d051694(dist=15126),gene:Zm00001d051695(dist=78457))	Zm00001d051700	167124669	167125430	762	-168430
RBN	EMMAX	V3	4	166756239	167156239	400001	166956239	C	T	0.05	6.28079	-	intergenic(gene:Zm00001d051694(dist=15126),gene:Zm00001d051695(dist=78457))	Zm00001d051700	167124669	167125430	762	-168430
ROV	EMMAX	V2	2	70782540	71182540	400001	70982540	C	T	0.05	6.58976	-	intergenic(gene:Zm00001d003943(dist=232037),gene:Zm00001d003945(dist=54858))	Zm00001d003947	71150965	71157527	6563	-168425
RBN	FarmCPU	V2	5	205692847	206092847	400001	205892847	T	C	0.05	6.55308	-	exon,nonsynonymous(gene:Zm00001d017751:transcript:Zm00001d017751_T001:exon2:c.T1903C:p.Y635H,)	Zm00001d017761	206061161	206062765	1605	-168314
RBN	EMMAX	V1	2	27457811	27857811	400001	27657811	G	A	0.05	6.87784	-	intergenic(gene:Zm00001d002942(dist=16144),gene:Zm00001d002943(dist=112034))	Zm00001d002946	27826085	27829690	3606	-168274
TRL	EMMAX	V1	2	27457811	27857811	400001	27657811	G	A	0.05	7.26577	-	intergenic(gene:Zm00001d002942(dist=16144),gene:Zm00001d002943(dist=112034))	Zm00001d002946	27826085	27829690	3606	-168274
RBN	EMMAX	V3	2	27457811	27857811	400001	27657811	G	A	0.05	6.87784	-	intergenic(gene:Zm00001d002942(dist=16144),gene:Zm00001d002943(dist=112034))	Zm00001d002946	27826085	27829690	3606	-168274
TRL	EMMAX	V3	2	27457811	27857811	400001	27657811	G	A	0.05	7.26577	-	intergenic(gene:Zm00001d002942(dist=16144),gene:Zm00001d002943(dist=112034))	Zm00001d002946	27826085	27829690	3606	-168274
SUA	EMMAX	V1	4	176714539	177114539	400001	176914539	A	G	0.05	6.01852	-	intergenic(gene:Zm00001d052030(dist=14055),gene:Zm00001d052031(dist=33618))	Zm00001d052042	177082316	177083764	1449	-167777
SUA	EMMAX	V3	4	176714539	177114539	400001	176914539	A	G	0.05	6.01852	-	intergenic(gene:Zm00001d052030(dist=14055),gene:Zm00001d052031(dist=33618))	Zm00001d052042	177082316	177083764	1449	-167777
RDW/SDW	FarmCPU	V1	3	144941308	145341308	400001	145141308	G	A	0.05	6.56	-	intergenic(gene:Zm00001d041951(dist=154484),gene:Zm00001d041953(dist=90247))	Zm00001d041954	145309002	145313254	4253	-167694
RDW/SDW	FarmCPU	V3	3	144941308	145341308	400001	145141308	G	A	0.05	6.56	-	intergenic(gene:Zm00001d041951(dist=154484),gene:Zm00001d041953(dist=90247))	Zm00001d041954	145309002	145313254	4253	-167694
RBN	EMMAX	V1	1	203328348	203728348	400001	203528348	G	A	0.05	6.05526	-	intergenic(gene:Zm00001d031841(dist=128979),gene:Zm00001d031843(dist=147909))	Zm00001d031844	203695884	203699106	3223	-167536
RBN	EMMAX	V3	1	203328348	203728348	400001	203528348	G	A	0.05	6.05526	-	intergenic(gene:Zm00001d031841(dist=128979),gene:Zm00001d031843(dist=147909))	Zm00001d031844	203695884	203699106	3223	-167536
TRL	EMMAX	V2	5	68960306	69360306	400001	69160306	G	A	0.05	7.20035	-	intergenic(gene:Zm00001d014940(dist=21543),gene:Zm00001d014943(dist=158490))	Zm00001d014944	69327618	69329422	1805	-167312
RDW/SDW	FarmCPU	V2	3	147282282	147682282	400001	147482282	C	T	0.05	6.30397	-	intergenic(gene:Zm00001d042015(dist=73460),gene:Zm00001d042016(dist=25877))	Zm00001d042022	147649548	147650907	1360	-167266
ROV	EMMAX	V2	5	138642737	139042743	400007	138842737	G	A	0.05	7.16436	-	intergenic(gene:Zm00001d016001(dist=95903),gene:Zm00001d016002(dist=38008))	Zm00001d016007	139009979	139011432	1454	-167242
RDW/SDW	EMMAX	V2	7	135769908	136169908	400001	135969908	G	A	0.05	6.69974	-	intergenic(gene:Zm00001d020900(dist=75755),gene:Zm00001d020901(dist=138224))	Zm00001d020904	136137124	136146235	9112	-167216
ROV	EMMAX	V1	1	227671089	228071089	400001	227871089	C	T	0.05	6.06098	-	exon,nonsynonymous(gene:Zm00001d032473:transcript:Zm00001d032473_T001:exon1:c.C94T:p.P32S,)	Zm00001d032479	228038295	228039122	828	-167206
RDW	EMMAX	V2	1	227671089	228071089	400001	227871089	C	T	0.05	6.0988	-	exon,nonsynonymous(gene:Zm00001d032473:transcript:Zm00001d032473_T001:exon1:c.C94T:p.P32S,)	Zm00001d032479	228038295	228039122	828	-167206
ROV	EMMAX	V2	1	227671089	228071089	400001	227871089	C	T	0.05	6.61306	-	exon,nonsynonymous(gene:Zm00001d032473:transcript:Zm00001d032473_T001:exon1:c.C94T:p.P32S,)	Zm00001d032479	228038295	228039122	828	-167206
SUA	EMMAX	V2	1	227671089	228071089	400001	227871089	C	T	0.05	7.01977	-	exon,nonsynonymous(gene:Zm00001d032473:transcript:Zm00001d032473_T001:exon1:c.C94T:p.P32S,)	Zm00001d032479	228038295	228039122	828	-167206
ROV	EMMAX	V3	1	227671089	228071089	400001	227871089	C	T	0.05	6.06098	-	exon,nonsynonymous(gene:Zm00001d032473:transcript:Zm00001d032473_T001:exon1:c.C94T:p.P32S,)	Zm00001d032479	228038295	228039122	828	-167206
ROV	EMMAX	V2	5	182961113	183361113	400001	183161113	C	T	0.05	7.42657	-	intergenic(gene:Zm00001d017028(dist=44407),gene:Zm00001d017029(dist=14588))	Zm00001d017036	183328274	183333494	5221	-167161
RBN	EMMAX	V1	7	173029644	173429644	400001	173229644	G	A	0.05	6.53465	-	intergenic(gene:Zm00001d022229(dist=31933),gene:Zm00001d022230(dist=36560))	Zm00001d022239	173396699	173401006	4308	-167055
RBN	EMMAX	V3	7	173029644	173429644	400001	173229644	G	A	0.05	6.53465	-	intergenic(gene:Zm00001d022229(dist=31933),gene:Zm00001d022230(dist=36560))	Zm00001d022239	173396699	173401006	4308	-167055
TRL	EMMAX	V2	4	144316088	144716088	400001	144516088	G	A	0.05	6.01138	0.04	intergenic(gene:Zm00001d051122(dist=57657),gene:Zm00001d051123(dist=31754))	Zm00001d051126	144683071	144691088	8018	-166983
ROV	EMMAX	V1	2	172678889	173078889	400001	172878889	T	C	0.05	6.50665	-	intergenic(gene:Zm00001d005404(dist=8421),gene:Zm00001d005406(dist=166777))	Zm00001d005406	173045666	173049298	3633	-166777
ROV	EMMAX	V3	2	172678889	173078889	400001	172878889	T	C	0.05	6.50665	-	intergenic(gene:Zm00001d005404(dist=8421),gene:Zm00001d005406(dist=166777))	Zm00001d005406	173045666	173049298	3633	-166777
ROV	EMMAX	V2	2	6825989	7225989	400001	7025989	C	T	0.05	7.11744	-	intergenic(gene:Zm00001d002164(dist=12816),gene:Zm00001d002166(dist=27625))	Zm00001d002173	7192639	7194765	2127	-166650
SUA	EMMAX	V1	4	176714539	177114539	400001	176914539	A	G	0.05	6.01852	-	intergenic(gene:Zm00001d052030(dist=14055),gene:Zm00001d052031(dist=33618))	Zm00001d052041	177081176	177081991	816	-166637
SUA	EMMAX	V3	4	176714539	177114539	400001	176914539	A	G	0.05	6.01852	-	intergenic(gene:Zm00001d052030(dist=14055),gene:Zm00001d052031(dist=33618))	Zm00001d052041	177081176	177081991	816	-166637
TRL	EMMAX	V2	7	179985244	180385244	400001	180185244	G	A	0.05	6.29829	-	intergenic(gene:Zm00001d022574(dist=37699),gene:Zm00001d022575(dist=50549))	Zm00001d022586	180351760	180372483	20724	-166516
RDW	FarmCPU	V1	5	191339297	191739297	400001	191539297	G	C	0.05	6.09755	-	exon,nonsynonymous(gene:Zm00001d017279:transcript:Zm00001d017279_T001:exon1:c.G226C:p.G76R,)	Zm00001d017286	191705805	191706854	1050	-166508
RDW	FarmCPU	V3	5	191339297	191739297	400001	191539297	G	C	0.05	6.09755	-	exon,nonsynonymous(gene:Zm00001d017279:transcript:Zm00001d017279_T001:exon1:c.G226C:p.G76R,)	Zm00001d017286	191705805	191706854	1050	-166508
RBN	EMMAX	V1	5	81380479	81780479	400001	81580479	G	T	0.05	6.03861	-	intergenic(gene:Zm00001d015257(dist=91665),gene:Zm00001d015258(dist=166401))	Zm00001d015258	81746880	81751111	4232	-166401
RBN	EMMAX	V3	5	81380479	81780479	400001	81580479	G	T	0.05	6.03861	-	intergenic(gene:Zm00001d015257(dist=91665),gene:Zm00001d015258(dist=166401))	Zm00001d015258	81746880	81751111	4232	-166401
TRL	EMMAX	V2	1	678123	1078123	400001	878123	A	G	0.05	6.15492	0.046	intergenic(gene:Zm00001d027263(dist=11093),gene:Zm00001d027265(dist=134132))	Zm00001d027269	1044482	1044694	213	-166359
ROV	FarmCPU	V1	1	678333	1078333	400001	878333	G	A	0.05	6.04102	0.023	intergenic(gene:Zm00001d027263(dist=11303),gene:Zm00001d027265(dist=133922))	Zm00001d027269	1044482	1044694	213	-166149
ROV	FarmCPU	V3	1	678333	1078333	400001	878333	G	A	0.05	6.04102	0.038	intergenic(gene:Zm00001d027263(dist=11303),gene:Zm00001d027265(dist=133922))	Zm00001d027269	1044482	1044694	213	-166149
TRL	EMMAX	V1	4	85194292	85594292	400001	85394292	T	C	0.05	6.16926	-	intergenic(gene:Zm00001d050389(dist=22711),gene:Zm00001d050393(dist=166131))	Zm00001d050393	85560423	85563767	3345	-166131
TRL	EMMAX	V3	4	85194292	85594292	400001	85394292	T	C	0.05	6.16926	-	intergenic(gene:Zm00001d050389(dist=22711),gene:Zm00001d050393(dist=166131))	Zm00001d050393	85560423	85563767	3345	-166131
RBN	FarmCPU	V2	6	41470833	41870833	400001	41670833	G	A	0.05	6.33693	-	intergenic(gene:Zm00001d035696(dist=178219),gene:Zm00001d035698(dist=1185))	Zm00001d035704	41836585	41839002	2418	-165752
RDW	EMMAX	V1	5	37316684	37716684	400001	37516684	G	A	0.05	6.09512	-	intergenic(gene:Zm00001d014233(dist=177732),gene:Zm00001d014235(dist=5188))	Zm00001d014239	37682388	37690146	7759	-165704
RDW	EMMAX	V3	5	37316684	37716684	400001	37516684	G	A	0.05	6.09512	-	intergenic(gene:Zm00001d014233(dist=177732),gene:Zm00001d014235(dist=5188))	Zm00001d014239	37682388	37690146	7759	-165704
RDW/SDW	EMMAX	V2	1	31290371	31690371	400001	31490371	C	A	0.05	6.25758	-	intergenic(gene:Zm00001d028344(dist=134066),gene:Zm00001d028347(dist=23257))	Zm00001d028351	31656065	31659891	3827	-165694
RBN	FarmCPU	V2	5	221605144	222005144	400001	221805144	G	A	0.05	6.00715	-	exon,synonymous(gene:Zm00001d018496:transcript:Zm00001d018496_T001:exon2:c.G534A:p.R178R,gene:Zm00001d018496:transcript:Zm00001d018496_T009:exon1:c.G534A:p.R178R,gene:Zm00001d018496:transcript:Zm00001d018496_T006:exon1:c.G534A:p.R178R,gene:Zm00001d018496:transcript:Zm00001d018496_T004:exon1:c.G534A:p.R178R,gene:Zm00001d018496:transcript:Zm00001d018496_T002:exon2:c.G534A:p.R178R,gene:Zm00001d01849…	Zm00001d018503	221970822	221973170	2349	-165678
ROV	EMMAX	V2	4	79940855	80340855	400001	80140855	C	T	0.05	7.62891	-	intergenic(gene:Zm00001d050302(dist=133837),gene:Zm00001d050303(dist=45543))	Zm00001d050308	80306469	80308553	2085	-165614
RBN	FarmCPU	V2	7	46513992	46913992	400001	46713992	A	G	0.05	6.09911	-	intergenic(gene:Zm00001d019627(dist=63466),gene:Zm00001d019628(dist=165506))	Zm00001d019628	46879498	46880774	1277	-165506
RDW/SDW	EMMAX	V1	6	95631708	96031710	400003	95831708	C	A	0.05	6.36995	-	upstream(gene:Zm00001d036633)	Zm00001d036643	95997155	95998900	1746	-165447
RDW/SDW	EMMAX	V3	6	95631708	96031710	400003	95831708	C	A	0.05	6.36995	-	upstream(gene:Zm00001d036633)	Zm00001d036643	95997155	95998900	1746	-165447
ARD	FarmCPU	V2	8	122615372	123015372	400001	122815372	G	A	0.05	6.14834	-	intergenic(gene:Zm00001d010640(dist=24375),gene:Zm00001d010644(dist=33823))	Zm00001d010653	122980778	122981713	936	-165406
SUA	FarmCPU	V1	7	139738588	140138588	400001	139938588	G	A	0.05	6.13586	-	intergenic(gene:Zm00001d021000(dist=17583),gene:Zm00001d021004(dist=139257))	Zm00001d021005	140103981	140104791	811	-165393
SUA	FarmCPU	V3	7	139738588	140138588	400001	139938588	G	A	0.05	6.13586	-	intergenic(gene:Zm00001d021000(dist=17583),gene:Zm00001d021004(dist=139257))	Zm00001d021005	140103981	140104791	811	-165393
SUA	EMMAX	V2	1	18588955	18988955	400001	18788955	G	A	0.05	6.33639	-	intergenic(gene:Zm00001d027971(dist=17860),gene:Zm00001d027973(dist=118976))	Zm00001d027975	18954240	18956944	2705	-165285
ROV	EMMAX	V2	2	177705226	178105226	400001	177905226	G	C	0.05	6.20531	-	intergenic(gene:Zm00001d005537(dist=142956),gene:Zm00001d005538(dist=81266))	Zm00001d005540	178070483	178072538	2056	-165257
ARD	FarmCPU	V2	8	45120078	45855580	735503	45475726	A	G	0.05	6.80007	-	intergenic(gene:Zm00001d009231(dist=214318),gene:Zm00001d009233(dist=137284))	Zm00001d009234	45640980	45641234	255	-165254
RBN	FarmCPU	V2	1	254950066	255350066	400001	255150066	G	A	0.05	7.37984	-	intergenic(gene:Zm00001d033223(dist=56708),gene:Zm00001d033225(dist=20373))	Zm00001d033235	255315224	255316506	1283	-165158
RBN	EMMAX	V1	5	204929729	205329729	400001	205129729	C	T	0.05	6.86335	-	intergenic(gene:Zm00001d017719(dist=23359),gene:Zm00001d017720(dist=51800))	Zm00001d017725	205294819	205296713	1895	-165090
TRL	EMMAX	V1	5	204929729	205329729	400001	205129729	C	T	0.05	6.009	-	intergenic(gene:Zm00001d017719(dist=23359),gene:Zm00001d017720(dist=51800))	Zm00001d017725	205294819	205296713	1895	-165090
RBN	EMMAX	V3	5	204929729	205329729	400001	205129729	C	T	0.05	6.86335	-	intergenic(gene:Zm00001d017719(dist=23359),gene:Zm00001d017720(dist=51800))	Zm00001d017725	205294819	205296713	1895	-165090
TRL	EMMAX	V3	5	204929729	205329729	400001	205129729	C	T	0.05	6.009	-	intergenic(gene:Zm00001d017719(dist=23359),gene:Zm00001d017720(dist=51800))	Zm00001d017725	205294819	205296713	1895	-165090
RDW/SDW	EMMAX	V2	2	99236643	99636643	400001	99436643	G	A	0.05	6.09374	-	intergenic(gene:Zm00001d004270(dist=1102744),gene:Zm00001d004277(dist=165014))	Zm00001d004277	99601657	99601953	297	-165014
RBN	EMMAX	V2	3	117215597	117615597	400001	117415597	G	A	0.05	7.06084	-	intergenic(gene:Zm00001d041407(dist=20385),gene:Zm00001d041410(dist=164929))	Zm00001d041410	117580526	117581753	1228	-164929
TRL	EMMAX	V1	1	201811072	202211072	400001	202011072	C	T	0.05	6.07071	-	intergenic(gene:Zm00001d031792(dist=45019),gene:Zm00001d031793(dist=65020))	Zm00001d031799	202175993	202181535	5543	-164921
ROV	EMMAX	V2	1	201811072	202211072	400001	202011072	C	T	0.05	6.68202	-	intergenic(gene:Zm00001d031792(dist=45019),gene:Zm00001d031793(dist=65020))	Zm00001d031799	202175993	202181535	5543	-164921
TRL	EMMAX	V3	1	201811072	202211072	400001	202011072	C	T	0.05	6.07071	-	intergenic(gene:Zm00001d031792(dist=45019),gene:Zm00001d031793(dist=65020))	Zm00001d031799	202175993	202181535	5543	-164921
ROV	EMMAX	V1	1	227671089	228071089	400001	227871089	C	T	0.05	6.06098	-	exon,nonsynonymous(gene:Zm00001d032473:transcript:Zm00001d032473_T001:exon1:c.C94T:p.P32S,)	Zm00001d032478	228035780	228036940	1161	-164691
RDW	EMMAX	V2	1	227671089	228071089	400001	227871089	C	T	0.05	6.0988	-	exon,nonsynonymous(gene:Zm00001d032473:transcript:Zm00001d032473_T001:exon1:c.C94T:p.P32S,)	Zm00001d032478	228035780	228036940	1161	-164691
ROV	EMMAX	V2	1	227671089	228071089	400001	227871089	C	T	0.05	6.61306	-	exon,nonsynonymous(gene:Zm00001d032473:transcript:Zm00001d032473_T001:exon1:c.C94T:p.P32S,)	Zm00001d032478	228035780	228036940	1161	-164691
SUA	EMMAX	V2	1	227671089	228071089	400001	227871089	C	T	0.05	7.01977	-	exon,nonsynonymous(gene:Zm00001d032473:transcript:Zm00001d032473_T001:exon1:c.C94T:p.P32S,)	Zm00001d032478	228035780	228036940	1161	-164691
ROV	EMMAX	V3	1	227671089	228071089	400001	227871089	C	T	0.05	6.06098	-	exon,nonsynonymous(gene:Zm00001d032473:transcript:Zm00001d032473_T001:exon1:c.C94T:p.P32S,)	Zm00001d032478	228035780	228036940	1161	-164691
ROV	EMMAX	V2	1	300188148	300588148	400001	300388148	C	T	0.05	6.4091	-	intergenic(gene:Zm00001d034706(dist=38341),gene:Zm00001d034710(dist=35092))	Zm00001d034716	300552772	300555135	2364	-164624
ROV	EMMAX	V2	5	181143978	181543978	400001	181343978	C	T	0.05	6.09326	-	intergenic(gene:Zm00001d016961(dist=50689),gene:Zm00001d016963(dist=147953))	Zm00001d016965	181508519	181509255	737	-164541
SUA	EMMAX	V2	5	181143978	181543978	400001	181343978	C	T	0.05	6.14056	-	intergenic(gene:Zm00001d016961(dist=50689),gene:Zm00001d016963(dist=147953))	Zm00001d016965	181508519	181509255	737	-164541
RBN	FarmCPU	V2	9	111844029	112244041	400013	112044029	T	C	0.05	6.43464	-	intergenic(gene:Zm00001d046942(dist=72505),gene:Zm00001d046945(dist=164326))	Zm00001d046945	112208355	112213865	5511	-164326
TRL	EMMAX	V2	7	179985244	180385244	400001	180185244	G	A	0.05	6.29829	-	intergenic(gene:Zm00001d022574(dist=37699),gene:Zm00001d022575(dist=50549))	Zm00001d022585	180349408	180352181	2774	-164164
RBN	FarmCPU	V2	5	7334574	7734574	400001	7534574	C	A	0.05	6.51069	-	upstream(gene:Zm00001d013272)	Zm00001d013278	7698694	7714914	16221	-164120
SUA	EMMAX	V2	5	8535617	8935623	400007	8735617	G	A	0.05	6.06932	-	intergenic(gene:Zm00001d013327(dist=33105),gene:Zm00001d013329(dist=27231))	Zm00001d013339	8899703	8902903	3201	-164086
TRL	FarmCPU	V1	9	28738297	29138297	400001	28938297	C	T	0.05	7.63467	-	intergenic(gene:Zm00001d045618(dist=24395),gene:Zm00001d045621(dist=99089))	Zm00001d045625	29102340	29103272	933	-164043
TRL	FarmCPU	V3	9	28738297	29138297	400001	28938297	C	T	0.05	7.63467	-	intergenic(gene:Zm00001d045618(dist=24395),gene:Zm00001d045621(dist=99089))	Zm00001d045625	29102340	29103272	933	-164043
RBN	FarmCPU	V2	6	41470833	41870833	400001	41670833	G	A	0.05	6.33693	-	intergenic(gene:Zm00001d035696(dist=178219),gene:Zm00001d035698(dist=1185))	Zm00001d035703	41834803	41836453	1651	-163970
RBN	EMMAX	V1	4	166756239	167156239	400001	166956239	C	T	0.05	6.28079	-	intergenic(gene:Zm00001d051694(dist=15126),gene:Zm00001d051695(dist=78457))	Zm00001d051699	167120083	167121336	1254	-163844
RBN	EMMAX	V3	4	166756239	167156239	400001	166956239	C	T	0.05	6.28079	-	intergenic(gene:Zm00001d051694(dist=15126),gene:Zm00001d051695(dist=78457))	Zm00001d051699	167120083	167121336	1254	-163844
ROV	EMMAX	V2	3	157020620	157420620	400001	157220620	C	T	0.05	6.00068	-	intergenic(gene:Zm00001d042237(dist=45811),gene:Zm00001d042239(dist=16367))	Zm00001d042245	157384333	157385709	1377	-163713
ROV	EMMAX	V2	4	12860185	13260185	400001	13060185	A	G	0.05	6.20172	-	intergenic(gene:Zm00001d049030(dist=4075),gene:Zm00001d049031(dist=65183))	Zm00001d049034	13223812	13224123	312	-163627
SUA	EMMAX	V1	4	176714539	177114539	400001	176914539	A	G	0.05	6.01852	-	intergenic(gene:Zm00001d052030(dist=14055),gene:Zm00001d052031(dist=33618))	Zm00001d052040	177078013	177079956	1944	-163474
SUA	EMMAX	V3	4	176714539	177114539	400001	176914539	A	G	0.05	6.01852	-	intergenic(gene:Zm00001d052030(dist=14055),gene:Zm00001d052031(dist=33618))	Zm00001d052040	177078013	177079956	1944	-163474
TRL	EMMAX	V2	7	102040758	102440758	400001	102240758	A	T	0.05	6.15923	-	intergenic(gene:Zm00001d020250(dist=43295),gene:Zm00001d020251(dist=72346))	Zm00001d020256	102404060	102407655	3596	-163302
RBN	EMMAX	V2	6	169123879	169533775	409897	169333771	G	A	0.05	6.08794	-	upstream(gene:Zm00001d039053)	Zm00001d039066	169497057	169501065	4009	-163286
TRL	EMMAX	V1	1	201811072	202211072	400001	202011072	C	T	0.05	6.07071	-	intergenic(gene:Zm00001d031792(dist=45019),gene:Zm00001d031793(dist=65020))	Zm00001d031798	202174123	202174818	696	-163051
ROV	EMMAX	V2	1	201811072	202211072	400001	202011072	C	T	0.05	6.68202	-	intergenic(gene:Zm00001d031792(dist=45019),gene:Zm00001d031793(dist=65020))	Zm00001d031798	202174123	202174818	696	-163051
TRL	EMMAX	V3	1	201811072	202211072	400001	202011072	C	T	0.05	6.07071	-	intergenic(gene:Zm00001d031792(dist=45019),gene:Zm00001d031793(dist=65020))	Zm00001d031798	202174123	202174818	696	-163051
RDW/SDW	FarmCPU	V2	3	147282282	147682282	400001	147482282	C	T	0.05	6.30397	-	intergenic(gene:Zm00001d042015(dist=73460),gene:Zm00001d042016(dist=25877))	Zm00001d042021	147645316	147646634	1319	-163034
SUA	EMMAX	V1	8	29661526	30147186	485661	29947186	T	A	0.05	6.33655	-	intergenic(gene:Zm00001d009007(dist=156969),gene:Zm00001d009008(dist=25427))	Zm00001d009011	30110204	30114064	3861	-163018
SUA	EMMAX	V3	8	29661526	30147186	485661	29947186	T	A	0.05	6.33655	-	intergenic(gene:Zm00001d009007(dist=156969),gene:Zm00001d009008(dist=25427))	Zm00001d009011	30110204	30114064	3861	-163018
RDW/SDW	EMMAX	V2	1	19743271	20143384	400114	19943384	C	T	0.05	8.13192	-	exon,nonsynonymous(gene:Zm00001d028001:transcript:Zm00001d028001_T001:exon6:c.G737A:p.R246H,)	Zm00001d028007	20105976	20131237	25262	-162592
RBN	EMMAX	V1	7	173029644	173429644	400001	173229644	G	A	0.05	6.53465	-	intergenic(gene:Zm00001d022229(dist=31933),gene:Zm00001d022230(dist=36560))	Zm00001d022238	173392122	173395313	3192	-162478
RBN	EMMAX	V3	7	173029644	173429644	400001	173229644	G	A	0.05	6.53465	-	intergenic(gene:Zm00001d022229(dist=31933),gene:Zm00001d022230(dist=36560))	Zm00001d022238	173392122	173395313	3192	-162478
ARD	FarmCPU	V2	8	122615372	123015372	400001	122815372	G	A	0.05	6.14834	-	intergenic(gene:Zm00001d010640(dist=24375),gene:Zm00001d010644(dist=33823))	Zm00001d010652	122977749	122978627	879	-162377
RDW/SDW	EMMAX	V2	7	135769908	136169908	400001	135969908	G	A	0.05	6.69974	-	intergenic(gene:Zm00001d020900(dist=75755),gene:Zm00001d020901(dist=138224))	Zm00001d020903	136132216	136133013	798	-162308
SUA	EMMAX	V1	7	118293365	118693365	400001	118493365	T	C	0.05	6.41234	-	intergenic(gene:Zm00001d020484(dist=65241),gene:Zm00001d020485(dist=15538))	Zm00001d020489	118655580	118655879	300	-162215
RBN	EMMAX	V2	7	118293365	118693365	400001	118493365	T	C	0.05	6.16041	-	intergenic(gene:Zm00001d020484(dist=65241),gene:Zm00001d020485(dist=15538))	Zm00001d020489	118655580	118655879	300	-162215
SUA	EMMAX	V3	7	118293365	118693365	400001	118493365	T	C	0.05	6.41234	-	intergenic(gene:Zm00001d020484(dist=65241),gene:Zm00001d020485(dist=15538))	Zm00001d020489	118655580	118655879	300	-162215
ROV	EMMAX	V1	8	36840066	37240082	400017	37040082	G	A	0.05	6.78783	-	intergenic(gene:Zm00001d009110(dist=32905),gene:Zm00001d009111(dist=32388))	Zm00001d009113	37201817	37207181	5365	-161735
ROV	EMMAX	V3	8	36840066	37240082	400017	37040082	G	A	0.05	6.78783	-	intergenic(gene:Zm00001d009110(dist=32905),gene:Zm00001d009111(dist=32388))	Zm00001d009113	37201817	37207181	5365	-161735
ARD	FarmCPU	V2	2	38084706	38484706	400001	38284706	T	A	0.05	6.30339	-	intergenic(gene:Zm00001d003262(dist=11423),gene:Zm00001d003264(dist=49081))	Zm00001d003272	38446414	38447769	1356	-161708
ROV	EMMAX	V2	7	129411846	129811846	400001	129611846	C	T	0.05	6.44845	-	intergenic(gene:Zm00001d020708(dist=82423),gene:Zm00001d020711(dist=85427))	Zm00001d020713	129773310	129774515	1206	-161464
RBN	EMMAX	V2	5	220227111	220627111	400001	220427111	A	G	0.05	6.24405	-	intergenic(gene:Zm00001d018422(dist=16364),gene:Zm00001d018423(dist=57995))	Zm00001d018429	220588216	220589696	1481	-161105
RBN	EMMAX	V1	6	106601321	107001321	400001	106801321	C	T	0.05	6.38756	-	intergenic(gene:Zm00001d036933(dist=20864),gene:Zm00001d036936(dist=22402))	Zm00001d036946	106962392	106964189	1798	-161071
RBN	EMMAX	V3	6	106601321	107001321	400001	106801321	C	T	0.05	6.38756	-	intergenic(gene:Zm00001d036933(dist=20864),gene:Zm00001d036936(dist=22402))	Zm00001d036946	106962392	106964189	1798	-161071
ROV	EMMAX	V1	4	54112394	54512394	400001	54312394	G	T	0.05	6.60122	-	intergenic(gene:Zm00001d049940(dist=30232),gene:Zm00001d049942(dist=161015))	Zm00001d049942	54473409	54478898	5490	-161015
ROV	EMMAX	V3	4	54112394	54512394	400001	54312394	G	T	0.05	6.60122	-	intergenic(gene:Zm00001d049940(dist=30232),gene:Zm00001d049942(dist=161015))	Zm00001d049942	54473409	54478898	5490	-161015
ROV	EMMAX	V2	5	181143978	181543978	400001	181343978	C	T	0.05	6.09326	-	intergenic(gene:Zm00001d016961(dist=50689),gene:Zm00001d016963(dist=147953))	Zm00001d016964	181504949	181506547	1599	-160971
SUA	EMMAX	V2	5	181143978	181543978	400001	181343978	C	T	0.05	6.14056	-	intergenic(gene:Zm00001d016961(dist=50689),gene:Zm00001d016963(dist=147953))	Zm00001d016964	181504949	181506547	1599	-160971
ARD	FarmCPU	V2	8	44312243	44860027	547785	44564295	G	A	0.05	7.30139	-	intergenic(gene:Zm00001d009226(dist=63064),gene:Zm00001d009227(dist=160882))	Zm00001d009227	44725177	44727230	2054	-160882
TRL	FarmCPU	V1	8	86276737	86676737	400001	86476737	A	G	0.05	9.50659	-	intergenic(gene:Zm00001d009872(dist=36476),gene:Zm00001d009873(dist=118544))	Zm00001d009874	86637512	86639226	1715	-160775
TRL	FarmCPU	V3	8	86276737	86676737	400001	86476737	A	G	0.05	9.50659	-	intergenic(gene:Zm00001d009872(dist=36476),gene:Zm00001d009873(dist=118544))	Zm00001d009874	86637512	86639226	1715	-160775
RBN	FarmCPU	V2	1	197183780	197585055	401276	197385055	A	G	0.05	6.0932	-	upstream(gene:Zm00001d031649)	Zm00001d031655	197545631	197549052	3422	-160576
RBN	EMMAX	V2	3	56818704	57218704	400001	57018704	G	A	0.05	6.0076	-	intergenic(gene:Zm00001d040660(dist=70392),gene:Zm00001d040665(dist=26171))	Zm00001d040672	57179173	57201044	21872	-160469
ARD	EMMAX	V1	5	70098873	70498873	400001	70298873	G	A	0.05	6.19737	-	intergenic(gene:Zm00001d014958(dist=24264),gene:Zm00001d014960(dist=37636))	Zm00001d014968	70459261	70463506	4246	-160388
ARD	EMMAX	V3	5	70098873	70498873	400001	70298873	G	A	0.05	6.19737	-	intergenic(gene:Zm00001d014958(dist=24264),gene:Zm00001d014960(dist=37636))	Zm00001d014968	70459261	70463506	4246	-160388
RBN	FarmCPU	V2	6	164292510	164692510	400001	164492510	C	T	0.05	8.32466	-	downstream(gene:Zm00001d038794)	Zm00001d038799	164652743	164653636	894	-160233
RDW	FarmCPU	V1	5	191339297	191739297	400001	191539297	G	C	0.05	6.09755	-	exon,nonsynonymous(gene:Zm00001d017279:transcript:Zm00001d017279_T001:exon1:c.G226C:p.G76R,)	Zm00001d017285	191699398	191700455	1058	-160101
RDW	FarmCPU	V3	5	191339297	191739297	400001	191539297	G	C	0.05	6.09755	-	exon,nonsynonymous(gene:Zm00001d017279:transcript:Zm00001d017279_T001:exon1:c.G226C:p.G76R,)	Zm00001d017285	191699398	191700455	1058	-160101
SUA	EMMAX	V2	3	131508688	131908688	400001	131708688	C	T	0.05	6.09693	-	intergenic(gene:Zm00001d041650(dist=60868),gene:Zm00001d041653(dist=160068))	Zm00001d041653	131868756	131870956	2201	-160068
ROV	EMMAX	V2	8	81206476	81606476	400001	81406476	G	A	0.05	6.18172	-	downstream(gene:Zm00001d009789)	Zm00001d009791	81566526	81567864	1339	-160050
ROV	EMMAX	V1	2	91133506	91533506	400001	91333506	T	G	0.05	6.21623	-	intergenic(gene:Zm00001d004203(dist=132778),gene:Zm00001d004207(dist=159932))	Zm00001d004207	91493438	91493737	300	-159932
ROV	EMMAX	V3	2	91133506	91533506	400001	91333506	T	G	0.05	6.21623	-	intergenic(gene:Zm00001d004203(dist=132778),gene:Zm00001d004207(dist=159932))	Zm00001d004207	91493438	91493737	300	-159932
SUA	EMMAX	V1	8	29661526	30147186	485661	29947186	T	A	0.05	6.33655	-	intergenic(gene:Zm00001d009007(dist=156969),gene:Zm00001d009008(dist=25427))	Zm00001d009010	30106964	30108529	1566	-159778
SUA	EMMAX	V3	8	29661526	30147186	485661	29947186	T	A	0.05	6.33655	-	intergenic(gene:Zm00001d009007(dist=156969),gene:Zm00001d009008(dist=25427))	Zm00001d009010	30106964	30108529	1566	-159778
RBN	FarmCPU	V2	9	145738150	146138150	400001	145938150	G	A	0.05	6.28222	-	intronic(gene:Zm00001d047946)	Zm00001d047955	146097906	146100939	3034	-159756
RBN	FarmCPU	V2	5	7334574	7734574	400001	7534574	C	A	0.05	6.51069	-	upstream(gene:Zm00001d013272)	Zm00001d013277	7694323	7698777	4455	-159749
TRL	EMMAX	V1	1	201811072	202211072	400001	202011072	C	T	0.05	6.07071	-	intergenic(gene:Zm00001d031792(dist=45019),gene:Zm00001d031793(dist=65020))	Zm00001d031797	202170793	202171441	649	-159721
ROV	EMMAX	V2	1	201811072	202211072	400001	202011072	C	T	0.05	6.68202	-	intergenic(gene:Zm00001d031792(dist=45019),gene:Zm00001d031793(dist=65020))	Zm00001d031797	202170793	202171441	649	-159721
TRL	EMMAX	V3	1	201811072	202211072	400001	202011072	C	T	0.05	6.07071	-	intergenic(gene:Zm00001d031792(dist=45019),gene:Zm00001d031793(dist=65020))	Zm00001d031797	202170793	202171441	649	-159721
RBN	FarmCPU	V2	10	123870097	124348625	478529	124070097	G	T	0.05	6.18825	-	intergenic(gene:Zm00001d025616(dist=31002),gene:Zm00001d025617(dist=74709))	Zm00001d025620	124229711	124233765	4055	-159614
RBN	EMMAX	V1	2	27457811	27857811	400001	27657811	G	A	0.05	6.87784	-	intergenic(gene:Zm00001d002942(dist=16144),gene:Zm00001d002943(dist=112034))	Zm00001d002945	27817387	27825275	7889	-159576
TRL	EMMAX	V1	2	27457811	27857811	400001	27657811	G	A	0.05	7.26577	-	intergenic(gene:Zm00001d002942(dist=16144),gene:Zm00001d002943(dist=112034))	Zm00001d002945	27817387	27825275	7889	-159576
RBN	EMMAX	V3	2	27457811	27857811	400001	27657811	G	A	0.05	6.87784	-	intergenic(gene:Zm00001d002942(dist=16144),gene:Zm00001d002943(dist=112034))	Zm00001d002945	27817387	27825275	7889	-159576
TRL	EMMAX	V3	2	27457811	27857811	400001	27657811	G	A	0.05	7.26577	-	intergenic(gene:Zm00001d002942(dist=16144),gene:Zm00001d002943(dist=112034))	Zm00001d002945	27817387	27825275	7889	-159576
SUA	EMMAX	V1	5	40496898	40896898	400001	40696898	G	A	0.05	6.40194	-	intergenic(gene:Zm00001d014317(dist=9989),gene:Zm00001d014318(dist=65415))	Zm00001d014319	40856448	40856843	396	-159550
SUA	EMMAX	V3	5	40496898	40896898	400001	40696898	G	A	0.05	6.40194	-	intergenic(gene:Zm00001d014317(dist=9989),gene:Zm00001d014318(dist=65415))	Zm00001d014319	40856448	40856843	396	-159550
ROV	FarmCPU	V2	4	48643441	49043441	400001	48843441	C	T	0.05	10.8089	-	intergenic(gene:Zm00001d049858(dist=175851),gene:Zm00001d049860(dist=131901))	Zm00001d049863	49002700	49006540	3841	-159259
ROV	EMMAX	V1	5	54484187	54890503	406317	54690503	G	A	0.05	6.51066	-	intergenic(gene:Zm00001d014596(dist=22878),gene:Zm00001d014597(dist=33577))	Zm00001d014601	54849718	54851421	1704	-159215
ROV	EMMAX	V3	5	54484187	54890503	406317	54690503	G	A	0.05	6.51066	-	intergenic(gene:Zm00001d014596(dist=22878),gene:Zm00001d014597(dist=33577))	Zm00001d014601	54849718	54851421	1704	-159215
TRL	EMMAX	V2	4	183460714	183860714	400001	183660714	G	A	0.05	6.1281	-	intergenic(gene:Zm00001d052221(dist=61160),gene:Zm00001d052223(dist=38562))	Zm00001d052227	183819885	183822900	3016	-159171
ARD	FarmCPU	V2	8	122615372	123015372	400001	122815372	G	A	0.05	6.14834	-	intergenic(gene:Zm00001d010640(dist=24375),gene:Zm00001d010644(dist=33823))	Zm00001d010651	122974459	122974956	498	-159087
RBN	EMMAX	V2	6	81175778	81575799	400022	81375778	C	T	0.05	6.6708	-	intergenic(gene:Zm00001d036275(dist=78040),gene:Zm00001d036277(dist=101060))	Zm00001d036279	81534760	81535362	603	-158982
SUA	EMMAX	V2	6	81175778	81575799	400022	81375778	C	T	0.05	7.45718	-	intergenic(gene:Zm00001d036275(dist=78040),gene:Zm00001d036277(dist=101060))	Zm00001d036279	81534760	81535362	603	-158982
TRL	EMMAX	V2	6	81175778	81575799	400022	81375778	C	T	0.05	9.17007	-	intergenic(gene:Zm00001d036275(dist=78040),gene:Zm00001d036277(dist=101060))	Zm00001d036279	81534760	81535362	603	-158982
TRL	MLM	V2	6	81175778	81575799	400022	81375778	C	T	0.05	6.31506	-	intergenic(gene:Zm00001d036275(dist=78040),gene:Zm00001d036277(dist=101060))	Zm00001d036279	81534760	81535362	603	-158982
TRL	EMMAX	V2	2	6941506	7341506	400001	7141506	C	T	0.05	6.3568	-	intergenic(gene:Zm00001d002172(dist=22071),gene:Zm00001d002173(dist=51133))	Zm00001d002178	7300454	7304565	4112	-158948
RBN	EMMAX	V1	5	204929729	205329729	400001	205129729	C	T	0.05	6.86335	-	intergenic(gene:Zm00001d017719(dist=23359),gene:Zm00001d017720(dist=51800))	Zm00001d017724	205288559	205291755	3197	-158830
TRL	EMMAX	V1	5	204929729	205329729	400001	205129729	C	T	0.05	6.009	-	intergenic(gene:Zm00001d017719(dist=23359),gene:Zm00001d017720(dist=51800))	Zm00001d017724	205288559	205291755	3197	-158830
RBN	EMMAX	V3	5	204929729	205329729	400001	205129729	C	T	0.05	6.86335	-	intergenic(gene:Zm00001d017719(dist=23359),gene:Zm00001d017720(dist=51800))	Zm00001d017724	205288559	205291755	3197	-158830
TRL	EMMAX	V3	5	204929729	205329729	400001	205129729	C	T	0.05	6.009	-	intergenic(gene:Zm00001d017719(dist=23359),gene:Zm00001d017720(dist=51800))	Zm00001d017724	205288559	205291755	3197	-158830
ROV	EMMAX	V2	1	208808053	209208053	400001	209008053	C	T	0.05	6.49769	-	intergenic(gene:Zm00001d031994(dist=21161),gene:Zm00001d031995(dist=15140))	Zm00001d032000	209166877	209167593	717	-158824
TRL	EMMAX	V2	7	102040758	102440758	400001	102240758	A	T	0.05	6.15923	-	intergenic(gene:Zm00001d020250(dist=43295),gene:Zm00001d020251(dist=72346))	Zm00001d020255	102399399	102400586	1188	-158641
RBN	EMMAX	V1	1	140793350	141193350	400001	140993350	G	C	0.05	6.28109	-	intergenic(gene:Zm00001d030518(dist=106808),gene:Zm00001d030523(dist=158568))	Zm00001d030523	141151918	141161050	9133	-158568
RBN	EMMAX	V3	1	140793350	141193350	400001	140993350	G	C	0.05	6.28109	-	intergenic(gene:Zm00001d030518(dist=106808),gene:Zm00001d030523(dist=158568))	Zm00001d030523	141151918	141161050	9133	-158568
TRL	EMMAX	V2	5	68960306	69360306	400001	69160306	G	A	0.05	7.20035	-	intergenic(gene:Zm00001d014940(dist=21543),gene:Zm00001d014943(dist=158490))	Zm00001d014943	69318796	69326197	7402	-158490
TRL	FarmCPU	V1	2	72304675	72704675	400001	72504675	G	A	0.05	17.7477	-	intergenic(gene:Zm00001d003962(dist=84429),gene:Zm00001d003964(dist=75988))	Zm00001d003967	72663143	72665832	2690	-158468
TRL	FarmCPU	V3	2	72304675	72704675	400001	72504675	G	A	0.05	17.7477	-	intergenic(gene:Zm00001d003962(dist=84429),gene:Zm00001d003964(dist=75988))	Zm00001d003967	72663143	72665832	2690	-158468
ROV	EMMAX	V1	5	221518053	221918053	400001	221718053	T	C	0.05	6.1628	-	intergenic(gene:Zm00001d018491(dist=3413),gene:Zm00001d018493(dist=64862))	Zm00001d018501	221876374	221878395	2022	-158321
ROV	EMMAX	V3	5	221518053	221918053	400001	221718053	T	C	0.05	6.1628	-	intergenic(gene:Zm00001d018491(dist=3413),gene:Zm00001d018493(dist=64862))	Zm00001d018501	221876374	221878395	2022	-158321
RBN	EMMAX	V2	2	33286988	33686988	400001	33486988	C	A	0.05	6.01381	-	intergenic(gene:Zm00001d003142(dist=29085),gene:Zm00001d003143(dist=49676))	Zm00001d003145	33645251	33646469	1219	-158263
SUA	EMMAX	V2	5	202893678	203293678	400001	203093678	A	G	0.05	6.04562	-	intergenic(gene:Zm00001d017649(dist=36848),gene:Zm00001d017650(dist=46305))	Zm00001d017655	203251930	203263584	11655	-158252
SUA	EMMAX	V1	2	67301892	67701897	400006	67501892	G	A	0.05	6.16882	-	intergenic(gene:Zm00001d003914(dist=241554),gene:Zm00001d003915(dist=10142))	Zm00001d003917	67660105	67665061	4957	-158213
SUA	EMMAX	V3	2	67301892	67701897	400006	67501892	G	A	0.05	6.16882	-	intergenic(gene:Zm00001d003914(dist=241554),gene:Zm00001d003915(dist=10142))	Zm00001d003917	67660105	67665061	4957	-158213
ROV	EMMAX	V1	2	20041837	20441837	400001	20241837	C	T	0.05	6.42528	-	intergenic(gene:Zm00001d002715(dist=12705),gene:Zm00001d002716(dist=5416))	Zm00001d002718	20400045	20402210	2166	-158208
ROV	EMMAX	V3	2	20041837	20441837	400001	20241837	C	T	0.05	6.42528	-	intergenic(gene:Zm00001d002715(dist=12705),gene:Zm00001d002716(dist=5416))	Zm00001d002718	20400045	20402210	2166	-158208
ARD	FarmCPU	V2	1	245941693	246376674	434982	246176674	T	C	0.05	6.24562	-	intergenic(gene:Zm00001d032993(dist=36625),gene:Zm00001d032994(dist=36138))	Zm00001d032997	246334848	246342784	7937	-158174
RDW/SDW	EMMAX	V1	4	223451147	223851147	400001	223651147	A	G	0.05	6.68105	-	intergenic(gene:Zm00001d053273(dist=62356),gene:Zm00001d053274(dist=120765))	Zm00001d053276	223809264	223810842	1579	-158117
RDW/SDW	EMMAX	V3	4	223451147	223851147	400001	223651147	A	G	0.05	6.68105	-	intergenic(gene:Zm00001d053273(dist=62356),gene:Zm00001d053274(dist=120765))	Zm00001d053276	223809264	223810842	1579	-158117
RDW/SDW	EMMAX	V2	5	36537435	36937435	400001	36737435	C	A	0.05	6.3941	-	intergenic(gene:Zm00001d014210(dist=52203),gene:Zm00001d014212(dist=42169))	Zm00001d014222	36895381	36897327	1947	-157946
ROV	FarmCPU	V2	4	48643441	49043441	400001	48843441	C	T	0.05	10.8089	-	intergenic(gene:Zm00001d049858(dist=175851),gene:Zm00001d049860(dist=131901))	Zm00001d049862	49001176	49001974	799	-157735
RBN	FarmCPU	V2	10	123870097	124348625	478529	124070097	G	T	0.05	6.18825	-	intergenic(gene:Zm00001d025616(dist=31002),gene:Zm00001d025617(dist=74709))	Zm00001d025619	124227762	124229007	1246	-157665
TRL	EMMAX	V1	2	194186279	194586279	400001	194386279	G	A	0.05	6.05855	-	intergenic(gene:Zm00001d005971(dist=75678),gene:Zm00001d005972(dist=44364))	Zm00001d005978	194543937	194544415	479	-157658
TRL	EMMAX	V3	2	194186279	194586279	400001	194386279	G	A	0.05	6.05855	-	intergenic(gene:Zm00001d005971(dist=75678),gene:Zm00001d005972(dist=44364))	Zm00001d005978	194543937	194544415	479	-157658
RBN	MLM	V2	8	150577589	150977589	400001	150777589	G	A	0.05	6.58389	-	intergenic(gene:Zm00001d011447(dist=17592),gene:Zm00001d011448(dist=58231))	Zm00001d011455	150935245	150937061	1817	-157656
ROV	FarmCPU	V2	4	48643441	49043441	400001	48843441	C	T	0.05	10.8089	-	intergenic(gene:Zm00001d049858(dist=175851),gene:Zm00001d049860(dist=131901))	Zm00001d049861	49000994	49002035	1042	-157553
RBN	EMMAX	V2	6	169123879	169533775	409897	169333771	G	A	0.05	6.08794	-	upstream(gene:Zm00001d039053)	Zm00001d039065	169491185	169496107	4923	-157414
RDW/SDW	EMMAX	V2	6	77444266	77844351	400086	77644303	G	T	0.05	7.40669	-	intergenic(gene:Zm00001d036218(dist=61957),gene:Zm00001d036220(dist=68245))	Zm00001d036221	77801669	77802163	495	-157366
RBN	EMMAX	V2	3	56818704	57218704	400001	57018704	G	A	0.05	6.0076	-	intergenic(gene:Zm00001d040660(dist=70392),gene:Zm00001d040665(dist=26171))	Zm00001d040671	57175975	57178104	2130	-157271
RBN	FarmCPU	V2	5	20316021	20716021	400001	20516021	C	T	0.05	6.05865	-	intergenic(gene:Zm00001d013797(dist=97656),gene:Zm00001d013798(dist=13376))	Zm00001d013801	20673284	20676096	2813	-157263
RBN	FarmCPU	V2	5	221605144	222005144	400001	221805144	G	A	0.05	6.00715	-	exon,synonymous(gene:Zm00001d018496:transcript:Zm00001d018496_T001:exon2:c.G534A:p.R178R,gene:Zm00001d018496:transcript:Zm00001d018496_T009:exon1:c.G534A:p.R178R,gene:Zm00001d018496:transcript:Zm00001d018496_T006:exon1:c.G534A:p.R178R,gene:Zm00001d018496:transcript:Zm00001d018496_T004:exon1:c.G534A:p.R178R,gene:Zm00001d018496:transcript:Zm00001d018496_T002:exon2:c.G534A:p.R178R,gene:Zm00001d01849…	Zm00001d018502	221962160	221963938	1779	-157016
RDW/SDW	EMMAX	V1	5	36950506	37350506	400001	37150506	C	T	0.05	6.0368	-	intergenic(gene:Zm00001d014226(dist=125834),gene:Zm00001d014232(dist=156787))	Zm00001d014232	37307293	37319758	12466	-156787
RDW/SDW	EMMAX	V3	5	36950506	37350506	400001	37150506	C	T	0.05	6.0368	-	intergenic(gene:Zm00001d014226(dist=125834),gene:Zm00001d014232(dist=156787))	Zm00001d014232	37307293	37319758	12466	-156787
TRL	EMMAX	V2	1	678123	1078123	400001	878123	A	G	0.05	6.15492	0.007	intergenic(gene:Zm00001d027263(dist=11093),gene:Zm00001d027265(dist=134132))	Zm00001d027268	1034777	1037365	2589	-156654
ROV	FarmCPU	V1	1	678333	1078333	400001	878333	G	A	0.05	6.04102	0.053	intergenic(gene:Zm00001d027263(dist=11303),gene:Zm00001d027265(dist=133922))	Zm00001d027268	1034777	1037365	2589	-156444
ROV	FarmCPU	V3	1	678333	1078333	400001	878333	G	A	0.05	6.04102	0.028	intergenic(gene:Zm00001d027263(dist=11303),gene:Zm00001d027265(dist=133922))	Zm00001d027268	1034777	1037365	2589	-156444
RBN	EMMAX	V2	8	6302224	6702224	400001	6502224	A	G	0.05	6.01049	-	intergenic(gene:Zm00001d008363(dist=113667),gene:Zm00001d008367(dist=10484))	Zm00001d008371	6658626	6661022	2397	-156402
SUA	EMMAX	V2	8	6298560	6702224	403665	6502224	A	G	0.05	7.11894	-	intergenic(gene:Zm00001d008363(dist=113667),gene:Zm00001d008367(dist=10484))	Zm00001d008371	6658626	6661022	2397	-156402
ROV	EMMAX	V2	8	81206476	81606476	400001	81406476	G	A	0.05	6.18172	-	downstream(gene:Zm00001d009789)	Zm00001d009790	81562747	81563859	1113	-156271
ROV	EMMAX	V1	5	6760685	7160685	400001	6960685	G	T	0.05	6.6937	-	intergenic(gene:Zm00001d013245(dist=6683),gene:Zm00001d013246(dist=102592))	Zm00001d013250	7116921	7125593	8673	-156236
ROV	EMMAX	V3	5	6760685	7160685	400001	6960685	G	T	0.05	6.6937	-	intergenic(gene:Zm00001d013245(dist=6683),gene:Zm00001d013246(dist=102592))	Zm00001d013250	7116921	7125593	8673	-156236
RDW/SDW	EMMAX	V1	7	154253193	154653193	400001	154453193	A	T	0.05	6.06807	-	intergenic(gene:Zm00001d021507(dist=28112),gene:Zm00001d021508(dist=28648))	Zm00001d021512	154609186	154616951	7766	-155993
RDW/SDW	EMMAX	V3	7	154253193	154653193	400001	154453193	A	T	0.05	6.06807	-	intergenic(gene:Zm00001d021507(dist=28112),gene:Zm00001d021508(dist=28648))	Zm00001d021512	154609186	154616951	7766	-155993
ROV	FarmCPU	V2	7	96159608	96559608	400001	96359608	A	G	0.05	9.46134	0.046	intergenic(gene:Zm00001d020157(dist=148392),gene:Zm00001d020158(dist=10041))	Zm00001d020160	96515023	96521470	6448	-155415
ARD	EMMAX	V1	2	122230321	122630321	400001	122430321	T	G	0.05	6.10408	-	intergenic(gene:Zm00001d004619(dist=23923),gene:Zm00001d004620(dist=12014))	Zm00001d004625	122585539	122586054	516	-155218
ARD	EMMAX	V3	2	122230321	122630321	400001	122430321	T	G	0.05	6.10408	-	intergenic(gene:Zm00001d004619(dist=23923),gene:Zm00001d004620(dist=12014))	Zm00001d004625	122585539	122586054	516	-155218
RDW/SDW	EMMAX	V1	6	95631708	96031710	400003	95831708	C	A	0.05	6.36995	-	upstream(gene:Zm00001d036633)	Zm00001d036642	95986850	95990149	3300	-155142
RDW/SDW	EMMAX	V3	6	95631708	96031710	400003	95831708	C	A	0.05	6.36995	-	upstream(gene:Zm00001d036633)	Zm00001d036642	95986850	95990149	3300	-155142
RBN	FarmCPU	V2	1	88965176	89447155	481980	89201210	C	T	0.05	6.92737	-	intergenic(gene:Zm00001d029829(dist=37552),gene:Zm00001d029832(dist=58887))	Zm00001d029833	89356091	89363713	7623	-154881
ROV	EMMAX	V2	7	129411846	129811846	400001	129611846	C	T	0.05	6.44845	-	intergenic(gene:Zm00001d020708(dist=82423),gene:Zm00001d020711(dist=85427))	Zm00001d020712	129766625	129770469	3845	-154779
RDW/SDW	EMMAX	V2	1	13404174	13804174	400001	13604174	G	A	0.05	6.522	-	intergenic(gene:Zm00001d027791(dist=3969),gene:Zm00001d027792(dist=15630))	Zm00001d027799	13758931	13762071	3141	-154757
ROV	FarmCPU	V2	5	161940618	162340618	400001	162140618	G	A	0.05	7.61723	-	intergenic(gene:Zm00001d016429(dist=30493),gene:Zm00001d016431(dist=10558))	Zm00001d016438	162295105	162296658	1554	-154487
RDW/SDW	EMMAX	V2	3	153210346	153610346	400001	153410346	C	T	0.05	6.41641	-	intergenic(gene:Zm00001d042144(dist=21691),gene:Zm00001d042146(dist=154415))	Zm00001d042146	153564761	153570791	6031	-154415
SUA	FarmCPU	V1	2	147629882	148029882	400001	147829882	C	A	0.05	6.13244	-	intergenic(gene:Zm00001d004899(dist=117089),gene:Zm00001d004903(dist=52233))	Zm00001d004909	147984285	147985524	1240	-154403
SUA	FarmCPU	V3	2	147629882	148029882	400001	147829882	C	A	0.05	6.13244	-	intergenic(gene:Zm00001d004899(dist=117089),gene:Zm00001d004903(dist=52233))	Zm00001d004909	147984285	147985524	1240	-154403
RDW	EMMAX	V2	3	103504536	103904536	400001	103704536	C	T	0.05	6.08222	-	intergenic(gene:Zm00001d041183(dist=447055),gene:Zm00001d041186(dist=154362))	Zm00001d041186	103858898	103868467	9570	-154362
ROV	EMMAX	V2	4	222153550	222553550	400001	222353550	C	T	0.05	6.49522	-	intergenic(gene:Zm00001d053251(dist=33317),gene:Zm00001d053252(dist=96747))	Zm00001d053254	222507686	222510091	2406	-154136
RBN	FarmCPU	V2	4	38675907	39075928	400022	38875923	A	G	0.05	7.05202	-	intergenic(gene:Zm00001d049655(dist=22894),gene:Zm00001d049656(dist=10363))	Zm00001d049661	39030034	39033965	3932	-154111
ROV	EMMAX	V1	5	221518053	221918053	400001	221718053	T	C	0.05	6.1628	-	intergenic(gene:Zm00001d018491(dist=3413),gene:Zm00001d018493(dist=64862))	Zm00001d018500	221871850	221876358	4509	-153797
ROV	EMMAX	V3	5	221518053	221918053	400001	221718053	T	C	0.05	6.1628	-	intergenic(gene:Zm00001d018491(dist=3413),gene:Zm00001d018493(dist=64862))	Zm00001d018500	221871850	221876358	4509	-153797
TRL	EMMAX	V2	1	678123	1078123	400001	878123	A	G	0.05	6.15492	0.01	intergenic(gene:Zm00001d027263(dist=11093),gene:Zm00001d027265(dist=134132))	Zm00001d027267	1031786	1036456	4671	-153663
ROV	EMMAX	V1	7	143776748	144176748	400001	143976748	G	A	0.05	6.25457	-	intergenic(gene:Zm00001d021144(dist=11373),gene:Zm00001d021145(dist=111467))	Zm00001d021150	144130204	144132248	2045	-153456
ROV	EMMAX	V3	7	143776748	144176748	400001	143976748	G	A	0.05	6.25457	-	intergenic(gene:Zm00001d021144(dist=11373),gene:Zm00001d021145(dist=111467))	Zm00001d021150	144130204	144132248	2045	-153456
ROV	FarmCPU	V1	1	678333	1078333	400001	878333	G	A	0.05	6.04102	0.013	intergenic(gene:Zm00001d027263(dist=11303),gene:Zm00001d027265(dist=133922))	Zm00001d027267	1031786	1036456	4671	-153453
ROV	FarmCPU	V3	1	678333	1078333	400001	878333	G	A	0.05	6.04102	0.053	intergenic(gene:Zm00001d027263(dist=11303),gene:Zm00001d027265(dist=133922))	Zm00001d027267	1031786	1036456	4671	-153453
RBN	EMMAX	V2	7	143776769	144176769	400001	143976769	C	T	0.05	6.24863	0.128	intergenic(gene:Zm00001d021144(dist=11394),gene:Zm00001d021145(dist=111446))	Zm00001d021150	144130204	144132248	2045	-153435
TRL	EMMAX	V2	7	143776769	144176769	400001	143976769	C	T	0.05	6.10126	0.023	intergenic(gene:Zm00001d021144(dist=11394),gene:Zm00001d021145(dist=111446))	Zm00001d021150	144130204	144132248	2045	-153435
ROV	EMMAX	V2	2	177705226	178105226	400001	177905226	G	C	0.05	6.20531	-	intergenic(gene:Zm00001d005537(dist=142956),gene:Zm00001d005538(dist=81266))	Zm00001d005539	178058279	178065291	7013	-153053
ROV	FarmCPU	V1	4	191172057	191572057	400001	191372057	G	A	0.05	6.21783	-	intergenic(gene:Zm00001d052494(dist=13519),gene:Zm00001d052495(dist=81200))	Zm00001d052501	191525090	191525593	504	-153033
ROV	FarmCPU	V3	4	191172057	191572057	400001	191372057	G	A	0.05	6.21783	-	intergenic(gene:Zm00001d052494(dist=13519),gene:Zm00001d052495(dist=81200))	Zm00001d052501	191525090	191525593	504	-153033
ROV	EMMAX	V2	2	166010299	166410302	400004	166210299	C	T	0.05	6.29886	-	exon,synonymous(gene:Zm00001d005264:transcript:Zm00001d005264_T001:exon4:c.C333T:p.N111N,)	Zm00001d005267	166363063	166363553	491	-152764
RBN	FarmCPU	V2	5	20316021	20716021	400001	20516021	C	T	0.05	6.05865	-	intergenic(gene:Zm00001d013797(dist=97656),gene:Zm00001d013798(dist=13376))	Zm00001d013800	20668631	20670944	2314	-152610
ARD	FarmCPU	V2	2	38084706	38484706	400001	38284706	T	A	0.05	6.30339	-	intergenic(gene:Zm00001d003262(dist=11423),gene:Zm00001d003264(dist=49081))	Zm00001d003271	38437219	38439671	2453	-152513
ROV	EMMAX	V1	8	84713673	85113738	400066	84913673	G	A	0.05	8.12339	-	intergenic(gene:Zm00001d009847(dist=61461),gene:Zm00001d009848(dist=34168))	Zm00001d009850	85065908	85071126	5219	-152235
ROV	EMMAX	V3	8	84713673	85113738	400066	84913673	G	A	0.05	8.12339	-	intergenic(gene:Zm00001d009847(dist=61461),gene:Zm00001d009848(dist=34168))	Zm00001d009850	85065908	85071126	5219	-152235
ROV	EMMAX	V2	2	165054954	165454954	400001	165254954	C	T	0.05	6.40755	-	intergenic(gene:Zm00001d005238(dist=97112),gene:Zm00001d005239(dist=85452))	Zm00001d005241	165407124	165415539	8416	-152170
SUA	EMMAX	V2	2	165054954	165454954	400001	165254954	C	T	0.05	6.72283	-	intergenic(gene:Zm00001d005238(dist=97112),gene:Zm00001d005239(dist=85452))	Zm00001d005241	165407124	165415539	8416	-152170
RBN	EMMAX	V2	5	220227111	220627111	400001	220427111	A	G	0.05	6.24405	-	intergenic(gene:Zm00001d018422(dist=16364),gene:Zm00001d018423(dist=57995))	Zm00001d018428	220579161	220583564	4404	-152050
TRL	EMMAX	V2	7	179985244	180385244	400001	180185244	G	A	0.05	6.29829	-	intergenic(gene:Zm00001d022574(dist=37699),gene:Zm00001d022575(dist=50549))	Zm00001d022584	180337187	180348782	11596	-151943
SUA	EMMAX	V2	5	202893678	203293678	400001	203093678	A	G	0.05	6.04562	-	intergenic(gene:Zm00001d017649(dist=36848),gene:Zm00001d017650(dist=46305))	Zm00001d017654	203245360	203251909	6550	-151682
RBN	FarmCPU	V2	9	145738150	146138150	400001	145938150	G	A	0.05	6.28222	-	intronic(gene:Zm00001d047946)	Zm00001d047954	146089798	146090265	468	-151648
ROV	EMMAX	V1	7	143776748	144176748	400001	143976748	G	A	0.05	6.25457	-	intergenic(gene:Zm00001d021144(dist=11373),gene:Zm00001d021145(dist=111467))	Zm00001d021149	144128263	144129613	1351	-151515
ROV	EMMAX	V3	7	143776748	144176748	400001	143976748	G	A	0.05	6.25457	-	intergenic(gene:Zm00001d021144(dist=11373),gene:Zm00001d021145(dist=111467))	Zm00001d021149	144128263	144129613	1351	-151515
RBN	EMMAX	V2	7	143776769	144176769	400001	143976769	C	T	0.05	6.24863	0.038	intergenic(gene:Zm00001d021144(dist=11394),gene:Zm00001d021145(dist=111446))	Zm00001d021149	144128263	144129613	1351	-151494
TRL	EMMAX	V2	7	143776769	144176769	400001	143976769	C	T	0.05	6.10126	0.053	intergenic(gene:Zm00001d021144(dist=11394),gene:Zm00001d021145(dist=111446))	Zm00001d021149	144128263	144129613	1351	-151494
ROV	EMMAX	V2	3	173067968	173467968	400001	173267968	A	G	0.05	6.34955	-	intergenic(gene:Zm00001d042603(dist=83955),gene:Zm00001d042605(dist=77572))	Zm00001d042608	173419423	173424858	5436	-151455
SUA	FarmCPU	V1	1	276701542	277101542	400001	276901542	G	A	0.05	6.57268	-	intergenic(gene:Zm00001d033870(dist=86003),gene:Zm00001d033871(dist=79413))	Zm00001d033874	277052957	277060142	7186	-151415
SUA	FarmCPU	V3	1	276701542	277101542	400001	276901542	G	A	0.05	6.57268	-	intergenic(gene:Zm00001d033870(dist=86003),gene:Zm00001d033871(dist=79413))	Zm00001d033874	277052957	277060142	7186	-151415
RBN	FarmCPU	V2	5	174142072	174542072	400001	174342072	G	A	0.05	6.113	-	intergenic(gene:Zm00001d016724(dist=37223),gene:Zm00001d016726(dist=13429))	Zm00001d016732	174493368	174497696	4329	-151296
RDW	FarmCPU	V1	5	191339297	191739297	400001	191539297	G	C	0.05	6.09755	-	exon,nonsynonymous(gene:Zm00001d017279:transcript:Zm00001d017279_T001:exon1:c.G226C:p.G76R,)	Zm00001d017284	191690481	191693464	2984	-151184
RDW	FarmCPU	V3	5	191339297	191739297	400001	191539297	G	C	0.05	6.09755	-	exon,nonsynonymous(gene:Zm00001d017279:transcript:Zm00001d017279_T001:exon1:c.G226C:p.G76R,)	Zm00001d017284	191690481	191693464	2984	-151184
RDW/SDW	EMMAX	V2	7	113657698	114057698	400001	113857698	A	G	0.05	6.73561	-	intergenic(gene:Zm00001d020431(dist=88558),gene:Zm00001d020432(dist=19567))	Zm00001d020433	114008489	114009250	762	-150791
ARD	FarmCPU	V2	1	244763203	245163203	400001	244963203	T	C	0.05	6.28396	-	intergenic(gene:Zm00001d032964(dist=29551),gene:Zm00001d032967(dist=18681))	Zm00001d032972	245113943	245114809	867	-150740
RBN	FarmCPU	V2	6	100454822	100854822	400001	100654822	C	A	0.05	7.15885	-	intergenic(gene:Zm00001d036778(dist=84737),gene:Zm00001d036780(dist=6539))	Zm00001d036784	100805522	100810246	4725	-150700
TRL	EMMAX	V2	1	297270526	297670526	400001	297470526	C	T	0.05	6.17433	-	intergenic(gene:Zm00001d034597(dist=20942),gene:Zm00001d034598(dist=3151))	Zm00001d034605	297620879	297621595	717	-150353
ROV	EMMAX	V1	4	200114072	200514072	400001	200314072	A	G	0.05	6.17078	-	intergenic(gene:Zm00001d052770(dist=97754),gene:Zm00001d052772(dist=42187))	Zm00001d052775	200464359	200466005	1647	-150287
ROV	EMMAX	V3	4	200114072	200514072	400001	200314072	A	G	0.05	6.17078	-	intergenic(gene:Zm00001d052770(dist=97754),gene:Zm00001d052772(dist=42187))	Zm00001d052775	200464359	200466005	1647	-150287
RDW/SDW	EMMAX	V2	6	111010726	111410726	400001	111210726	G	A	0.05	6.50321	-	intergenic(gene:Zm00001d037065(dist=112461),gene:Zm00001d037066(dist=85563))	Zm00001d037071	111360724	111362690	1967	-149998
ROV	FarmCPU	V2	5	115398961	115798961	400001	115598961	T	C	0.05	6.50361	-	intergenic(gene:Zm00001d015744(dist=27955),gene:Zm00001d015746(dist=149891))	Zm00001d015746	115748852	115750963	2112	-149891
TRL	EMMAX	V1	2	43727475	44127526	400052	43927526	G	A	0.05	7.38201	-	intergenic(gene:Zm00001d003423(dist=25395),gene:Zm00001d003425(dist=38592))	Zm00001d003428	44077342	44098761	21420	-149816
TRL	EMMAX	V3	2	43727475	44127526	400052	43927526	G	A	0.05	7.38201	-	intergenic(gene:Zm00001d003423(dist=25395),gene:Zm00001d003425(dist=38592))	Zm00001d003428	44077342	44098761	21420	-149816
RDW/SDW	EMMAX	V1	6	95631708	96031710	400003	95831708	C	A	0.05	6.36995	-	upstream(gene:Zm00001d036633)	Zm00001d036641	95981467	95983819	2353	-149759
RDW/SDW	EMMAX	V3	6	95631708	96031710	400003	95831708	C	A	0.05	6.36995	-	upstream(gene:Zm00001d036633)	Zm00001d036641	95981467	95983819	2353	-149759
RBN	MLM	V2	8	150577589	150977589	400001	150777589	G	A	0.05	6.58389	-	intergenic(gene:Zm00001d011447(dist=17592),gene:Zm00001d011448(dist=58231))	Zm00001d011454	150927227	150934087	6861	-149638
RBN	EMMAX	V1	7	173029644	173429644	400001	173229644	G	A	0.05	6.53465	-	intergenic(gene:Zm00001d022229(dist=31933),gene:Zm00001d022230(dist=36560))	Zm00001d022237	173379234	173381283	2050	-149590
RBN	EMMAX	V3	7	173029644	173429644	400001	173229644	G	A	0.05	6.53465	-	intergenic(gene:Zm00001d022229(dist=31933),gene:Zm00001d022230(dist=36560))	Zm00001d022237	173379234	173381283	2050	-149590
ROV	EMMAX	V1	4	86294312	86694312	400001	86494312	G	A	0.05	6.03834	-	intergenic(gene:Zm00001d050406(dist=99705),gene:Zm00001d050409(dist=82747))	Zm00001d050411	86643865	86646080	2216	-149553
ROV	EMMAX	V3	4	86294312	86694312	400001	86494312	G	A	0.05	6.03834	-	intergenic(gene:Zm00001d050406(dist=99705),gene:Zm00001d050409(dist=82747))	Zm00001d050411	86643865	86646080	2216	-149553
ROV	EMMAX	V2	3	157020620	157420620	400001	157220620	C	T	0.05	6.00068	-	intergenic(gene:Zm00001d042237(dist=45811),gene:Zm00001d042239(dist=16367))	Zm00001d042244	157369712	157375209	5498	-149092
ROV	EMMAX	V1	1	230277429	230677446	400018	230477429	G	A	0.05	6.37232	-	intergenic(gene:Zm00001d032558(dist=20619),gene:Zm00001d032560(dist=51948))	Zm00001d032564	230626458	230626757	300	-149029
ROV	EMMAX	V3	1	230277429	230677446	400018	230477429	G	A	0.05	6.37232	-	intergenic(gene:Zm00001d032558(dist=20619),gene:Zm00001d032560(dist=51948))	Zm00001d032564	230626458	230626757	300	-149029
RDW	EMMAX	V1	1	230277446	230677446	400001	230477446	G	A	0.05	6.02864	-	intergenic(gene:Zm00001d032558(dist=20636),gene:Zm00001d032560(dist=51931))	Zm00001d032564	230626458	230626757	300	-149012
SUA	EMMAX	V1	1	230277446	230677446	400001	230477446	G	A	0.05	6.05261	-	intergenic(gene:Zm00001d032558(dist=20636),gene:Zm00001d032560(dist=51931))	Zm00001d032564	230626458	230626757	300	-149012
RDW	EMMAX	V3	1	230277446	230677446	400001	230477446	G	A	0.05	6.02864	-	intergenic(gene:Zm00001d032558(dist=20636),gene:Zm00001d032560(dist=51931))	Zm00001d032564	230626458	230626757	300	-149012
SUA	EMMAX	V3	1	230277446	230677446	400001	230477446	G	A	0.05	6.05261	-	intergenic(gene:Zm00001d032558(dist=20636),gene:Zm00001d032560(dist=51931))	Zm00001d032564	230626458	230626757	300	-149012
TRL	EMMAX	V2	4	211956259	212356259	400001	212156259	A	G	0.05	6.0918	-	intergenic(gene:Zm00001d053068(dist=107508),gene:Zm00001d053069(dist=107062))	Zm00001d053072	212305255	212306490	1236	-148996
TRL	EMMAX	V2	1	678123	1078123	400001	878123	A	G	0.05	6.15492	0.202	intergenic(gene:Zm00001d027263(dist=11093),gene:Zm00001d027265(dist=134132))	Zm00001d027266	1027058	1030126	3069	-148935
ARD	FarmCPU	V1	6	87604652	88004940	400289	87804932	T	C	0.05	6.5402	-	intergenic(gene:Zm00001d036423(dist=4349),gene:Zm00001d036425(dist=92667))	Zm00001d036426	87953855	87955348	1494	-148923
ARD	FarmCPU	V3	6	87604652	88004940	400289	87804932	T	C	0.05	6.5402	-	intergenic(gene:Zm00001d036423(dist=4349),gene:Zm00001d036425(dist=92667))	Zm00001d036426	87953855	87955348	1494	-148923
ROV	FarmCPU	V1	1	678333	1078333	400001	878333	G	A	0.05	6.04102	0.05	intergenic(gene:Zm00001d027263(dist=11303),gene:Zm00001d027265(dist=133922))	Zm00001d027266	1027058	1030126	3069	-148725
ROV	FarmCPU	V3	1	678333	1078333	400001	878333	G	A	0.05	6.04102	0.021	intergenic(gene:Zm00001d027263(dist=11303),gene:Zm00001d027265(dist=133922))	Zm00001d027266	1027058	1030126	3069	-148725
ROV	EMMAX	V2	2	166010299	166410302	400004	166210299	C	T	0.05	6.29886	0.04	exon,synonymous(gene:Zm00001d005264:transcript:Zm00001d005264_T001:exon4:c.C333T:p.N111N,)	Zm00001d005266	166358877	166362593	3717	-148578
SUA	EMMAX	V2	4	215642658	216042658	400001	215842658	C	T	0.05	6.08635	0.03	intergenic(gene:Zm00001d053139(dist=196573),gene:Zm00001d053142(dist=47896))	Zm00001d053143	215990887	215992543	1657	-148229
TRL	EMMAX	V2	1	46383884	46783884	400001	46583884	C	T	0.05	6.46291	0.03	intergenic(gene:Zm00001d028795(dist=10516),gene:Zm00001d028796(dist=83197))	Zm00001d028799	46732004	46733203	1200	-148120
ROV	EMMAX	V2	1	201230889	201630889	400001	201430889	A	G	0.05	6.27357	0.08	intergenic(gene:Zm00001d031773(dist=32066),gene:Zm00001d031774(dist=5147))	Zm00001d031781	201578936	201579691	756	-148047
ROV	EMMAX	V2	5	181143978	181543978	400001	181343978	C	T	0.05	6.09326	0.07	intergenic(gene:Zm00001d016961(dist=50689),gene:Zm00001d016963(dist=147953))	Zm00001d016963	181491931	181500031	8101	-147953
SUA	EMMAX	V2	5	181143978	181543978	400001	181343978	C	T	0.05	6.14056	0.07	intergenic(gene:Zm00001d016961(dist=50689),gene:Zm00001d016963(dist=147953))	Zm00001d016963	181491931	181500031	8101	-147953
RBN	EMMAX	V1	1	203328348	203728348	400001	203528348	G	A	0.05	6.05526	0.05	intergenic(gene:Zm00001d031841(dist=128979),gene:Zm00001d031843(dist=147909))	Zm00001d031843	203676257	203677108	852	-147909
RBN	EMMAX	V3	1	203328348	203728348	400001	203528348	G	A	0.05	6.05526	0.06	intergenic(gene:Zm00001d031841(dist=128979),gene:Zm00001d031843(dist=147909))	Zm00001d031843	203676257	203677108	852	-147909
SUA	EMMAX	V2	5	8535617	8935623	400007	8735617	G	A	0.05	6.06932	0.06	intergenic(gene:Zm00001d013327(dist=33105),gene:Zm00001d013329(dist=27231))	Zm00001d013338	8883525	8890357	6833	-147908
ROV	EMMAX	V1	8	65834014	66234014	400001	66034014	C	A	0.05	6.05845	0.02	intergenic(gene:Zm00001d009469(dist=64587),gene:Zm00001d009472(dist=96611))	Zm00001d009474	66181870	66189883	8014	-147856
ROV	EMMAX	V3	8	65834014	66234014	400001	66034014	C	A	0.05	6.05845	0.04	intergenic(gene:Zm00001d009469(dist=64587),gene:Zm00001d009472(dist=96611))	Zm00001d009474	66181870	66189883	8014	-147856
TRL	EMMAX	V1	2	223531913	223931913	400001	223731913	T	C	0.05	7.27104	0.05	intergenic(gene:Zm00001d007169(dist=9158),gene:Zm00001d007172(dist=69180))	Zm00001d007179	223879706	223884083	4378	-147793
TRL	EMMAX	V3	2	223531913	223931913	400001	223731913	T	C	0.05	7.27104	0.05	intergenic(gene:Zm00001d007169(dist=9158),gene:Zm00001d007172(dist=69180))	Zm00001d007179	223879706	223884083	4378	-147793
RBN	FarmCPU	V2	5	124588604	124988604	400001	124788604	G	A	0.05	12.3488	0.05	intergenic(gene:Zm00001d015834(dist=108737),gene:Zm00001d015837(dist=82268))	Zm00001d015839	124936314	124940355	4042	-147710
RBN	EMMAX	V2	6	102965321	103365321	400001	103165321	G	T	0.05	6.0025	0.07	intergenic(gene:Zm00001d036831(dist=48800),gene:Zm00001d036832(dist=106319))	Zm00001d036835	103312927	103315228	2302	-147606
RDW	FarmCPU	V2	3	226068233	226468233	400001	226268233	C	T	0.05	7.63678	0.08	intergenic(gene:Zm00001d044364(dist=42867),gene:Zm00001d044365(dist=25766))	Zm00001d044376	226415790	226416996	1207	-147557
ROV	EMMAX	V1	2	166016197	166416197	400001	166216197	T	C	0.05	6.12049	0.08	intergenic(gene:Zm00001d005264(dist=1324),gene:Zm00001d005265(dist=1507))	Zm00001d005267	166363063	166363553	491	-146866
ROV	EMMAX	V3	2	166016197	166416197	400001	166216197	T	C	0.05	6.12049	0.09	intergenic(gene:Zm00001d005264(dist=1324),gene:Zm00001d005265(dist=1507))	Zm00001d005267	166363063	166363553	491	-146866
SUA	FarmCPU	V1	1	245091093	245491093	400001	245291093	C	T	0.05	6.47026	0.08	intergenic(gene:Zm00001d032977(dist=44547),gene:Zm00001d032978(dist=146861))	Zm00001d032978	245437954	245453257	15304	-146861
SUA	FarmCPU	V3	1	245091093	245491093	400001	245291093	C	T	0.05	6.47026	0.095	intergenic(gene:Zm00001d032977(dist=44547),gene:Zm00001d032978(dist=146861))	Zm00001d032978	245437954	245453257	15304	-146861
ROV	EMMAX	V1	4	86294312	86694312	400001	86494312	G	A	0.05	6.03834	0.09	intergenic(gene:Zm00001d050406(dist=99705),gene:Zm00001d050409(dist=82747))	Zm00001d050410	86641152	86642542	1391	-146840
ROV	EMMAX	V3	4	86294312	86694312	400001	86494312	G	A	0.05	6.03834	0.04	intergenic(gene:Zm00001d050406(dist=99705),gene:Zm00001d050409(dist=82747))	Zm00001d050410	86641152	86642542	1391	-146840
RBN	EMMAX	V1	7	173029644	173429644	400001	173229644	G	A	0.05	6.53465	0.04	intergenic(gene:Zm00001d022229(dist=31933),gene:Zm00001d022230(dist=36560))	Zm00001d022236	173376167	173378936	2770	-146523
RBN	EMMAX	V3	7	173029644	173429644	400001	173229644	G	A	0.05	6.53465	0.05	intergenic(gene:Zm00001d022229(dist=31933),gene:Zm00001d022230(dist=36560))	Zm00001d022236	173376167	173378936	2770	-146523
ROV	EMMAX	V1	5	6760685	7160685	400001	6960685	G	T	0.05	6.6937	0.06	intergenic(gene:Zm00001d013245(dist=6683),gene:Zm00001d013246(dist=102592))	Zm00001d013249	7107141	7110193	3053	-146456
ROV	EMMAX	V3	5	6760685	7160685	400001	6960685	G	T	0.05	6.6937	0.08	intergenic(gene:Zm00001d013245(dist=6683),gene:Zm00001d013246(dist=102592))	Zm00001d013249	7107141	7110193	3053	-146456
ROV	EMMAX	V1	4	149558286	149958286	400001	149758286	C	T	0.05	6.11649	0.06	intergenic(gene:Zm00001d051240(dist=21146),gene:Zm00001d051241(dist=146420))	Zm00001d051241	149904706	149910230	5525	-146420
ROV	EMMAX	V3	4	149558286	149958286	400001	149758286	C	T	0.05	6.11649	0.08	intergenic(gene:Zm00001d051240(dist=21146),gene:Zm00001d051241(dist=146420))	Zm00001d051241	149904706	149910230	5525	-146420
ROV	EMMAX	V2	1	172981844	173381844	400001	173181844	G	A	0.05	6.19255	0.1	intronic(gene:Zm00001d031009)	Zm00001d031011	173328237	173330899	2663	-146393
TRL	EMMAX	V2	4	53428176	53828176	400001	53628176	C	T	0.05	6.30775	0.11	intergenic(gene:Zm00001d049928(dist=128230),gene:Zm00001d049929(dist=9797))	Zm00001d049932	53774270	53775290	1021	-146094
ROV	EMMAX	V1	2	20041837	20441837	400001	20241837	C	T	0.05	6.42528	0.08	intergenic(gene:Zm00001d002715(dist=12705),gene:Zm00001d002716(dist=5416))	Zm00001d002717	20387800	20391021	3222	-145963
ROV	EMMAX	V3	2	20041837	20441837	400001	20241837	C	T	0.05	6.42528	0.08	intergenic(gene:Zm00001d002715(dist=12705),gene:Zm00001d002716(dist=5416))	Zm00001d002717	20387800	20391021	3222	-145963
RBN	FarmCPU	V2	5	174142072	174542072	400001	174342072	G	A	0.05	6.113	0.08	intergenic(gene:Zm00001d016724(dist=37223),gene:Zm00001d016726(dist=13429))	Zm00001d016731	174487970	174493164	5195	-145898
RDW/SDW	EMMAX	V2	6	111010726	111410726	400001	111210726	G	A	0.05	6.50321	0.05	intergenic(gene:Zm00001d037065(dist=112461),gene:Zm00001d037066(dist=85563))	Zm00001d037070	111356540	111357835	1296	-145814
RDW/SDW	EMMAX	V1	6	95631708	96031710	400003	95831708	C	A	0.05	6.36995	0.04	upstream(gene:Zm00001d036633)	Zm00001d036640	95977249	95980428	3180	-145541
RDW/SDW	EMMAX	V3	6	95631708	96031710	400003	95831708	C	A	0.05	6.36995	0.05	upstream(gene:Zm00001d036633)	Zm00001d036640	95977249	95980428	3180	-145541
RDW/SDW	EMMAX	V2	7	135769908	136169908	400001	135969908	G	A	0.05	6.69974	0.07	intergenic(gene:Zm00001d020900(dist=75755),gene:Zm00001d020901(dist=138224))	Zm00001d020902	136115418	136125608	10191	-145510
RBN	EMMAX	V1	4	244304569	244746997	442429	244546605	C	T	0.05	7.22415	0.07	downstream(gene:Zm00001d053976)	Zm00001d053988	244691517	244692145	629	-144912
TRL	EMMAX	V1	4	244346605	244746997	400393	244546605	C	T	0.05	7.85097	0.07	downstream(gene:Zm00001d053976)	Zm00001d053988	244691517	244692145	629	-144912
RBN	EMMAX	V3	4	244304569	244746997	442429	244546605	C	T	0.05	7.22415	0.04	downstream(gene:Zm00001d053976)	Zm00001d053988	244691517	244692145	629	-144912
TRL	EMMAX	V3	4	244346605	244746997	400393	244546605	C	T	0.05	7.85097	0.03	downstream(gene:Zm00001d053976)	Zm00001d053988	244691517	244692145	629	-144912
ROV	EMMAX	V2	5	128681107	129081113	400007	128881107	G	A	0.05	7.23064	0.05	intergenic(gene:Zm00001d015884(dist=145405),gene:Zm00001d015885(dist=59365))	Zm00001d015886	129025903	129041194	15292	-144796
RBN	EMMAX	V1	8	88587553	88987553	400001	88787553	A	G	0.05	6.02428	0.02	intergenic(gene:Zm00001d009905(dist=80257),gene:Zm00001d009907(dist=26536))	Zm00001d009909	88932289	88934514	2226	-144736
RBN	EMMAX	V3	8	88587553	88987553	400001	88787553	A	G	0.05	6.02428	0.02	intergenic(gene:Zm00001d009905(dist=80257),gene:Zm00001d009907(dist=26536))	Zm00001d009909	88932289	88934514	2226	-144736
ROV	EMMAX	V2	4	225630954	226030954	400001	225830954	G	A	0.05	6.21021	0.02	intergenic(gene:Zm00001d053314(dist=173425),gene:Zm00001d053315(dist=11302))	Zm00001d053320	225975437	225977027	1591	-144483
RDW/SDW	EMMAX	V1	4	223451147	223851147	400001	223651147	A	G	0.05	6.68105	0.02	intergenic(gene:Zm00001d053273(dist=62356),gene:Zm00001d053274(dist=120765))	Zm00001d053275	223795615	223808189	12575	-144468
RDW/SDW	EMMAX	V3	4	223451147	223851147	400001	223651147	A	G	0.05	6.68105	0.02	intergenic(gene:Zm00001d053273(dist=62356),gene:Zm00001d053274(dist=120765))	Zm00001d053275	223795615	223808189	12575	-144468
ROV	EMMAX	V2	2	135384449	135784461	400013	135584449	G	T	0.05	6.3128	0.02	intergenic(gene:Zm00001d004744(dist=78445),gene:Zm00001d004746(dist=139969))	Zm00001d004747	135728851	135744016	15166	-144402
ARD	EMMAX	V2	3	222117631	222517653	400023	222317631	A	G	0.05	6.03163	0.04	intergenic(gene:Zm00001d044220(dist=146900),gene:Zm00001d044222(dist=35801))	Zm00001d044228	222461984	222463639	1656	-144353
RBN	EMMAX	V1	7	173029644	173429644	400001	173229644	G	A	0.05	6.53465	0.03	intergenic(gene:Zm00001d022229(dist=31933),gene:Zm00001d022230(dist=36560))	Zm00001d022234	173373975	173374586	612	-144331
RBN	EMMAX	V3	7	173029644	173429644	400001	173229644	G	A	0.05	6.53465	0.03	intergenic(gene:Zm00001d022229(dist=31933),gene:Zm00001d022230(dist=36560))	Zm00001d022234	173373975	173374586	612	-144331
TRL	EMMAX	V2	1	297270526	297670526	400001	297470526	C	T	0.05	6.17433	0.01	intergenic(gene:Zm00001d034597(dist=20942),gene:Zm00001d034598(dist=3151))	Zm00001d034604	297614826	297618473	3648	-144300
RBN	EMMAX	V1	4	138733181	139133181	400001	138933181	A	G	0.05	6.09799	0.01	intergenic(gene:Zm00001d051052(dist=82732),gene:Zm00001d051053(dist=143819))	Zm00001d051053	139077000	139080912	3913	-143819
RBN	EMMAX	V3	4	138733181	139133181	400001	138933181	A	G	0.05	6.09799	0.01	intergenic(gene:Zm00001d051052(dist=82732),gene:Zm00001d051053(dist=143819))	Zm00001d051053	139077000	139080912	3913	-143819
RDW	EMMAX	V2	1	82367249	82767249	400001	82567249	C	G	0.05	6.10742	0.08	exon,nonsynonymous(gene:Zm00001d029683:transcript:Zm00001d029683_T001:exon1:c.C46G:p.L16V,)	Zm00001d029686	82711001	82713262	2262	-143752
RDW	FarmCPU	V2	3	226068233	226468233	400001	226268233	C	T	0.05	7.63678	0.07	intergenic(gene:Zm00001d044364(dist=42867),gene:Zm00001d044365(dist=25766))	Zm00001d044375	226411955	226413242	1288	-143722
RBN	EMMAX	V2	5	203264727	203671012	406286	203470964	G	T	0.05	6.59848	0.09	intergenic(gene:Zm00001d017661(dist=120328),gene:Zm00001d017666(dist=14561))	Zm00001d017671	203614656	203615933	1278	-143692
RDW/SDW	EMMAX	V2	6	140274632	140674632	400001	140474632	T	C	0.05	6.08573	0.08	downstream(gene:Zm00001d037870)	Zm00001d037873	140618302	140621444	3143	-143670
SUA	EMMAX	V2	5	8535617	8935623	400007	8735617	G	A	0.05	6.06932	0.09	intergenic(gene:Zm00001d013327(dist=33105),gene:Zm00001d013329(dist=27231))	Zm00001d013337	8879268	8879954	687	-143651
ARD	EMMAX	V1	5	70098873	70498873	400001	70298873	G	A	0.05	6.19737	0.1	intergenic(gene:Zm00001d014958(dist=24264),gene:Zm00001d014960(dist=37636))	Zm00001d014967	70442524	70460253	17730	-143651
ARD	EMMAX	V3	5	70098873	70498873	400001	70298873	G	A	0.05	6.19737	0.03	intergenic(gene:Zm00001d014958(dist=24264),gene:Zm00001d014960(dist=37636))	Zm00001d014967	70442524	70460253	17730	-143651
TRL	FarmCPU	V1	9	28738297	29138297	400001	28938297	C	T	0.05	7.63467	0.02	intergenic(gene:Zm00001d045618(dist=24395),gene:Zm00001d045621(dist=99089))	Zm00001d045624	29081946	29100427	18482	-143649
TRL	FarmCPU	V3	9	28738297	29138297	400001	28938297	C	T	0.05	7.63467	0.03	intergenic(gene:Zm00001d045618(dist=24395),gene:Zm00001d045621(dist=99089))	Zm00001d045624	29081946	29100427	18482	-143649
RBN	FarmCPU	V2	1	254950066	255350066	400001	255150066	G	A	0.05	7.37984	0.04	intergenic(gene:Zm00001d033223(dist=56708),gene:Zm00001d033225(dist=20373))	Zm00001d033234	255293638	255295053	1416	-143572
RBN	FarmCPU	V2	1	19790478	20190478	400001	19990478	G	A	0.05	6.48384	0.05	intergenic(gene:Zm00001d028004(dist=21063),gene:Zm00001d028005(dist=32016))	Zm00001d028008	20133912	20136948	3037	-143434
ROV	EMMAX	V2	1	38242923	38642923	400001	38442923	G	A	0.05	6.26935	0.04	intergenic(gene:Zm00001d028533(dist=35688),gene:Zm00001d028534(dist=6859))	Zm00001d028538	38586289	38599861	13573	-143366
TRL	EMMAX	V2	7	179985244	180385244	400001	180185244	G	A	0.05	6.29829	0.01	intergenic(gene:Zm00001d022574(dist=37699),gene:Zm00001d022575(dist=50549))	Zm00001d022583	180328539	180337389	8851	-143295
RDW/SDW	EMMAX	V2	6	24805475	25205475	400001	25005475	A	G	0.05	6.1018	0.01	intergenic(gene:Zm00001d035422(dist=132470),gene:Zm00001d035425(dist=80090))	Zm00001d035428	25148734	25158121	9388	-143259
SUA	EMMAX	V2	7	178829112	179229112	400001	179029112	C	T	0.05	6.62092	0.01	intronic(gene:Zm00001d022502)	Zm00001d022514	179172156	179175639	3484	-143044
RBN	FarmCPU	V2	5	164665343	165065343	400001	164865343	A	T	0.05	6.3182	0.03	intergenic(gene:Zm00001d016496(dist=63637),gene:Zm00001d016500(dist=132265))	Zm00001d016501	165008348	165012519	4172	-143005
RDW	FarmCPU	V2	7	118312703	118712703	400001	118512703	A	G	0.05	6.02267	0.04	UTR5(gene:Zm00001d020485)	Zm00001d020489	118655580	118655879	300	-142877
ROV	EMMAX	V1	2	166016197	166416197	400001	166216197	T	C	0.05	6.12049	0.03	intergenic(gene:Zm00001d005264(dist=1324),gene:Zm00001d005265(dist=1507))	Zm00001d005266	166358877	166362593	3717	-142680
ROV	EMMAX	V3	2	166016197	166416197	400001	166216197	T	C	0.05	6.12049	0.016	intergenic(gene:Zm00001d005264(dist=1324),gene:Zm00001d005265(dist=1507))	Zm00001d005266	166358877	166362593	3717	-142680
TRL	EMMAX	V1	2	194186279	194586279	400001	194386279	G	A	0.05	6.05855	0.02	intergenic(gene:Zm00001d005971(dist=75678),gene:Zm00001d005972(dist=44364))	Zm00001d005977	194528932	194529228	297	-142653
TRL	EMMAX	V3	2	194186279	194586279	400001	194386279	G	A	0.05	6.05855	0.02	intergenic(gene:Zm00001d005971(dist=75678),gene:Zm00001d005972(dist=44364))	Zm00001d005977	194528932	194529228	297	-142653
ROV	FarmCPU	V2	3	187622582	188022582	400001	187822582	C	T	0.05	11.5547	0.15	UTR5(gene:Zm00001d043059)	Zm00001d043064	187964984	187967813	2830	-142402
RBN	FarmCPU	V2	1	291519925	291919925	400001	291719925	C	T	0.05	6.09821	0.14	intergenic(gene:Zm00001d034389(dist=33625),gene:Zm00001d034390(dist=49783))	Zm00001d034401	291862046	291868576	6531	-142121
TRL	EMMAX	V2	2	6941506	7341506	400001	7141506	C	T	0.05	6.3568	0.14	intergenic(gene:Zm00001d002172(dist=22071),gene:Zm00001d002173(dist=51133))	Zm00001d002176	7283524	7285960	2437	-142018
RDW/SDW	EMMAX	V2	1	54599470	54999470	400001	54799470	C	T	0.05	7.26641	0.1	intergenic(gene:Zm00001d029010(dist=42672),gene:Zm00001d029011(dist=22786))	Zm00001d029015	54941440	54943661	2222	-141970
RBN	EMMAX	V2	4	83150063	83550063	400001	83350063	T	C	0.05	6.43837	0.09	intergenic(gene:Zm00001d050355(dist=243220),gene:Zm00001d050357(dist=37352))	Zm00001d050359	83491443	83500858	9416	-141380
RBN	FarmCPU	V2	9	63755715	64155715	400001	63955715	A	T	0.05	8.26037	0.09	intergenic(gene:Zm00001d046109(dist=55007),gene:Zm00001d046111(dist=15187))	Zm00001d046116	64097048	64098472	1425	-141333
ROV	EMMAX	V2	6	129775538	130175556	400019	129975538	G	A	0.05	7.22912	0.02	intergenic(gene:Zm00001d037567(dist=47671),gene:Zm00001d037569(dist=34669))	Zm00001d037576	130116712	130119868	3157	-141174
ROV	EMMAX	V1	2	170302491	170702512	400022	170502500	G	A	0.05	7.44863	0.01	intergenic(gene:Zm00001d005348(dist=65693),gene:Zm00001d005349(dist=99141))	Zm00001d005351	170643478	170644746	1269	-140978
ROV	EMMAX	V3	2	170302491	170702512	400022	170502500	G	A	0.05	7.44863	0.01	intergenic(gene:Zm00001d005348(dist=65693),gene:Zm00001d005349(dist=99141))	Zm00001d005351	170643478	170644746	1269	-140978
SUA	EMMAX	V2	7	178829112	179229112	400001	179029112	C	T	0.05	6.62092	0.03	intronic(gene:Zm00001d022502)	Zm00001d022513	179170038	179171958	1921	-140926
SUA	FarmCPU	V1	2	147629882	148029882	400001	147829882	C	A	0.05	6.13244	0.03	intergenic(gene:Zm00001d004899(dist=117089),gene:Zm00001d004903(dist=52233))	Zm00001d004908	147970803	147971519	717	-140921
SUA	FarmCPU	V3	2	147629882	148029882	400001	147829882	C	A	0.05	6.13244	0.02	intergenic(gene:Zm00001d004899(dist=117089),gene:Zm00001d004903(dist=52233))	Zm00001d004908	147970803	147971519	717	-140921
RBN	FarmCPU	V2	6	162188475	162588475	400001	162388475	G	A	0.05	6.15113	0.05	exon,synonymous(gene:Zm00001d038676:transcript:Zm00001d038676_T001:exon1:c.G558A:p.L186L,)	Zm00001d038683	162529258	162530154	897	-140783
RBN	EMMAX	V2	4	205775774	206175804	400031	205975804	G	A	0.05	6.63533	0.03	intergenic(gene:Zm00001d052948(dist=75887),gene:Zm00001d052949(dist=12459))	Zm00001d052953	206116499	206121004	4506	-140695
SUA	FarmCPU	V1	2	177855287	178255287	400001	178055287	T	C	0.05	12.9512	0.03	intergenic(gene:Zm00001d005538(dist=35191),gene:Zm00001d005539(dist=2992))	Zm00001d005546	178195810	178206466	10657	-140523
SUA	FarmCPU	V3	2	177855287	178255287	400001	178055287	T	C	0.05	12.9512	0.01	intergenic(gene:Zm00001d005538(dist=35191),gene:Zm00001d005539(dist=2992))	Zm00001d005546	178195810	178206466	10657	-140523
ROV	EMMAX	V2	6	3304341	3704341	400001	3504341	G	A	0.05	6.10329	0.01	intergenic(gene:Zm00001d035064(dist=28938),gene:Zm00001d035065(dist=140417))	Zm00001d035065	3644758	3653000	8243	-140417
RBN	EMMAX	V1	6	6582325	6982325	400001	6782325	G	A	0.05	7.07268	0.005	intergenic(gene:Zm00001d035139(dist=103647),gene:Zm00001d035140(dist=17426))	Zm00001d035147	6922741	6924499	1759	-140416
RBN	EMMAX	V3	6	6582325	6982325	400001	6782325	G	A	0.05	7.07268	0.03	intergenic(gene:Zm00001d035139(dist=103647),gene:Zm00001d035140(dist=17426))	Zm00001d035147	6922741	6924499	1759	-140416
RBN	FarmCPU	V2	5	205692847	206092847	400001	205892847	T	C	0.05	6.55308	0.03	exon,nonsynonymous(gene:Zm00001d017751:transcript:Zm00001d017751_T001:exon2:c.T1903C:p.Y635H,)	Zm00001d017760	206033223	206034191	969	-140376
RDW/SDW	EMMAX	V2	5	36537435	36937435	400001	36737435	C	A	0.05	6.3941	0.04	intergenic(gene:Zm00001d014210(dist=52203),gene:Zm00001d014212(dist=42169))	Zm00001d014219	36877486	36877866	381	-140051
ROV	EMMAX	V1	5	54484187	54890503	406317	54690503	G	A	0.05	6.51066	0.05	intergenic(gene:Zm00001d014596(dist=22878),gene:Zm00001d014597(dist=33577))	Zm00001d014600	54830497	54831807	1311	-139994
ROV	EMMAX	V3	5	54484187	54890503	406317	54690503	G	A	0.05	6.51066	0.04	intergenic(gene:Zm00001d014596(dist=22878),gene:Zm00001d014597(dist=33577))	Zm00001d014600	54830497	54831807	1311	-139994
TRL	EMMAX	V2	5	168445072	168845072	400001	168645072	C	T	0.05	7.31596	0.04	intergenic(gene:Zm00001d016588(dist=8579),gene:Zm00001d016589(dist=26579))	Zm00001d016591	168785066	168791374	6309	-139994
ROV	EMMAX	V2	2	135384449	135784461	400013	135584449	G	T	0.05	6.3128	0.07	intergenic(gene:Zm00001d004744(dist=78445),gene:Zm00001d004746(dist=139969))	Zm00001d004746	135724418	135726737	2320	-139969
RBN	EMMAX	V1	1	87857846	88257846	400001	88057846	T	C	0.05	6.63665	0.07	intergenic(gene:Zm00001d029811(dist=24984),gene:Zm00001d029812(dist=14381))	Zm00001d029814	88197224	88198631	1408	-139378
RBN	EMMAX	V3	1	87857846	88257846	400001	88057846	T	C	0.05	6.63665	0.08	intergenic(gene:Zm00001d029811(dist=24984),gene:Zm00001d029812(dist=14381))	Zm00001d029814	88197224	88198631	1408	-139378
SUA	FarmCPU	V1	7	139738588	140138588	400001	139938588	G	A	0.05	6.13586	0.07	intergenic(gene:Zm00001d021000(dist=17583),gene:Zm00001d021004(dist=139257))	Zm00001d021004	140077845	140079070	1226	-139257
SUA	FarmCPU	V3	7	139738588	140138588	400001	139938588	G	A	0.05	6.13586	0.07	intergenic(gene:Zm00001d021000(dist=17583),gene:Zm00001d021004(dist=139257))	Zm00001d021004	140077845	140079070	1226	-139257
RDW	EMMAX	V2	3	156192160	156592161	400002	156392160	G	T	0.05	6.21137	0.07	intergenic(gene:Zm00001d042214(dist=73974),gene:Zm00001d042215(dist=24893))	Zm00001d042219	156531285	156531681	397	-139125
ROV	EMMAX	V2	1	38242923	38642923	400001	38442923	G	A	0.05	6.26935	0.09	intergenic(gene:Zm00001d028533(dist=35688),gene:Zm00001d028534(dist=6859))	Zm00001d028537	38582039	38583427	1389	-139116
RBN	EMMAX	V2	2	56079999	56479999	400001	56279999	A	G	0.05	6.40841	0.09	intergenic(gene:Zm00001d003717(dist=14377),gene:Zm00001d003718(dist=38538))	Zm00001d003723	56418747	56421182	2436	-138748
RDW	EMMAX	V2	2	56079999	56479999	400001	56279999	A	G	0.05	6.23951	0.1	intergenic(gene:Zm00001d003717(dist=14377),gene:Zm00001d003718(dist=38538))	Zm00001d003723	56418747	56421182	2436	-138748
ROV	EMMAX	V2	2	56079999	56479999	400001	56279999	A	G	0.05	7.34861	0.01	intergenic(gene:Zm00001d003717(dist=14377),gene:Zm00001d003718(dist=38538))	Zm00001d003723	56418747	56421182	2436	-138748
SUA	EMMAX	V2	2	56079999	56479999	400001	56279999	A	G	0.05	6.62647	0.01	intergenic(gene:Zm00001d003717(dist=14377),gene:Zm00001d003718(dist=38538))	Zm00001d003723	56418747	56421182	2436	-138748
RDW/SDW	EMMAX	V2	6	125531484	125931484	400001	125731484	C	T	0.05	6.81358	-	intergenic(gene:Zm00001d037449(dist=41095),gene:Zm00001d037452(dist=121240))	Zm00001d037453	125870108	125872775	2668	-138624
ROV	EMMAX	V2	1	300188148	300588148	400001	300388148	C	T	0.05	6.4091	-	intergenic(gene:Zm00001d034706(dist=38341),gene:Zm00001d034710(dist=35092))	Zm00001d034715	300526733	300527389	657	-138585
ARD	EMMAX	V2	3	98716089	99116091	400003	98916089	A	T	0.05	6.00737	-	intergenic(gene:Zm00001d041119(dist=157768),gene:Zm00001d041124(dist=138463))	Zm00001d041124	99054552	99065304	10753	-138463
RDW/SDW	EMMAX	V2	1	228899991	229299991	400001	229099991	T	C	0.05	6.57048	-	intergenic(gene:Zm00001d032511(dist=80700),gene:Zm00001d032515(dist=35680))	Zm00001d032520	229238335	229244014	5680	-138344
ROV	EMMAX	V2	2	197627283	198027283	400001	197827283	G	A	0.05	6.03999	-	intergenic(gene:Zm00001d006087(dist=25154),gene:Zm00001d006088(dist=6161))	Zm00001d006094	197965590	197973716	8127	-138307
RDW/SDW	EMMAX	V2	7	135769908	136169908	400001	135969908	G	A	0.05	6.69974	-	intergenic(gene:Zm00001d020900(dist=75755),gene:Zm00001d020901(dist=138224))	Zm00001d020901	136108132	136115361	7230	-138224
RDW/SDW	EMMAX	V2	1	54599470	54999470	400001	54799470	C	T	0.05	7.26641	-	intergenic(gene:Zm00001d029010(dist=42672),gene:Zm00001d029011(dist=22786))	Zm00001d029014	54937514	54940747	3234	-138044
ROV	EMMAX	V1	5	221518053	221918053	400001	221718053	T	C	0.05	6.1628	-	intergenic(gene:Zm00001d018491(dist=3413),gene:Zm00001d018493(dist=64862))	Zm00001d018499	221856058	221866963	10906	-138005
ROV	EMMAX	V3	5	221518053	221918053	400001	221718053	T	C	0.05	6.1628	-	intergenic(gene:Zm00001d018491(dist=3413),gene:Zm00001d018493(dist=64862))	Zm00001d018499	221856058	221866963	10906	-138005
ROV	EMMAX	V1	3	206371212	206771212	400001	206571212	T	C	0.05	6.27874	-	intergenic(gene:Zm00001d043666(dist=21880),gene:Zm00001d043667(dist=137978))	Zm00001d043667	206709190	206773617	64428	-137978
ROV	EMMAX	V3	3	206371212	206771212	400001	206571212	T	C	0.05	6.27874	-	intergenic(gene:Zm00001d043666(dist=21880),gene:Zm00001d043667(dist=137978))	Zm00001d043667	206709190	206773617	64428	-137978
RBN	EMMAX	V2	4	205775774	206175804	400031	205975804	G	A	0.05	6.63533	-	intergenic(gene:Zm00001d052948(dist=75887),gene:Zm00001d052949(dist=12459))	Zm00001d052952	206113707	206115890	2184	-137903
TRL	EMMAX	V1	5	121636754	122036754	400001	121836754	C	T	0.05	6.43326	-	intergenic(gene:Zm00001d015806(dist=64186),gene:Zm00001d015809(dist=137855))	Zm00001d015809	121974609	121975359	751	-137855
TRL	EMMAX	V3	5	121636754	122036754	400001	121836754	C	T	0.05	6.43326	-	intergenic(gene:Zm00001d015806(dist=64186),gene:Zm00001d015809(dist=137855))	Zm00001d015809	121974609	121975359	751	-137855
TRL	EMMAX	V2	7	179985244	180385244	400001	180185244	G	A	0.05	6.29829	-	intergenic(gene:Zm00001d022574(dist=37699),gene:Zm00001d022575(dist=50549))	Zm00001d022582	180322970	180325453	2484	-137726
ARD	FarmCPU	V2	8	142265039	142665039	400001	142465039	G	A	0.05	6.26857	-	intergenic(gene:Zm00001d011188(dist=61836),gene:Zm00001d011189(dist=6351))	Zm00001d011193	142602686	142607439	4754	-137647
TRL	EMMAX	V2	4	21009694	21409694	400001	21209694	G	A	0.05	6.24546	-	intergenic(gene:Zm00001d049219(dist=8361),gene:Zm00001d049220(dist=65327))	Zm00001d049222	21347183	21351254	4072	-137489
ROV	FarmCPU	V1	2	181481247	181881247	400001	181681247	G	A	0.05	6.00722	-	intergenic(gene:Zm00001d005639(dist=51014),gene:Zm00001d005641(dist=24555))	Zm00001d005645	181818631	181822298	3668	-137384
ROV	FarmCPU	V3	2	181481247	181881247	400001	181681247	G	A	0.05	6.00722	-	intergenic(gene:Zm00001d005639(dist=51014),gene:Zm00001d005641(dist=24555))	Zm00001d005645	181818631	181822298	3668	-137384
ROV	EMMAX	V1	5	6760685	7160685	400001	6960685	G	T	0.05	6.6937	-	intergenic(gene:Zm00001d013245(dist=6683),gene:Zm00001d013246(dist=102592))	Zm00001d013248	7097988	7099084	1097	-137303
ROV	EMMAX	V3	5	6760685	7160685	400001	6960685	G	T	0.05	6.6937	-	intergenic(gene:Zm00001d013245(dist=6683),gene:Zm00001d013246(dist=102592))	Zm00001d013248	7097988	7099084	1097	-137303
ARD	FarmCPU	V2	8	45120078	45855580	735503	45475726	A	G	0.05	6.80007	-	intergenic(gene:Zm00001d009231(dist=214318),gene:Zm00001d009233(dist=137284))	Zm00001d009233	45613010	45639922	26913	-137284
TRL	EMMAX	V2	5	152619194	153019209	400016	152819194	C	T	0.05	7.11787	-	intergenic(gene:Zm00001d016245(dist=358532),gene:Zm00001d016248(dist=137222))	Zm00001d016248	152956416	152961046	4631	-137222
RDW/SDW	EMMAX	V1	7	154253193	154653193	400001	154453193	A	T	0.05	6.06807	-	intergenic(gene:Zm00001d021507(dist=28112),gene:Zm00001d021508(dist=28648))	Zm00001d021511	154590413	154592259	1847	-137220
RDW/SDW	EMMAX	V3	7	154253193	154653193	400001	154453193	A	T	0.05	6.06807	-	intergenic(gene:Zm00001d021507(dist=28112),gene:Zm00001d021508(dist=28648))	Zm00001d021511	154590413	154592259	1847	-137220
RBN	FarmCPU	V2	1	254950066	255350066	400001	255150066	G	A	0.05	7.37984	-	intergenic(gene:Zm00001d033223(dist=56708),gene:Zm00001d033225(dist=20373))	Zm00001d033233	255287266	255290302	3037	-137200
SUA	FarmCPU	V1	2	147629882	148029882	400001	147829882	C	A	0.05	6.13244	-	intergenic(gene:Zm00001d004899(dist=117089),gene:Zm00001d004903(dist=52233))	Zm00001d004907	147966932	147970379	3448	-137050
SUA	FarmCPU	V3	2	147629882	148029882	400001	147829882	C	A	0.05	6.13244	-	intergenic(gene:Zm00001d004899(dist=117089),gene:Zm00001d004903(dist=52233))	Zm00001d004907	147966932	147970379	3448	-137050
RDW/SDW	EMMAX	V1	1	4572786	4972786	400001	4772786	A	G	0.05	6.50665	-	intergenic(gene:Zm00001d027414(dist=27635),gene:Zm00001d027415(dist=60088))	Zm00001d027423	4909652	4914685	5034	-136866
RDW/SDW	EMMAX	V3	1	4572786	4972786	400001	4772786	A	G	0.05	6.50665	-	intergenic(gene:Zm00001d027414(dist=27635),gene:Zm00001d027415(dist=60088))	Zm00001d027423	4909652	4914685	5034	-136866
RDW/SDW	EMMAX	V2	3	197446432	197846432	400001	197646432	T	C	0.05	6.07146	-	intergenic(gene:Zm00001d043358(dist=30568),gene:Zm00001d043359(dist=9265))	Zm00001d043367	197783227	197783640	414	-136795
ARD	FarmCPU	V2	2	38084706	38484706	400001	38284706	T	A	0.05	6.30339	-	intergenic(gene:Zm00001d003262(dist=11423),gene:Zm00001d003264(dist=49081))	Zm00001d003269	38421379	38422077	699	-136673
ROV	EMMAX	V2	2	165054954	165454954	400001	165254954	C	T	0.05	6.40755	-	intergenic(gene:Zm00001d005238(dist=97112),gene:Zm00001d005239(dist=85452))	Zm00001d005240	165391566	165398971	7406	-136612
SUA	EMMAX	V2	2	165054954	165454954	400001	165254954	C	T	0.05	6.72283	-	intergenic(gene:Zm00001d005238(dist=97112),gene:Zm00001d005239(dist=85452))	Zm00001d005240	165391566	165398971	7406	-136612
RDW	EMMAX	V2	7	166275698	166675698	400001	166475698	G	A	0.05	6.11449	-	intergenic(gene:Zm00001d021936(dist=90397),gene:Zm00001d021938(dist=74893))	Zm00001d021943	166612267	166619169	6903	-136569
TRL	FarmCPU	V1	5	161958570	162358570	400001	162158570	T	C	0.05	6.70368	-	intergenic(gene:Zm00001d016432(dist=1492),gene:Zm00001d016433(dist=63993))	Zm00001d016438	162295105	162296658	1554	-136535
TRL	FarmCPU	V3	5	161958570	162358570	400001	162158570	T	C	0.05	6.70368	-	intergenic(gene:Zm00001d016432(dist=1492),gene:Zm00001d016433(dist=63993))	Zm00001d016438	162295105	162296658	1554	-136535
ROV	EMMAX	V1	1	230277429	230677446	400018	230477429	G	A	0.05	6.37232	-	intergenic(gene:Zm00001d032558(dist=20619),gene:Zm00001d032560(dist=51948))	Zm00001d032563	230613798	230614382	585	-136369
ROV	EMMAX	V3	1	230277429	230677446	400018	230477429	G	A	0.05	6.37232	-	intergenic(gene:Zm00001d032558(dist=20619),gene:Zm00001d032560(dist=51948))	Zm00001d032563	230613798	230614382	585	-136369
RDW	EMMAX	V1	1	230277446	230677446	400001	230477446	G	A	0.05	6.02864	-	intergenic(gene:Zm00001d032558(dist=20636),gene:Zm00001d032560(dist=51931))	Zm00001d032563	230613798	230614382	585	-136352
SUA	EMMAX	V1	1	230277446	230677446	400001	230477446	G	A	0.05	6.05261	-	intergenic(gene:Zm00001d032558(dist=20636),gene:Zm00001d032560(dist=51931))	Zm00001d032563	230613798	230614382	585	-136352
RDW	EMMAX	V3	1	230277446	230677446	400001	230477446	G	A	0.05	6.02864	-	intergenic(gene:Zm00001d032558(dist=20636),gene:Zm00001d032560(dist=51931))	Zm00001d032563	230613798	230614382	585	-136352
SUA	EMMAX	V3	1	230277446	230677446	400001	230477446	G	A	0.05	6.05261	-	intergenic(gene:Zm00001d032558(dist=20636),gene:Zm00001d032560(dist=51931))	Zm00001d032563	230613798	230614382	585	-136352
RBN	EMMAX	V1	7	173029644	173429644	400001	173229644	G	A	0.05	6.53465	-	intergenic(gene:Zm00001d022229(dist=31933),gene:Zm00001d022230(dist=36560))	Zm00001d022233	173365923	173367322	1400	-136279
RBN	EMMAX	V3	7	173029644	173429644	400001	173229644	G	A	0.05	6.53465	-	intergenic(gene:Zm00001d022229(dist=31933),gene:Zm00001d022230(dist=36560))	Zm00001d022233	173365923	173367322	1400	-136279
RDW/SDW	EMMAX	V1	6	95631708	96031710	400003	95831708	C	A	0.05	6.36995	-	upstream(gene:Zm00001d036633)	Zm00001d036639	95967732	95968031	300	-136024
RDW/SDW	EMMAX	V3	6	95631708	96031710	400003	95831708	C	A	0.05	6.36995	-	upstream(gene:Zm00001d036633)	Zm00001d036639	95967732	95968031	300	-136024
RBN	FarmCPU	V2	3	170857172	171257172	400001	171057172	G	A	0.05	6.32598	-	intronic(gene:Zm00001d042535)	Zm00001d042538	171192760	171203253	10494	-135588
RDW	EMMAX	V1	2	2307724	2708733	401010	2508733	G	A	0.05	6.38416	-	downstream(gene:Zm00001d001896)	Zm00001d001906	2644303	2648830	4528	-135570
RDW	EMMAX	V3	2	2307724	2708733	401010	2508733	G	A	0.05	6.38416	-	downstream(gene:Zm00001d001896)	Zm00001d001906	2644303	2648830	4528	-135570
ROV	EMMAX	V2	1	300188148	300588148	400001	300388148	C	T	0.05	6.4091	-	intergenic(gene:Zm00001d034706(dist=38341),gene:Zm00001d034710(dist=35092))	Zm00001d034714	300523648	300526448	2801	-135500
SUA	EMMAX	V1	4	176714539	177114539	400001	176914539	A	G	0.05	6.01852	-	intergenic(gene:Zm00001d052030(dist=14055),gene:Zm00001d052031(dist=33618))	Zm00001d052039	177050037	177051750	1714	-135498
SUA	EMMAX	V3	4	176714539	177114539	400001	176914539	A	G	0.05	6.01852	-	intergenic(gene:Zm00001d052030(dist=14055),gene:Zm00001d052031(dist=33618))	Zm00001d052039	177050037	177051750	1714	-135498
RBN	FarmCPU	V2	1	85963885	86427319	463435	86216790	T	C	0.05	6.33609	-	intergenic(gene:Zm00001d029766(dist=17175),gene:Zm00001d029768(dist=44326))	Zm00001d029772	86352222	86355516	3295	-135432
RBN	EMMAX	V1	6	106601321	107001321	400001	106801321	C	T	0.05	6.38756	-	intergenic(gene:Zm00001d036933(dist=20864),gene:Zm00001d036936(dist=22402))	Zm00001d036945	106936546	106938093	1548	-135225
RBN	EMMAX	V3	6	106601321	107001321	400001	106801321	C	T	0.05	6.38756	-	intergenic(gene:Zm00001d036933(dist=20864),gene:Zm00001d036936(dist=22402))	Zm00001d036945	106936546	106938093	1548	-135225
RBN	EMMAX	V2	7	124544971	124948838	403868	124745015	G	A	0.05	6.61221	-	intergenic(gene:Zm00001d020607(dist=71681),gene:Zm00001d020608(dist=134894))	Zm00001d020608	124879909	124880355	447	-134894
RDW	EMMAX	V2	3	156192160	156592161	400002	156392160	G	T	0.05	6.21137	-	intergenic(gene:Zm00001d042214(dist=73974),gene:Zm00001d042215(dist=24893))	Zm00001d042218	156527050	156527938	889	-134890
ROV	EMMAX	V2	4	79940855	80340855	400001	80140855	C	T	0.05	7.62891	-	intergenic(gene:Zm00001d050302(dist=133837),gene:Zm00001d050303(dist=45543))	Zm00001d050307	80275728	80278473	2746	-134873
RBN	EMMAX	V2	5	203264727	203671012	406286	203470964	G	T	0.05	6.59848	-	intergenic(gene:Zm00001d017661(dist=120328),gene:Zm00001d017666(dist=14561))	Zm00001d017670	203605797	203610210	4414	-134833
ROV	FarmCPU	V2	2	178267471	178667471	400001	178467471	G	A	0.05	6.32135	-	intergenic(gene:Zm00001d005558(dist=30953),gene:Zm00001d005561(dist=52357))	Zm00001d005563	178602264	178619387	17124	-134793
TRL	EMMAX	V2	1	297270526	297670526	400001	297470526	C	T	0.05	6.17433	-	intergenic(gene:Zm00001d034597(dist=20942),gene:Zm00001d034598(dist=3151))	Zm00001d034602	297605177	297611407	6231	-134651
ROV	EMMAX	V2	4	91116549	91516549	400001	91316549	G	C	0.05	6.23107	-	intergenic(gene:Zm00001d050475(dist=34497),gene:Zm00001d050477(dist=134617))	Zm00001d050477	91451166	91454331	3166	-134617
RDW/SDW	EMMAX	V2	4	20417588	20817588	400001	20617588	C	T	0.05	6.06704	-	intergenic(gene:Zm00001d049206(dist=18027),gene:Zm00001d049208(dist=5879))	Zm00001d049209	20752137	20753141	1005	-134549
RDW	EMMAX	V2	1	42454091	42854091	400001	42654091	T	C	0.05	6.07105	-	intergenic(gene:Zm00001d028673(dist=71004),gene:Zm00001d028675(dist=92603))	Zm00001d028680	42788600	42791622	3023	-134509
RBN	FarmCPU	V2	6	100454822	100854822	400001	100654822	C	A	0.05	7.15885	-	intergenic(gene:Zm00001d036778(dist=84737),gene:Zm00001d036780(dist=6539))	Zm00001d036783	100789296	100790751	1456	-134474
RBN	EMMAX	V2	2	32624965	33305273	680309	32824965	G	C	0.05	7.17449	-	intronic(gene:Zm00001d003119)	Zm00001d003123	32959428	32965922	6495	-134463
RBN	EMMAX	V2	1	277315527	277715527	400001	277515527	C	A	0.05	6.55983	-	intergenic(gene:Zm00001d033886(dist=36236),gene:Zm00001d033887(dist=23920))	Zm00001d033895	277649984	277660006	10023	-134457
SUA	EMMAX	V2	1	277315527	277715527	400001	277515527	C	A	0.05	7.33207	-	intergenic(gene:Zm00001d033886(dist=36236),gene:Zm00001d033887(dist=23920))	Zm00001d033895	277649984	277660006	10023	-134457
RDW/SDW	EMMAX	V1	1	4572786	4972786	400001	4772786	A	G	0.05	6.50665	-	intergenic(gene:Zm00001d027414(dist=27635),gene:Zm00001d027415(dist=60088))	Zm00001d027422	4907157	4909468	2312	-134371
RDW/SDW	EMMAX	V3	1	4572786	4972786	400001	4772786	A	G	0.05	6.50665	-	intergenic(gene:Zm00001d027414(dist=27635),gene:Zm00001d027415(dist=60088))	Zm00001d027422	4907157	4909468	2312	-134371
RDW	EMMAX	V1	2	2307724	2708733	401010	2508733	G	A	0.05	6.38416	-	downstream(gene:Zm00001d001896)	Zm00001d001905	2643026	2643694	669	-134293
RDW	EMMAX	V3	2	2307724	2708733	401010	2508733	G	A	0.05	6.38416	-	downstream(gene:Zm00001d001896)	Zm00001d001905	2643026	2643694	669	-134293
TRL	EMMAX	V2	5	51799651	52199651	400001	51999651	A	G	0.05	7.33526	-	intergenic(gene:Zm00001d014530(dist=83868),gene:Zm00001d014532(dist=27087))	Zm00001d014533	52133840	52138900	5061	-134189
SUA	EMMAX	V2	5	202893678	203293678	400001	203093678	A	G	0.05	6.04562	-	intergenic(gene:Zm00001d017649(dist=36848),gene:Zm00001d017650(dist=46305))	Zm00001d017653	203227844	203228980	1137	-134166
TRL	EMMAX	V2	1	678123	1078123	400001	878123	A	G	0.05	6.15492	0.034	intergenic(gene:Zm00001d027263(dist=11093),gene:Zm00001d027265(dist=134132))	Zm00001d027265	1012255	1023640	11386	-134132
ROV	FarmCPU	V1	1	678333	1078333	400001	878333	G	A	0.05	6.04102	0.015	intergenic(gene:Zm00001d027263(dist=11303),gene:Zm00001d027265(dist=133922))	Zm00001d027265	1012255	1023640	11386	-133922
ROV	FarmCPU	V3	1	678333	1078333	400001	878333	G	A	0.05	6.04102	0.006	intergenic(gene:Zm00001d027263(dist=11303),gene:Zm00001d027265(dist=133922))	Zm00001d027265	1012255	1023640	11386	-133922
RDW/SDW	EMMAX	V1	7	140417102	140817102	400001	140617102	C	A	0.05	6.22884	-	intergenic(gene:Zm00001d021021(dist=49701),gene:Zm00001d021023(dist=65052))	Zm00001d021024	140750988	140754908	3921	-133886
RDW/SDW	EMMAX	V3	7	140417102	140817102	400001	140617102	C	A	0.05	6.22884	-	intergenic(gene:Zm00001d021021(dist=49701),gene:Zm00001d021023(dist=65052))	Zm00001d021024	140750988	140754908	3921	-133886
RDW/SDW	EMMAX	V2	1	228899991	229299991	400001	229099991	T	C	0.05	6.57048	-	intergenic(gene:Zm00001d032511(dist=80700),gene:Zm00001d032515(dist=35680))	Zm00001d032519	229233530	229236014	2485	-133539
TRL	EMMAX	V1	2	163687485	164087513	400029	163887485	G	A	0.05	8.57218	-	intergenic(gene:Zm00001d005215(dist=23333),gene:Zm00001d005219(dist=101294))	Zm00001d005222	164020727	164022194	1468	-133242
TRL	MLM	V1	2	163687485	164087513	400029	163887485	G	A	0.05	6.19617	-	intergenic(gene:Zm00001d005215(dist=23333),gene:Zm00001d005219(dist=101294))	Zm00001d005222	164020727	164022194	1468	-133242
ROV	EMMAX	V2	2	163687485	164087513	400029	163887485	G	A	0.05	7.49349	-	intergenic(gene:Zm00001d005215(dist=23333),gene:Zm00001d005219(dist=101294))	Zm00001d005222	164020727	164022194	1468	-133242
TRL	EMMAX	V3	2	163687485	164087513	400029	163887485	G	A	0.05	8.57218	-	intergenic(gene:Zm00001d005215(dist=23333),gene:Zm00001d005219(dist=101294))	Zm00001d005222	164020727	164022194	1468	-133242
TRL	MLM	V3	2	163687485	164087513	400029	163887485	G	A	0.05	6.19617	-	intergenic(gene:Zm00001d005215(dist=23333),gene:Zm00001d005219(dist=101294))	Zm00001d005222	164020727	164022194	1468	-133242
ROV	EMMAX	V1	7	143776748	144176748	400001	143976748	G	A	0.05	6.25457	-	intergenic(gene:Zm00001d021144(dist=11373),gene:Zm00001d021145(dist=111467))	Zm00001d021148	144109824	144111056	1233	-133076
ROV	EMMAX	V3	7	143776748	144176748	400001	143976748	G	A	0.05	6.25457	-	intergenic(gene:Zm00001d021144(dist=11373),gene:Zm00001d021145(dist=111467))	Zm00001d021148	144109824	144111056	1233	-133076
RBN	EMMAX	V2	7	143776769	144176769	400001	143976769	C	T	0.05	6.24863	0.028	intergenic(gene:Zm00001d021144(dist=11394),gene:Zm00001d021145(dist=111446))	Zm00001d021148	144109824	144111056	1233	-133055
TRL	EMMAX	V2	7	143776769	144176769	400001	143976769	C	T	0.05	6.10126	0.013	intergenic(gene:Zm00001d021144(dist=11394),gene:Zm00001d021145(dist=111446))	Zm00001d021148	144109824	144111056	1233	-133055
RBN	EMMAX	V2	1	287843990	288243990	400001	288043990	C	T	0.05	6.56938	-	intergenic(gene:Zm00001d034255(dist=10212),gene:Zm00001d034256(dist=125000))	Zm00001d034257	288177000	288179853	2854	-133010
RBN	FarmCPU	V2	3	170857172	171257172	400001	171057172	G	A	0.05	6.32598	-	intronic(gene:Zm00001d042535)	Zm00001d042537	171189990	171192351	2362	-132818
SUA	FarmCPU	V1	9	111636391	112036391	400001	111836391	G	A	0.05	8.38075	-	intergenic(gene:Zm00001d046938(dist=4703),gene:Zm00001d046939(dist=106726))	Zm00001d046942	111969198	111971524	2327	-132807
SUA	FarmCPU	V3	9	111636391	112036391	400001	111836391	G	A	0.05	8.38075	-	intergenic(gene:Zm00001d046938(dist=4703),gene:Zm00001d046939(dist=106726))	Zm00001d046942	111969198	111971524	2327	-132807
RDW/SDW	EMMAX	V1	7	154253193	154653193	400001	154453193	A	T	0.05	6.06807	-	intergenic(gene:Zm00001d021507(dist=28112),gene:Zm00001d021508(dist=28648))	Zm00001d021510	154585997	154588070	2074	-132804
RDW/SDW	EMMAX	V3	7	154253193	154653193	400001	154453193	A	T	0.05	6.06807	-	intergenic(gene:Zm00001d021507(dist=28112),gene:Zm00001d021508(dist=28648))	Zm00001d021510	154585997	154588070	2074	-132804
RDW/SDW	EMMAX	V2	3	141228927	141698031	469105	141498031	C	T	0.05	6.66328	-	intergenic(gene:Zm00001d041865(dist=31120),gene:Zm00001d041866(dist=110578))	Zm00001d041871	141630745	141635343	4599	-132714
RBN	EMMAX	V2	4	205775774	206175804	400031	205975804	G	A	0.05	6.63533	-	intergenic(gene:Zm00001d052948(dist=75887),gene:Zm00001d052949(dist=12459))	Zm00001d052951	206108330	206113498	5169	-132526
RDW	EMMAX	V1	2	2307724	2708733	401010	2508733	G	A	0.05	6.38416	-	downstream(gene:Zm00001d001896)	Zm00001d001904	2641205	2642025	821	-132472
RDW	EMMAX	V3	2	2307724	2708733	401010	2508733	G	A	0.05	6.38416	-	downstream(gene:Zm00001d001896)	Zm00001d001904	2641205	2642025	821	-132472
SUA	FarmCPU	V1	5	216944020	217344020	400001	217144020	A	T	0.05	11.8132	-	intronic(gene:Zm00001d018235)	Zm00001d018244	217276464	217276919	456	-132444
SUA	FarmCPU	V3	5	216944020	217344020	400001	217144020	A	T	0.05	11.8132	-	intronic(gene:Zm00001d018235)	Zm00001d018244	217276464	217276919	456	-132444
RDW	FarmCPU	V2	3	185008122	185408122	400001	185208122	A	T	0.05	7.3051	-	intergenic(gene:Zm00001d042966(dist=2114),gene:Zm00001d042967(dist=124710))	Zm00001d042969	185340413	185343562	3150	-132291
RBN	FarmCPU	V2	5	164665343	165065343	400001	164865343	A	T	0.05	6.3182	-	intergenic(gene:Zm00001d016496(dist=63637),gene:Zm00001d016500(dist=132265))	Zm00001d016500	164997608	164999227	1620	-132265
ROV	FarmCPU	V2	4	48643441	49043441	400001	48843441	C	T	0.05	10.8089	-	intergenic(gene:Zm00001d049858(dist=175851),gene:Zm00001d049860(dist=131901))	Zm00001d049860	48975342	48977969	2628	-131901
ARD	FarmCPU	V2	1	59052915	59507475	454561	59307475	T	A	0.05	6.30765	-	intergenic(gene:Zm00001d029127(dist=53177),gene:Zm00001d029129(dist=99329))	Zm00001d029130	59439362	59445017	5656	-131887
ROV	EMMAX	V2	4	204012320	204412320	400001	204212320	C	T	0.05	6.60556	-	intergenic(gene:Zm00001d052903(dist=2579),gene:Zm00001d052904(dist=26587))	Zm00001d052907	204344193	204345002	810	-131873
RDW	EMMAX	V2	6	43968476	44368476	400001	44168476	T	C	0.05	7.37186	-	intergenic(gene:Zm00001d035734(dist=9344),gene:Zm00001d035736(dist=119696))	Zm00001d035737	44300291	44304215	3925	-131815
RDW	EMMAX	V2	7	166275698	166675698	400001	166475698	G	A	0.05	6.11449	-	intergenic(gene:Zm00001d021936(dist=90397),gene:Zm00001d021938(dist=74893))	Zm00001d021942	166607464	166609263	1800	-131766
ARD	FarmCPU	V2	8	122615372	123015372	400001	122815372	G	A	0.05	6.14834	-	intergenic(gene:Zm00001d010640(dist=24375),gene:Zm00001d010644(dist=33823))	Zm00001d010650	122947080	122947421	342	-131708
TRL	EMMAX	V2	1	297270526	297670526	400001	297470526	C	T	0.05	6.17433	-	intergenic(gene:Zm00001d034597(dist=20942),gene:Zm00001d034598(dist=3151))	Zm00001d034601	297601946	297603764	1819	-131420
ARD	FarmCPU	V2	2	38084706	38484706	400001	38284706	T	A	0.05	6.30339	-	intergenic(gene:Zm00001d003262(dist=11423),gene:Zm00001d003264(dist=49081))	Zm00001d003268	38416096	38418903	2808	-131390
RDW/SDW	EMMAX	V2	6	117718305	118118305	400001	117918305	G	A	0.05	6.43132	-	intergenic(gene:Zm00001d037248(dist=34406),gene:Zm00001d037249(dist=69990))	Zm00001d037251	118049431	118051296	1866	-131126
RBN	EMMAX	V2	6	169123879	169533775	409897	169333771	G	A	0.05	6.08794	-	upstream(gene:Zm00001d039053)	Zm00001d039064	169464744	169465894	1151	-130973
ROV	EMMAX	V1	5	221518053	221918053	400001	221718053	T	C	0.05	6.1628	-	intergenic(gene:Zm00001d018491(dist=3413),gene:Zm00001d018493(dist=64862))	Zm00001d018498	221848796	221852951	4156	-130743
ROV	EMMAX	V3	5	221518053	221918053	400001	221718053	T	C	0.05	6.1628	-	intergenic(gene:Zm00001d018491(dist=3413),gene:Zm00001d018493(dist=64862))	Zm00001d018498	221848796	221852951	4156	-130743
RDW	EMMAX	V2	3	156192160	156592161	400002	156392160	G	T	0.05	6.21137	-	intergenic(gene:Zm00001d042214(dist=73974),gene:Zm00001d042215(dist=24893))	Zm00001d042217	156522883	156523445	563	-130723
TRL	FarmCPU	V1	9	28738297	29138297	400001	28938297	C	T	0.05	7.63467	-	intergenic(gene:Zm00001d045618(dist=24395),gene:Zm00001d045621(dist=99089))	Zm00001d045622	29068937	29073901	4965	-130640
TRL	FarmCPU	V3	9	28738297	29138297	400001	28938297	C	T	0.05	7.63467	-	intergenic(gene:Zm00001d045618(dist=24395),gene:Zm00001d045621(dist=99089))	Zm00001d045622	29068937	29073901	4965	-130640
RBN	EMMAX	V2	1	277315527	277715527	400001	277515527	C	A	0.05	6.55983	-	intergenic(gene:Zm00001d033886(dist=36236),gene:Zm00001d033887(dist=23920))	Zm00001d033893	277646079	277647046	968	-130552
SUA	EMMAX	V2	1	277315527	277715527	400001	277515527	C	A	0.05	7.33207	-	intergenic(gene:Zm00001d033886(dist=36236),gene:Zm00001d033887(dist=23920))	Zm00001d033893	277646079	277647046	968	-130552
RBN	FarmCPU	V2	9	145738150	146138150	400001	145938150	G	A	0.05	6.28222	-	intronic(gene:Zm00001d047946)	Zm00001d047952	146068568	146070088	1521	-130418
RDW/SDW	EMMAX	V1	7	154253193	154653193	400001	154453193	A	T	0.05	6.06807	-	intergenic(gene:Zm00001d021507(dist=28112),gene:Zm00001d021508(dist=28648))	Zm00001d021509	154583500	154584690	1191	-130307
RDW/SDW	EMMAX	V3	7	154253193	154653193	400001	154453193	A	T	0.05	6.06807	-	intergenic(gene:Zm00001d021507(dist=28112),gene:Zm00001d021508(dist=28648))	Zm00001d021509	154583500	154584690	1191	-130307
RDW/SDW	EMMAX	V2	3	197446432	197846432	400001	197646432	T	C	0.05	6.07146	-	intergenic(gene:Zm00001d043358(dist=30568),gene:Zm00001d043359(dist=9265))	Zm00001d043366	197776387	197778922	2536	-129955
RBN	EMMAX	V1	6	61190614	61590614	400001	61390614	C	T	0.05	6.23092	-	intergenic(gene:Zm00001d035937(dist=66308),gene:Zm00001d035942(dist=129825))	Zm00001d035942	61520439	61520900	462	-129825
RBN	EMMAX	V3	6	61190614	61590614	400001	61390614	C	T	0.05	6.23092	-	intergenic(gene:Zm00001d035937(dist=66308),gene:Zm00001d035942(dist=129825))	Zm00001d035942	61520439	61520900	462	-129825
RDW	EMMAX	V2	1	42454091	42854091	400001	42654091	T	C	0.05	6.07105	-	intergenic(gene:Zm00001d028673(dist=71004),gene:Zm00001d028675(dist=92603))	Zm00001d028679	42783762	42786862	3101	-129671
TRL	EMMAX	V2	7	179985244	180385244	400001	180185244	G	A	0.05	6.29829	-	intergenic(gene:Zm00001d022574(dist=37699),gene:Zm00001d022575(dist=50549))	Zm00001d022581	180314845	180322630	7786	-129601
TRL	EMMAX	V1	2	194186279	194586279	400001	194386279	G	A	0.05	6.05855	-	intergenic(gene:Zm00001d005971(dist=75678),gene:Zm00001d005972(dist=44364))	Zm00001d005976	194515524	194519448	3925	-129245
TRL	EMMAX	V3	2	194186279	194586279	400001	194386279	G	A	0.05	6.05855	-	intergenic(gene:Zm00001d005971(dist=75678),gene:Zm00001d005972(dist=44364))	Zm00001d005976	194515524	194519448	3925	-129245
ROV	FarmCPU	V1	4	191172057	191572057	400001	191372057	G	A	0.05	6.21783	-	intergenic(gene:Zm00001d052494(dist=13519),gene:Zm00001d052495(dist=81200))	Zm00001d052500	191500962	191502109	1148	-128905
ROV	FarmCPU	V3	4	191172057	191572057	400001	191372057	G	A	0.05	6.21783	-	intergenic(gene:Zm00001d052494(dist=13519),gene:Zm00001d052495(dist=81200))	Zm00001d052500	191500962	191502109	1148	-128905
RDW/SDW	EMMAX	V2	1	54599470	54999470	400001	54799470	C	T	0.05	7.26641	-	intergenic(gene:Zm00001d029010(dist=42672),gene:Zm00001d029011(dist=22786))	Zm00001d029012	54928187	54933748	5562	-128717
ARD	FarmCPU	V2	3	209461144	209861144	400001	209661144	G	A	0.05	7.07454	-	exon,synonymous(gene:Zm00001d043773:transcript:Zm00001d043773_T003:exon16:c.C1563T:p.Y521Y,gene:Zm00001d043773:transcript:Zm00001d043773_T004:exon15:c.C1362T:p.Y454Y,gene:Zm00001d043773:transcript:Zm00001d043773_T001:exon16:c.C1362T:p.Y454Y,gene:Zm00001d043773:transcript:Zm00001d043773_T006:exon9:c.C54T:p.Y18Y,gene:Zm00001d043773:transcript:Zm00001d043773_T002:exon15:c.C1284T:p.Y428Y,gene:Zm00001…	Zm00001d043775	209789777	209811322	21546	-128633
ARD	FarmCPU	V2	8	122615372	123015372	400001	122815372	G	A	0.05	6.14834	-	intergenic(gene:Zm00001d010640(dist=24375),gene:Zm00001d010644(dist=33823))	Zm00001d010649	122943984	122944412	429	-128612
SUA	FarmCPU	V1	9	111636391	112036391	400001	111836391	G	A	0.05	8.38075	-	intergenic(gene:Zm00001d046938(dist=4703),gene:Zm00001d046939(dist=106726))	Zm00001d046941	111964859	111969002	4144	-128468
SUA	FarmCPU	V3	9	111636391	112036391	400001	111836391	G	A	0.05	8.38075	-	intergenic(gene:Zm00001d046938(dist=4703),gene:Zm00001d046939(dist=106726))	Zm00001d046941	111964859	111969002	4144	-128468
ROV	EMMAX	V2	4	179055100	179455100	400001	179255100	G	A	0.05	6.14745	-	intergenic(gene:Zm00001d052090(dist=54799),gene:Zm00001d052091(dist=33008))	Zm00001d052094	179383410	179384782	1373	-128310
ROV	EMMAX	V1	5	6760685	7160685	400001	6960685	G	T	0.05	6.6937	-	intergenic(gene:Zm00001d013245(dist=6683),gene:Zm00001d013246(dist=102592))	Zm00001d013247	7088991	7093966	4976	-128306
ROV	EMMAX	V3	5	6760685	7160685	400001	6960685	G	T	0.05	6.6937	-	intergenic(gene:Zm00001d013245(dist=6683),gene:Zm00001d013246(dist=102592))	Zm00001d013247	7088991	7093966	4976	-128306
RDW	EMMAX	V1	2	2307724	2708733	401010	2508733	G	A	0.05	6.38416	-	downstream(gene:Zm00001d001896)	Zm00001d001903	2637031	2639743	2713	-128298
RDW	EMMAX	V3	2	2307724	2708733	401010	2508733	G	A	0.05	6.38416	-	downstream(gene:Zm00001d001896)	Zm00001d001903	2637031	2639743	2713	-128298
TRL	FarmCPU	V1	1	253958758	254358758	400001	254158758	G	A	0.05	6.76049	-	intergenic(gene:Zm00001d033203(dist=233915),gene:Zm00001d033204(dist=4412))	Zm00001d033211	254286991	254302867	15877	-128233
TRL	FarmCPU	V3	1	253958758	254358758	400001	254158758	G	A	0.05	6.76049	-	intergenic(gene:Zm00001d033203(dist=233915),gene:Zm00001d033204(dist=4412))	Zm00001d033211	254286991	254302867	15877	-128233
SUA	EMMAX	V2	8	63041817	63441827	400011	63241817	G	A	0.05	6.05725	-	intergenic(gene:Zm00001d009404(dist=134973),gene:Zm00001d009407(dist=36534))	Zm00001d009411	63369959	63373519	3561	-128142
TRL	EMMAX	V2	8	63041817	63441827	400011	63241817	G	A	0.05	6.20057	-	intergenic(gene:Zm00001d009404(dist=134973),gene:Zm00001d009407(dist=36534))	Zm00001d009411	63369959	63373519	3561	-128142
RDW/SDW	EMMAX	V1	1	4572786	4972786	400001	4772786	A	G	0.05	6.50665	-	intergenic(gene:Zm00001d027414(dist=27635),gene:Zm00001d027415(dist=60088))	Zm00001d027421	4900834	4903371	2538	-128048
RDW/SDW	EMMAX	V3	1	4572786	4972786	400001	4772786	A	G	0.05	6.50665	-	intergenic(gene:Zm00001d027414(dist=27635),gene:Zm00001d027415(dist=60088))	Zm00001d027421	4900834	4903371	2538	-128048
ROV	EMMAX	V1	1	215275061	215675061	400001	215475061	G	A	0.05	6.42232	-	intergenic(gene:Zm00001d032170(dist=49287),gene:Zm00001d032172(dist=76685))	Zm00001d032176	215603021	215603781	761	-127960
SUA	EMMAX	V1	1	215275061	215675061	400001	215475061	G	A	0.05	6.53333	-	intergenic(gene:Zm00001d032170(dist=49287),gene:Zm00001d032172(dist=76685))	Zm00001d032176	215603021	215603781	761	-127960
ROV	EMMAX	V3	1	215275061	215675061	400001	215475061	G	A	0.05	6.42232	-	intergenic(gene:Zm00001d032170(dist=49287),gene:Zm00001d032172(dist=76685))	Zm00001d032176	215603021	215603781	761	-127960
SUA	EMMAX	V3	1	215275061	215675061	400001	215475061	G	A	0.05	6.53333	-	intergenic(gene:Zm00001d032170(dist=49287),gene:Zm00001d032172(dist=76685))	Zm00001d032176	215603021	215603781	761	-127960
ARD	FarmCPU	V2	8	142265039	142665039	400001	142465039	G	A	0.05	6.26857	-	intergenic(gene:Zm00001d011188(dist=61836),gene:Zm00001d011189(dist=6351))	Zm00001d011192	142592861	142598233	5373	-127822
SUA	EMMAX	V2	5	8535617	8935623	400007	8735617	G	A	0.05	6.06932	-	intergenic(gene:Zm00001d013327(dist=33105),gene:Zm00001d013329(dist=27231))	Zm00001d013336	8862994	8869915	6922	-127377
ARD	EMMAX	V2	3	159802813	160202813	400001	160002813	C	G	0.05	6.09461	-	intergenic(gene:Zm00001d042302(dist=72408),gene:Zm00001d042303(dist=12688))	Zm00001d042308	160130135	160132289	2155	-127322
RDW/SDW	EMMAX	V2	4	70217848	70617848	400001	70417848	A	T	0.05	6.31301	-	intergenic(gene:Zm00001d050170(dist=88098),gene:Zm00001d050171(dist=3741))	Zm00001d050172	70545123	70545792	670	-127275
TRL	EMMAX	V2	4	183460714	183860714	400001	183660714	G	A	0.05	6.1281	-	intergenic(gene:Zm00001d052221(dist=61160),gene:Zm00001d052223(dist=38562))	Zm00001d052226	183787988	183788617	630	-127274
RBN	EMMAX	V2	6	102965321	103365321	400001	103165321	G	T	0.05	6.0025	-	intergenic(gene:Zm00001d036831(dist=48800),gene:Zm00001d036832(dist=106319))	Zm00001d036834	103292537	103293895	1359	-127216
ROV	FarmCPU	V1	4	191172057	191572057	400001	191372057	G	A	0.05	6.21783	-	intergenic(gene:Zm00001d052494(dist=13519),gene:Zm00001d052495(dist=81200))	Zm00001d052499	191499039	191499772	734	-126982
ROV	FarmCPU	V3	4	191172057	191572057	400001	191372057	G	A	0.05	6.21783	-	intergenic(gene:Zm00001d052494(dist=13519),gene:Zm00001d052495(dist=81200))	Zm00001d052499	191499039	191499772	734	-126982
RDW	FarmCPU	V2	3	185008122	185408122	400001	185208122	A	T	0.05	7.3051	-	intergenic(gene:Zm00001d042966(dist=2114),gene:Zm00001d042967(dist=124710))	Zm00001d042968	185334729	185336842	2114	-126607
RBN	FarmCPU	V2	1	254950066	255350066	400001	255150066	G	A	0.05	7.37984	-	intergenic(gene:Zm00001d033223(dist=56708),gene:Zm00001d033225(dist=20373))	Zm00001d033232	255276609	255280338	3730	-126543
TRL	EMMAX	V1	3	108924764	109324764	400001	109124764	G	A	0.05	6.18808	-	intergenic(gene:Zm00001d041259(dist=376356),gene:Zm00001d041265(dist=13295))	Zm00001d041268	109251220	109254962	3743	-126456
TRL	EMMAX	V3	3	108924764	109324764	400001	109124764	G	A	0.05	6.18808	-	intergenic(gene:Zm00001d041259(dist=376356),gene:Zm00001d041265(dist=13295))	Zm00001d041268	109251220	109254962	3743	-126456
ARD	FarmCPU	V2	6	115521509	115921774	400266	115721701	C	G	0.05	7.72626	-	intergenic(gene:Zm00001d037203(dist=113092),gene:Zm00001d037204(dist=20428))	Zm00001d037209	115848018	115852402	4385	-126317
TRL	EMMAX	V2	7	123557125	123957125	400001	123757125	C	T	0.05	6.93382	-	intergenic(gene:Zm00001d020586(dist=25843),gene:Zm00001d020587(dist=6584))	Zm00001d020590	123883335	123888043	4709	-126210
RDW/SDW	EMMAX	V1	1	108157151	108557151	400001	108357151	C	T	0.05	6.81038	-	intergenic(gene:Zm00001d030133(dist=68157),gene:Zm00001d030134(dist=3750))	Zm00001d030139	108483337	108484748	1412	-126186
RDW/SDW	EMMAX	V3	1	108157151	108557151	400001	108357151	C	T	0.05	6.81038	-	intergenic(gene:Zm00001d030133(dist=68157),gene:Zm00001d030134(dist=3750))	Zm00001d030139	108483337	108484748	1412	-126186
RDW	EMMAX	V1	7	25891300	26291300	400001	26091300	G	A	0.05	6.1807	-	intergenic(gene:Zm00001d019293(dist=117132),gene:Zm00001d019294(dist=126128))	Zm00001d019294	26217428	26219842	2415	-126128
SUA	EMMAX	V1	7	25891300	26291300	400001	26091300	G	A	0.05	6.07368	-	intergenic(gene:Zm00001d019293(dist=117132),gene:Zm00001d019294(dist=126128))	Zm00001d019294	26217428	26219842	2415	-126128
ROV	EMMAX	V2	7	25891300	26291300	400001	26091300	G	A	0.05	6.37815	-	intergenic(gene:Zm00001d019293(dist=117132),gene:Zm00001d019294(dist=126128))	Zm00001d019294	26217428	26219842	2415	-126128
RDW	EMMAX	V3	7	25891300	26291300	400001	26091300	G	A	0.05	6.1807	-	intergenic(gene:Zm00001d019293(dist=117132),gene:Zm00001d019294(dist=126128))	Zm00001d019294	26217428	26219842	2415	-126128
SUA	EMMAX	V3	7	25891300	26291300	400001	26091300	G	A	0.05	6.07368	-	intergenic(gene:Zm00001d019293(dist=117132),gene:Zm00001d019294(dist=126128))	Zm00001d019294	26217428	26219842	2415	-126128
SUA	FarmCPU	V1	5	216944020	217344020	400001	217144020	A	T	0.05	11.8132	-	intronic(gene:Zm00001d018235)	Zm00001d018243	217270039	217273763	3725	-126019
SUA	FarmCPU	V3	5	216944020	217344020	400001	217144020	A	T	0.05	11.8132	-	intronic(gene:Zm00001d018235)	Zm00001d018243	217270039	217273763	3725	-126019
SUA	EMMAX	V2	1	18588955	18988955	400001	18788955	G	A	0.05	6.33639	-	intergenic(gene:Zm00001d027971(dist=17860),gene:Zm00001d027973(dist=118976))	Zm00001d027974	18914972	18919323	4352	-126017
SUA	EMMAX	V2	8	63041817	63441827	400011	63241817	G	A	0.05	6.05725	-	intergenic(gene:Zm00001d009404(dist=134973),gene:Zm00001d009407(dist=36534))	Zm00001d009410	63367804	63369102	1299	-125987
TRL	EMMAX	V2	8	63041817	63441827	400011	63241817	G	A	0.05	6.20057	-	intergenic(gene:Zm00001d009404(dist=134973),gene:Zm00001d009407(dist=36534))	Zm00001d009410	63367804	63369102	1299	-125987
RBN	EMMAX	V2	1	277315527	277715527	400001	277515527	C	A	0.05	6.55983	-	intergenic(gene:Zm00001d033886(dist=36236),gene:Zm00001d033887(dist=23920))	Zm00001d033892	277641447	277644180	2734	-125920
SUA	EMMAX	V2	1	277315527	277715527	400001	277515527	C	A	0.05	7.33207	-	intergenic(gene:Zm00001d033886(dist=36236),gene:Zm00001d033887(dist=23920))	Zm00001d033892	277641447	277644180	2734	-125920
SUA	EMMAX	V1	7	118293365	118693365	400001	118493365	T	C	0.05	6.41234	-	intergenic(gene:Zm00001d020484(dist=65241),gene:Zm00001d020485(dist=15538))	Zm00001d020488	118618906	118624347	5442	-125541
RBN	EMMAX	V2	7	118293365	118693365	400001	118493365	T	C	0.05	6.16041	-	intergenic(gene:Zm00001d020484(dist=65241),gene:Zm00001d020485(dist=15538))	Zm00001d020488	118618906	118624347	5442	-125541
SUA	EMMAX	V3	7	118293365	118693365	400001	118493365	T	C	0.05	6.41234	-	intergenic(gene:Zm00001d020484(dist=65241),gene:Zm00001d020485(dist=15538))	Zm00001d020488	118618906	118624347	5442	-125541
TRL	EMMAX	V2	7	102040758	102440758	400001	102240758	A	T	0.05	6.15923	-	intergenic(gene:Zm00001d020250(dist=43295),gene:Zm00001d020251(dist=72346))	Zm00001d020254	102366286	102368171	1886	-125528
SUA	EMMAX	V1	4	176714539	177114539	400001	176914539	A	G	0.05	6.01852	-	intergenic(gene:Zm00001d052030(dist=14055),gene:Zm00001d052031(dist=33618))	Zm00001d052037	177039992	177040731	740	-125453
SUA	EMMAX	V3	4	176714539	177114539	400001	176914539	A	G	0.05	6.01852	-	intergenic(gene:Zm00001d052030(dist=14055),gene:Zm00001d052031(dist=33618))	Zm00001d052037	177039992	177040731	740	-125453
SUA	EMMAX	V1	4	176714539	177114539	400001	176914539	A	G	0.05	6.01852	-	intergenic(gene:Zm00001d052030(dist=14055),gene:Zm00001d052031(dist=33618))	Zm00001d052038	177039742	177043438	3697	-125203
SUA	EMMAX	V3	4	176714539	177114539	400001	176914539	A	G	0.05	6.01852	-	intergenic(gene:Zm00001d052030(dist=14055),gene:Zm00001d052031(dist=33618))	Zm00001d052038	177039742	177043438	3697	-125203
RBN	EMMAX	V2	1	287843990	288243990	400001	288043990	C	T	0.05	6.56938	-	intergenic(gene:Zm00001d034255(dist=10212),gene:Zm00001d034256(dist=125000))	Zm00001d034256	288168990	288176921	7932	-125000
RBN	FarmCPU	V2	1	197183780	197585055	401276	197385055	A	G	0.05	6.0932	-	upstream(gene:Zm00001d031649)	Zm00001d031654	197509969	197512541	2573	-124914
RBN	EMMAX	V2	2	2364296	2836643	472348	2564296	C	T	0.05	6.73005	-	intronic(gene:Zm00001d001900)	Zm00001d001908	2689185	2697141	7957	-124889
RDW	FarmCPU	V2	3	185008122	185408122	400001	185208122	A	T	0.05	7.3051	-	intergenic(gene:Zm00001d042966(dist=2114),gene:Zm00001d042967(dist=124710))	Zm00001d042967	185332832	185333945	1114	-124710
RBN	FarmCPU	V2	6	100454822	100854822	400001	100654822	C	A	0.05	7.15885	-	intergenic(gene:Zm00001d036778(dist=84737),gene:Zm00001d036780(dist=6539))	Zm00001d036782	100779503	100782592	3090	-124681
RDW	EMMAX	V1	2	2307724	2708733	401010	2508733	G	A	0.05	6.38416	-	downstream(gene:Zm00001d001896)	Zm00001d001902	2633360	2636659	3300	-124627
RDW	EMMAX	V3	2	2307724	2708733	401010	2508733	G	A	0.05	6.38416	0.01	downstream(gene:Zm00001d001896)	Zm00001d001902	2633360	2636659	3300	-124627
RBN	FarmCPU	V2	4	38675907	39075928	400022	38875923	A	G	0.05	7.05202	-	intergenic(gene:Zm00001d049655(dist=22894),gene:Zm00001d049656(dist=10363))	Zm00001d049660	39000146	39002490	2345	-124223
TRL	EMMAX	V2	7	179985244	180385244	400001	180185244	G	A	0.05	6.29829	-	intergenic(gene:Zm00001d022574(dist=37699),gene:Zm00001d022575(dist=50549))	Zm00001d022579	180309351	180311180	1830	-124107
RBN	FarmCPU	V2	9	145738150	146138150	400001	145938150	G	A	0.05	6.28222	-	intronic(gene:Zm00001d047946)	Zm00001d047951	146062077	146066175	4099	-123927
RDW/SDW	EMMAX	V2	1	13404174	13804174	400001	13604174	G	A	0.05	6.522	-	intergenic(gene:Zm00001d027791(dist=3969),gene:Zm00001d027792(dist=15630))	Zm00001d027798	13728096	13728326	231	-123922
SUA	FarmCPU	V1	10	48778024	49178024	400001	48978024	T	G	0.05	9.67014	-	intergenic(gene:Zm00001d024135(dist=270410),gene:Zm00001d024138(dist=42394))	Zm00001d024143	49101829	49103014	1186	-123805
SUA	FarmCPU	V3	10	48778024	49178024	400001	48978024	T	G	0.05	9.67014	-	intergenic(gene:Zm00001d024135(dist=270410),gene:Zm00001d024138(dist=42394))	Zm00001d024143	49101829	49103014	1186	-123805
SUA	FarmCPU	V1	5	216944020	217344020	400001	217144020	A	T	0.05	11.8132	-	intronic(gene:Zm00001d018235)	Zm00001d018242	217267743	217269922	2180	-123723
SUA	FarmCPU	V3	5	216944020	217344020	400001	217144020	A	T	0.05	11.8132	-	intronic(gene:Zm00001d018235)	Zm00001d018242	217267743	217269922	2180	-123723
RBN	EMMAX	V2	5	203264727	203671012	406286	203470964	G	T	0.05	6.59848	-	intergenic(gene:Zm00001d017661(dist=120328),gene:Zm00001d017666(dist=14561))	Zm00001d017669	203594531	203596061	1531	-123567
RBN	EMMAX	V2	2	2364296	2836643	472348	2564296	C	T	0.05	6.73005	-	intronic(gene:Zm00001d001900)	Zm00001d001907	2687734	2688264	531	-123438
TRL	EMMAX	V2	2	6941506	7341506	400001	7141506	C	T	0.05	6.3568	-	intergenic(gene:Zm00001d002172(dist=22071),gene:Zm00001d002173(dist=51133))	Zm00001d002175	7264838	7267531	2694	-123332
ARD	EMMAX	V2	3	159802813	160202813	400001	160002813	C	G	0.05	6.09461	-	intergenic(gene:Zm00001d042302(dist=72408),gene:Zm00001d042303(dist=12688))	Zm00001d042307	160125988	160126566	579	-123175
ROV	EMMAX	V1	1	215275061	215675061	400001	215475061	G	A	0.05	6.42232	-	intergenic(gene:Zm00001d032170(dist=49287),gene:Zm00001d032172(dist=76685))	Zm00001d032175	215598100	215599221	1122	-123039
SUA	EMMAX	V1	1	215275061	215675061	400001	215475061	G	A	0.05	6.53333	-	intergenic(gene:Zm00001d032170(dist=49287),gene:Zm00001d032172(dist=76685))	Zm00001d032175	215598100	215599221	1122	-123039
ROV	EMMAX	V3	1	215275061	215675061	400001	215475061	G	A	0.05	6.42232	-	intergenic(gene:Zm00001d032170(dist=49287),gene:Zm00001d032172(dist=76685))	Zm00001d032175	215598100	215599221	1122	-123039
SUA	EMMAX	V3	1	215275061	215675061	400001	215475061	G	A	0.05	6.53333	-	intergenic(gene:Zm00001d032170(dist=49287),gene:Zm00001d032172(dist=76685))	Zm00001d032175	215598100	215599221	1122	-123039
ROV	EMMAX	V1	1	227671089	228071089	400001	227871089	C	T	0.05	6.06098	-	exon,nonsynonymous(gene:Zm00001d032473:transcript:Zm00001d032473_T001:exon1:c.C94T:p.P32S,)	Zm00001d032476	227994103	227996895	2793	-123014
RDW	EMMAX	V2	1	227671089	228071089	400001	227871089	C	T	0.05	6.0988	-	exon,nonsynonymous(gene:Zm00001d032473:transcript:Zm00001d032473_T001:exon1:c.C94T:p.P32S,)	Zm00001d032476	227994103	227996895	2793	-123014
ROV	EMMAX	V2	1	227671089	228071089	400001	227871089	C	T	0.05	6.61306	-	exon,nonsynonymous(gene:Zm00001d032473:transcript:Zm00001d032473_T001:exon1:c.C94T:p.P32S,)	Zm00001d032476	227994103	227996895	2793	-123014
SUA	EMMAX	V2	1	227671089	228071089	400001	227871089	C	T	0.05	7.01977	-	exon,nonsynonymous(gene:Zm00001d032473:transcript:Zm00001d032473_T001:exon1:c.C94T:p.P32S,)	Zm00001d032476	227994103	227996895	2793	-123014
ROV	EMMAX	V3	1	227671089	228071089	400001	227871089	C	T	0.05	6.06098	-	exon,nonsynonymous(gene:Zm00001d032473:transcript:Zm00001d032473_T001:exon1:c.C94T:p.P32S,)	Zm00001d032476	227994103	227996895	2793	-123014
TRL	EMMAX	V2	3	59037040	59437040	400001	59237040	G	A	0.05	7.26763	-	exon,nonsynonymous(gene:Zm00001d040704:transcript:Zm00001d040704_T001:exon2:c.G991A:p.V331M,)	Zm00001d040705	59360005	59362184	2180	-122965
TRL	EMMAX	V2	1	297270526	297670526	400001	297470526	C	T	0.05	6.17433	-	intergenic(gene:Zm00001d034597(dist=20942),gene:Zm00001d034598(dist=3151))	Zm00001d034600	297593232	297596522	3291	-122706
RDW/SDW	EMMAX	V2	3	141228927	141698031	469105	141498031	C	T	0.05	6.66328	-	intergenic(gene:Zm00001d041865(dist=31120),gene:Zm00001d041866(dist=110578))	Zm00001d041870	141620580	141625373	4794	-122549
TRL	EMMAX	V2	7	102040758	102440758	400001	102240758	A	T	0.05	6.15923	-	intergenic(gene:Zm00001d020250(dist=43295),gene:Zm00001d020251(dist=72346))	Zm00001d020253	102363296	102365052	1757	-122538
ROV	EMMAX	V2	2	106169759	106569759	400001	106369759	C	T	0.05	6.64761	-	intergenic(gene:Zm00001d004361(dist=72453),gene:Zm00001d004362(dist=90020))	Zm00001d004363	106492268	106494016	1749	-122509
RDW/SDW	EMMAX	V2	5	95720015	96120015	400001	95920015	C	T	0.05	6.36792	-	intergenic(gene:Zm00001d015521(dist=294183),gene:Zm00001d015525(dist=23897))	Zm00001d015529	96042303	96045709	3407	-122288
RDW/SDW	EMMAX	V2	6	111010726	111410726	400001	111210726	G	A	0.05	6.50321	-	intergenic(gene:Zm00001d037065(dist=112461),gene:Zm00001d037066(dist=85563))	Zm00001d037069	111332789	111336253	3465	-122063
RDW	EMMAX	V2	1	302580083	302980083	400001	302780083	C	T	0.05	8.02288	-	intergenic(gene:Zm00001d034812(dist=18519),gene:Zm00001d034813(dist=11646))	Zm00001d034820	302902039	302905454	3416	-121956
RBN	EMMAX	V1	2	27457811	27857811	400001	27657811	G	A	0.05	6.87784	-	intergenic(gene:Zm00001d002942(dist=16144),gene:Zm00001d002943(dist=112034))	Zm00001d002944	27779321	27782869	3549	-121510
TRL	EMMAX	V1	2	27457811	27857811	400001	27657811	G	A	0.05	7.26577	-	intergenic(gene:Zm00001d002942(dist=16144),gene:Zm00001d002943(dist=112034))	Zm00001d002944	27779321	27782869	3549	-121510
RBN	EMMAX	V3	2	27457811	27857811	400001	27657811	G	A	0.05	6.87784	-	intergenic(gene:Zm00001d002942(dist=16144),gene:Zm00001d002943(dist=112034))	Zm00001d002944	27779321	27782869	3549	-121510
TRL	EMMAX	V3	2	27457811	27857811	400001	27657811	G	A	0.05	7.26577	-	intergenic(gene:Zm00001d002942(dist=16144),gene:Zm00001d002943(dist=112034))	Zm00001d002944	27779321	27782869	3549	-121510
SUA	FarmCPU	V1	1	276701542	277101542	400001	276901542	G	A	0.05	6.57268	-	intergenic(gene:Zm00001d033870(dist=86003),gene:Zm00001d033871(dist=79413))	Zm00001d033873	277023034	277026661	3628	-121492
SUA	FarmCPU	V3	1	276701542	277101542	400001	276901542	G	A	0.05	6.57268	-	intergenic(gene:Zm00001d033870(dist=86003),gene:Zm00001d033871(dist=79413))	Zm00001d033873	277023034	277026661	3628	-121492
SUA	FarmCPU	V1	9	111636391	112036391	400001	111836391	G	A	0.05	8.38075	-	intergenic(gene:Zm00001d046938(dist=4703),gene:Zm00001d046939(dist=106726))	Zm00001d046940	111957797	111959038	1242	-121406
SUA	FarmCPU	V3	9	111636391	112036391	400001	111836391	G	A	0.05	8.38075	-	intergenic(gene:Zm00001d046938(dist=4703),gene:Zm00001d046939(dist=106726))	Zm00001d046940	111957797	111959038	1242	-121406
RDW	FarmCPU	V2	9	141572844	141972844	400001	141772844	C	A	0.05	6.31506	-	upstream(gene:Zm00001d047786)	Zm00001d047793	141894232	141897109	2878	-121388
RBN	EMMAX	V2	1	277315527	277715527	400001	277515527	C	A	0.05	6.55983	-	intergenic(gene:Zm00001d033886(dist=36236),gene:Zm00001d033887(dist=23920))	Zm00001d033891	277636846	277639269	2424	-121319
SUA	EMMAX	V2	1	277315527	277715527	400001	277515527	C	A	0.05	7.33207	-	intergenic(gene:Zm00001d033886(dist=36236),gene:Zm00001d033887(dist=23920))	Zm00001d033891	277636846	277639269	2424	-121319
RDW	FarmCPU	V2	10	2046081	2446081	400001	2246081	G	A	0.05	10.888	-	exon,synonymous(gene:Zm00001d023292:transcript:Zm00001d023292_T007:exon1:c.C15T:p.T5T,gene:Zm00001d023292:transcript:Zm00001d023292_T002:exon1:c.C15T:p.T5T,gene:Zm00001d023292:transcript:Zm00001d023292_T009:exon1:c.C15T:p.T5T,gene:Zm00001d023292:transcript:Zm00001d023292_T005:exon1:c.C15T:p.T5T,gene:Zm00001d023292:transcript:Zm00001d023292_T001:exon1:c.C15T:p.T5T,gene:Zm00001d023292:transcript:Zm…	Zm00001d023301	2367346	2373054	5709	-121265
RDW/SDW	EMMAX	V2	6	125531484	125931484	400001	125731484	C	T	0.05	6.81358	-	intergenic(gene:Zm00001d037449(dist=41095),gene:Zm00001d037452(dist=121240))	Zm00001d037452	125852724	125855892	3169	-121240
SUA	EMMAX	V2	5	202893678	203293678	400001	203093678	A	G	0.05	6.04562	-	intergenic(gene:Zm00001d017649(dist=36848),gene:Zm00001d017650(dist=46305))	Zm00001d017651	203214901	203218705	3805	-121223
RBN	EMMAX	V1	4	122301344	122701344	400001	122501344	C	T	0.05	6.05469	-	exon,nonsynonymous(gene:Zm00001d050783:transcript:Zm00001d050783_T001:exon1:c.C145T:p.R49W,)	Zm00001d050785	122622543	122625780	3238	-121199
RBN	EMMAX	V3	4	122301344	122701344	400001	122501344	C	T	0.05	6.05469	-	exon,nonsynonymous(gene:Zm00001d050783:transcript:Zm00001d050783_T001:exon1:c.C145T:p.R49W,)	Zm00001d050785	122622543	122625780	3238	-121199
RDW	EMMAX	V2	1	302580083	302980083	400001	302780083	C	T	0.05	8.02288	-	intergenic(gene:Zm00001d034812(dist=18519),gene:Zm00001d034813(dist=11646))	Zm00001d034819	302901136	302931115	29980	-121053
SUA	EMMAX	V1	4	176714539	177114539	400001	176914539	A	G	0.05	6.01852	-	intergenic(gene:Zm00001d052030(dist=14055),gene:Zm00001d052031(dist=33618))	Zm00001d052036	177035496	177037039	1544	-120957
SUA	EMMAX	V3	4	176714539	177114539	400001	176914539	A	G	0.05	6.01852	-	intergenic(gene:Zm00001d052030(dist=14055),gene:Zm00001d052031(dist=33618))	Zm00001d052036	177035496	177037039	1544	-120957
RDW/SDW	EMMAX	V2	8	61775084	62175084	400001	61975084	T	C	0.05	6.43595	-	intergenic(gene:Zm00001d009391(dist=155174),gene:Zm00001d009392(dist=77699))	Zm00001d009393	62096021	62097864	1844	-120937
RDW/SDW	EMMAX	V1	4	223451147	223851147	400001	223651147	A	G	0.05	6.68105	-	intergenic(gene:Zm00001d053273(dist=62356),gene:Zm00001d053274(dist=120765))	Zm00001d053274	223771912	223775191	3280	-120765
RDW/SDW	EMMAX	V3	4	223451147	223851147	400001	223651147	A	G	0.05	6.68105	-	intergenic(gene:Zm00001d053273(dist=62356),gene:Zm00001d053274(dist=120765))	Zm00001d053274	223771912	223775191	3280	-120765
ROV	EMMAX	V2	7	21606977	22007017	400041	21806977	C	T	0.05	8.39917	-	intergenic(gene:Zm00001d019200(dist=276833),gene:Zm00001d019206(dist=80867))	Zm00001d019207	21927733	21929407	1675	-120756
ROV	FarmCPU	V2	3	187622582	188022582	400001	187822582	C	T	0.05	11.5547	-	UTR5(gene:Zm00001d043059)	Zm00001d043063	187943172	187952706	9535	-120590
RDW/SDW	EMMAX	V2	3	141228927	141698031	469105	141498031	C	T	0.05	6.66328	-	intergenic(gene:Zm00001d041865(dist=31120),gene:Zm00001d041866(dist=110578))	Zm00001d041869	141618471	141619035	565	-120440
ROV	EMMAX	V1	7	143776748	144176748	400001	143976748	G	A	0.05	6.25457	0.151	intergenic(gene:Zm00001d021144(dist=11373),gene:Zm00001d021145(dist=111467))	Zm00001d021147	144097014	144107041	10028	-120266
ROV	EMMAX	V3	7	143776748	144176748	400001	143976748	G	A	0.05	6.25457	0.1	intergenic(gene:Zm00001d021144(dist=11373),gene:Zm00001d021145(dist=111467))	Zm00001d021147	144097014	144107041	10028	-120266
ROV	FarmCPU	V1	4	191172057	191572057	400001	191372057	G	A	0.05	6.21783	-	intergenic(gene:Zm00001d052494(dist=13519),gene:Zm00001d052495(dist=81200))	Zm00001d052498	191492314	191497801	5488	-120257
ROV	FarmCPU	V3	4	191172057	191572057	400001	191372057	G	A	0.05	6.21783	-	intergenic(gene:Zm00001d052494(dist=13519),gene:Zm00001d052495(dist=81200))	Zm00001d052498	191492314	191497801	5488	-120257
RBN	EMMAX	V2	7	143776769	144176769	400001	143976769	C	T	0.05	6.24863	0.053	intergenic(gene:Zm00001d021144(dist=11394),gene:Zm00001d021145(dist=111446))	Zm00001d021147	144097014	144107041	10028	-120245
TRL	EMMAX	V2	7	143776769	144176769	400001	143976769	C	T	0.05	6.10126	0.05	intergenic(gene:Zm00001d021144(dist=11394),gene:Zm00001d021145(dist=111446))	Zm00001d021147	144097014	144107041	10028	-120245
SUA	FarmCPU	V1	5	216944020	217344020	400001	217144020	A	T	0.05	11.8132	-	intronic(gene:Zm00001d018235)	Zm00001d018241	217264155	217266998	2844	-120135
SUA	FarmCPU	V3	5	216944020	217344020	400001	217144020	A	T	0.05	11.8132	-	intronic(gene:Zm00001d018235)	Zm00001d018241	217264155	217266998	2844	-120135
ROV	EMMAX	V2	4	179055100	179455100	400001	179255100	G	A	0.05	6.14745	-	intergenic(gene:Zm00001d052090(dist=54799),gene:Zm00001d052091(dist=33008))	Zm00001d052093	179375071	179380872	5802	-119971
ROV	EMMAX	V1	1	227671089	228071089	400001	227871089	C	T	0.05	6.06098	-	exon,nonsynonymous(gene:Zm00001d032473:transcript:Zm00001d032473_T001:exon1:c.C94T:p.P32S,)	Zm00001d032475	227990837	227991226	390	-119748
RDW	EMMAX	V2	1	227671089	228071089	400001	227871089	C	T	0.05	6.0988	-	exon,nonsynonymous(gene:Zm00001d032473:transcript:Zm00001d032473_T001:exon1:c.C94T:p.P32S,)	Zm00001d032475	227990837	227991226	390	-119748
ROV	EMMAX	V2	1	227671089	228071089	400001	227871089	C	T	0.05	6.61306	-	exon,nonsynonymous(gene:Zm00001d032473:transcript:Zm00001d032473_T001:exon1:c.C94T:p.P32S,)	Zm00001d032475	227990837	227991226	390	-119748
SUA	EMMAX	V2	1	227671089	228071089	400001	227871089	C	T	0.05	7.01977	-	exon,nonsynonymous(gene:Zm00001d032473:transcript:Zm00001d032473_T001:exon1:c.C94T:p.P32S,)	Zm00001d032475	227990837	227991226	390	-119748
ROV	EMMAX	V3	1	227671089	228071089	400001	227871089	C	T	0.05	6.06098	-	exon,nonsynonymous(gene:Zm00001d032473:transcript:Zm00001d032473_T001:exon1:c.C94T:p.P32S,)	Zm00001d032475	227990837	227991226	390	-119748
RDW	EMMAX	V2	6	43968476	44368476	400001	44168476	T	C	0.05	7.37186	-	intergenic(gene:Zm00001d035734(dist=9344),gene:Zm00001d035736(dist=119696))	Zm00001d035736	44288172	44292160	3989	-119696
SUA	EMMAX	V1	4	176714539	177114539	400001	176914539	A	G	0.05	6.01852	-	intergenic(gene:Zm00001d052030(dist=14055),gene:Zm00001d052031(dist=33618))	Zm00001d052035	177034088	177035560	1473	-119549
SUA	EMMAX	V3	4	176714539	177114539	400001	176914539	A	G	0.05	6.01852	-	intergenic(gene:Zm00001d052030(dist=14055),gene:Zm00001d052031(dist=33618))	Zm00001d052035	177034088	177035560	1473	-119549
RBN	FarmCPU	V2	7	80828843	81229001	400159	81028992	G	T	0.05	6.75631	-	intergenic(gene:Zm00001d019966(dist=52027),gene:Zm00001d019967(dist=8504))	Zm00001d019971	81148274	81152604	4331	-119282
SUA	EMMAX	V2	5	8535617	8935623	400007	8735617	G	A	0.05	6.06932	-	intergenic(gene:Zm00001d013327(dist=33105),gene:Zm00001d013329(dist=27231))	Zm00001d013335	8854823	8859922	5100	-119206
RDW/SDW	EMMAX	V1	1	4572786	4972786	400001	4772786	A	G	0.05	6.50665	-	intergenic(gene:Zm00001d027414(dist=27635),gene:Zm00001d027415(dist=60088))	Zm00001d027419	4891941	4894990	3050	-119155
RDW/SDW	EMMAX	V3	1	4572786	4972786	400001	4772786	A	G	0.05	6.50665	-	intergenic(gene:Zm00001d027414(dist=27635),gene:Zm00001d027415(dist=60088))	Zm00001d027419	4891941	4894990	3050	-119155
SUA	EMMAX	V2	1	18588955	18988955	400001	18788955	G	A	0.05	6.33639	-	intergenic(gene:Zm00001d027971(dist=17860),gene:Zm00001d027973(dist=118976))	Zm00001d027973	18907931	18909955	2025	-118976
RDW/SDW	EMMAX	V2	3	141228927	141698031	469105	141498031	C	T	0.05	6.66328	-	intergenic(gene:Zm00001d041865(dist=31120),gene:Zm00001d041866(dist=110578))	Zm00001d041868	141616939	141617225	287	-118908
RBN	EMMAX	V1	6	6582325	6982325	400001	6782325	G	A	0.05	7.07268	-	intergenic(gene:Zm00001d035139(dist=103647),gene:Zm00001d035140(dist=17426))	Zm00001d035145	6901070	6907660	6591	-118745
RBN	EMMAX	V3	6	6582325	6982325	400001	6782325	G	A	0.05	7.07268	-	intergenic(gene:Zm00001d035139(dist=103647),gene:Zm00001d035140(dist=17426))	Zm00001d035145	6901070	6907660	6591	-118745
TRL	FarmCPU	V1	8	86276737	86676737	400001	86476737	A	G	0.05	9.50659	-	intergenic(gene:Zm00001d009872(dist=36476),gene:Zm00001d009873(dist=118544))	Zm00001d009873	86595281	86616755	21475	-118544
TRL	FarmCPU	V3	8	86276737	86676737	400001	86476737	A	G	0.05	9.50659	-	intergenic(gene:Zm00001d009872(dist=36476),gene:Zm00001d009873(dist=118544))	Zm00001d009873	86595281	86616755	21475	-118544
TRL	EMMAX	V2	2	195504715	195904715	400001	195704715	G	A	0.05	6.79262	-	intergenic(gene:Zm00001d006029(dist=24362),gene:Zm00001d006030(dist=1726))	Zm00001d006035	195823210	195823656	447	-118495
ARD	EMMAX	V2	3	222117631	222517653	400023	222317631	A	G	0.05	6.03163	-	intergenic(gene:Zm00001d044220(dist=146900),gene:Zm00001d044222(dist=35801))	Zm00001d044227	222435850	222436323	474	-118219
RBN	EMMAX	V2	4	205775774	206175804	400031	205975804	G	A	0.05	6.63533	-	intergenic(gene:Zm00001d052948(dist=75887),gene:Zm00001d052949(dist=12459))	Zm00001d052950	206094011	206095432	1422	-118207
RDW/SDW	EMMAX	V2	1	220393268	220793268	400001	220593268	G	A	0.05	6.27499	-	intergenic(gene:Zm00001d032291(dist=77716),gene:Zm00001d032292(dist=47701))	Zm00001d032293	220711403	220723144	11742	-118135
RBN	EMMAX	V1	5	212524053	212924586	400534	212724224	G	A	0.05	6.52949	-	intergenic(gene:Zm00001d018043(dist=3962),gene:Zm00001d018045(dist=67856))	Zm00001d018048	212841881	212843454	1574	-117657
RBN	EMMAX	V3	5	212524053	212924586	400534	212724224	G	A	0.05	6.52949	-	intergenic(gene:Zm00001d018043(dist=3962),gene:Zm00001d018045(dist=67856))	Zm00001d018048	212841881	212843454	1574	-117657
TRL	EMMAX	V2	7	179985244	180385244	400001	180185244	G	A	0.05	6.29829	-	intergenic(gene:Zm00001d022574(dist=37699),gene:Zm00001d022575(dist=50549))	Zm00001d022578	180302830	180308365	5536	-117586
RDW	EMMAX	V2	7	166275698	166675698	400001	166475698	G	A	0.05	6.11449	-	intergenic(gene:Zm00001d021936(dist=90397),gene:Zm00001d021938(dist=74893))	Zm00001d021940	166593051	166596042	2992	-117353
ROV	EMMAX	V2	5	182961113	183361113	400001	183161113	C	T	0.05	7.42657	-	intergenic(gene:Zm00001d017028(dist=44407),gene:Zm00001d017029(dist=14588))	Zm00001d017035	183278328	183280596	2269	-117215
ROV	FarmCPU	V1	4	191172057	191572057	400001	191372057	G	A	0.05	6.21783	-	intergenic(gene:Zm00001d052494(dist=13519),gene:Zm00001d052495(dist=81200))	Zm00001d052497	191488833	191489709	877	-116776
ROV	FarmCPU	V3	4	191172057	191572057	400001	191372057	G	A	0.05	6.21783	-	intergenic(gene:Zm00001d052494(dist=13519),gene:Zm00001d052495(dist=81200))	Zm00001d052497	191488833	191489709	877	-116776
RDW/SDW	EMMAX	V2	3	141228927	141698031	469105	141498031	C	T	0.05	6.66328	-	intergenic(gene:Zm00001d041865(dist=31120),gene:Zm00001d041866(dist=110578))	Zm00001d041867	141614327	141615226	900	-116296
RDW/SDW	EMMAX	V2	8	91809674	92209724	400051	92009722	C	T	0.05	10.8886	-	intergenic(gene:Zm00001d009950(dist=55545),gene:Zm00001d009952(dist=69904))	Zm00001d009953	92126012	92128542	2531	-116290
RDW/SDW	MLM	V2	8	91809706	92209724	400019	92009722	C	T	0.05	6.9452	-	intergenic(gene:Zm00001d009950(dist=55545),gene:Zm00001d009952(dist=69904))	Zm00001d009953	92126012	92128542	2531	-116290
RBN	EMMAX	V2	6	169123879	169533775	409897	169333771	G	A	0.05	6.08794	-	upstream(gene:Zm00001d039053)	Zm00001d039062	169450029	169464591	14563	-116258
RBN	FarmCPU	V2	1	254950066	255350066	400001	255150066	G	A	0.05	7.37984	-	intergenic(gene:Zm00001d033223(dist=56708),gene:Zm00001d033225(dist=20373))	Zm00001d033231	255266246	255275500	9255	-116180
RBN	EMMAX	V2	2	195504715	195961195	456481	195707091	C	T	0.05	7.21148	-	intronic(gene:Zm00001d006030)	Zm00001d006035	195823210	195823656	447	-116119
ROV	EMMAX	V2	4	179055100	179455100	400001	179255100	G	A	0.05	6.14745	-	intergenic(gene:Zm00001d052090(dist=54799),gene:Zm00001d052091(dist=33008))	Zm00001d052092	179371077	179374050	2974	-115977
RDW/SDW	EMMAX	V2	6	111010726	111410726	400001	111210726	G	A	0.05	6.50321	-	intergenic(gene:Zm00001d037065(dist=112461),gene:Zm00001d037066(dist=85563))	Zm00001d037068	111326579	111327256	678	-115853
RBN	EMMAX	V2	2	56079999	56479999	400001	56279999	A	G	0.05	6.40841	-	intergenic(gene:Zm00001d003717(dist=14377),gene:Zm00001d003718(dist=38538))	Zm00001d003722	56395810	56396826	1017	-115811
RDW	EMMAX	V2	2	56079999	56479999	400001	56279999	A	G	0.05	6.23951	-	intergenic(gene:Zm00001d003717(dist=14377),gene:Zm00001d003718(dist=38538))	Zm00001d003722	56395810	56396826	1017	-115811
ROV	EMMAX	V2	2	56079999	56479999	400001	56279999	A	G	0.05	7.34861	-	intergenic(gene:Zm00001d003717(dist=14377),gene:Zm00001d003718(dist=38538))	Zm00001d003722	56395810	56396826	1017	-115811
SUA	EMMAX	V2	2	56079999	56479999	400001	56279999	A	G	0.05	6.62647	-	intergenic(gene:Zm00001d003717(dist=14377),gene:Zm00001d003718(dist=38538))	Zm00001d003722	56395810	56396826	1017	-115811
RBN	EMMAX	V2	1	239616144	240016144	400001	239816144	G	A	0.05	6.01804	-	intergenic(gene:Zm00001d032839(dist=41764),gene:Zm00001d032842(dist=84091))	Zm00001d032847	239931890	239937400	5511	-115746
RDW	FarmCPU	V2	10	2046081	2446081	400001	2246081	G	A	0.05	10.888	-	exon,synonymous(gene:Zm00001d023292:transcript:Zm00001d023292_T007:exon1:c.C15T:p.T5T,gene:Zm00001d023292:transcript:Zm00001d023292_T002:exon1:c.C15T:p.T5T,gene:Zm00001d023292:transcript:Zm00001d023292_T009:exon1:c.C15T:p.T5T,gene:Zm00001d023292:transcript:Zm00001d023292_T005:exon1:c.C15T:p.T5T,gene:Zm00001d023292:transcript:Zm00001d023292_T001:exon1:c.C15T:p.T5T,gene:Zm00001d023292:transcript:Zm…	Zm00001d023300	2361652	2365420	3769	-115571
RBN	FarmCPU	V2	1	19790478	20190478	400001	19990478	G	A	0.05	6.48384	-	intergenic(gene:Zm00001d028004(dist=21063),gene:Zm00001d028005(dist=32016))	Zm00001d028007	20105976	20131237	25262	-115498
RBN	FarmCPU	V2	9	92536895	92936895	400001	92736895	G	T	0.05	6.59499	-	intergenic(gene:Zm00001d046499(dist=170548),gene:Zm00001d046500(dist=12561))	Zm00001d046501	92852327	92853497	1171	-115432
TRL	EMMAX	V2	2	195504715	195904715	400001	195704715	G	A	0.05	6.79262	-	intergenic(gene:Zm00001d006029(dist=24362),gene:Zm00001d006030(dist=1726))	Zm00001d006034	195820134	195824384	4251	-115419
RBN	EMMAX	V1	6	106601321	107001321	400001	106801321	C	T	0.05	6.38756	-	intergenic(gene:Zm00001d036933(dist=20864),gene:Zm00001d036936(dist=22402))	Zm00001d036942	106916705	106923072	6368	-115384
RBN	EMMAX	V3	6	106601321	107001321	400001	106801321	C	T	0.05	6.38756	-	intergenic(gene:Zm00001d036933(dist=20864),gene:Zm00001d036936(dist=22402))	Zm00001d036942	106916705	106923072	6368	-115384
TRL	EMMAX	V2	4	211956259	212356259	400001	212156259	A	G	0.05	6.0918	-	intergenic(gene:Zm00001d053068(dist=107508),gene:Zm00001d053069(dist=107062))	Zm00001d053070	212271641	212301061	29421	-115382
RBN	EMMAX	V2	1	48641177	49041181	400005	48841177	T	A	0.05	6.7279	-	intergenic(gene:Zm00001d028861(dist=85130),gene:Zm00001d028862(dist=12789))	Zm00001d028866	48956482	48959493	3012	-115305
ROV	EMMAX	V2	8	80833524	81233524	400001	81033524	G	A	0.05	6.02835	-	intergenic(gene:Zm00001d009783(dist=181409),gene:Zm00001d009786(dist=109772))	Zm00001d009787	81148760	81151947	3188	-115236
RBN	EMMAX	V1	2	196981945	197381948	400004	197181945	A	G	0.05	6.06888	-	intergenic(gene:Zm00001d006065(dist=48104),gene:Zm00001d006066(dist=13611))	Zm00001d006068	197297065	197298764	1700	-115120
RBN	EMMAX	V3	2	196981945	197381948	400004	197181945	A	G	0.05	6.06888	-	intergenic(gene:Zm00001d006065(dist=48104),gene:Zm00001d006066(dist=13611))	Zm00001d006068	197297065	197298764	1700	-115120
RBN	EMMAX	V2	8	6302224	6702224	400001	6502224	A	G	0.05	6.01049	-	intergenic(gene:Zm00001d008363(dist=113667),gene:Zm00001d008367(dist=10484))	Zm00001d008370	6617307	6618398	1092	-115083
SUA	EMMAX	V2	8	6298560	6702224	403665	6502224	A	G	0.05	7.11894	-	intergenic(gene:Zm00001d008363(dist=113667),gene:Zm00001d008367(dist=10484))	Zm00001d008370	6617307	6618398	1092	-115083
RDW	EMMAX	V2	1	42454091	42854091	400001	42654091	T	C	0.05	6.07105	-	intergenic(gene:Zm00001d028673(dist=71004),gene:Zm00001d028675(dist=92603))	Zm00001d028678	42769094	42770249	1156	-115003
SUA	EMMAX	V2	4	121335706	121735722	400017	121535706	C	T	0.05	6.08118	-	intergenic(gene:Zm00001d050758(dist=426673),gene:Zm00001d050764(dist=114911))	Zm00001d050764	121650617	121651904	1288	-114911
ROV	EMMAX	V2	1	300188148	300588148	400001	300388148	C	T	0.05	6.4091	-	intergenic(gene:Zm00001d034706(dist=38341),gene:Zm00001d034710(dist=35092))	Zm00001d034713	300502986	300509397	6412	-114838
RBN	EMMAX	V2	1	239616144	240016144	400001	239816144	G	A	0.05	6.01804	-	intergenic(gene:Zm00001d032839(dist=41764),gene:Zm00001d032842(dist=84091))	Zm00001d032846	239930870	239931331	462	-114726
TRL	EMMAX	V2	7	179985244	180385244	400001	180185244	G	A	0.05	6.29829	-	intergenic(gene:Zm00001d022574(dist=37699),gene:Zm00001d022575(dist=50549))	Zm00001d022577	180299663	180301605	1943	-114419
SUA	EMMAX	V1	4	176714539	177114539	400001	176914539	A	G	0.05	6.01852	-	intergenic(gene:Zm00001d052030(dist=14055),gene:Zm00001d052031(dist=33618))	Zm00001d052034	177028520	177029881	1362	-113981
SUA	EMMAX	V3	4	176714539	177114539	400001	176914539	A	G	0.05	6.01852	-	intergenic(gene:Zm00001d052030(dist=14055),gene:Zm00001d052031(dist=33618))	Zm00001d052034	177028520	177029881	1362	-113981
RBN	EMMAX	V2	4	83150063	83550063	400001	83350063	T	C	0.05	6.43837	-	intergenic(gene:Zm00001d050355(dist=243220),gene:Zm00001d050357(dist=37352))	Zm00001d050358	83464018	83466332	2315	-113955
ROV	FarmCPU	V1	4	191172057	191572057	400001	191372057	G	A	0.05	6.21783	-	intergenic(gene:Zm00001d052494(dist=13519),gene:Zm00001d052495(dist=81200))	Zm00001d052496	191485574	191486847	1274	-113517
ROV	FarmCPU	V3	4	191172057	191572057	400001	191372057	G	A	0.05	6.21783	-	intergenic(gene:Zm00001d052494(dist=13519),gene:Zm00001d052495(dist=81200))	Zm00001d052496	191485574	191486847	1274	-113517
ARD	EMMAX	V2	3	159802813	160202813	400001	160002813	C	G	0.05	6.09461	-	intergenic(gene:Zm00001d042302(dist=72408),gene:Zm00001d042303(dist=12688))	Zm00001d042306	160116094	160120845	4752	-113281
RBN	FarmCPU	V2	1	85963885	86427319	463435	86216790	T	C	0.05	6.33609	-	intergenic(gene:Zm00001d029766(dist=17175),gene:Zm00001d029768(dist=44326))	Zm00001d029771	86329863	86331329	1467	-113073
RBN	EMMAX	V2	2	195504715	195961195	456481	195707091	C	T	0.05	7.21148	-	intronic(gene:Zm00001d006030)	Zm00001d006034	195820134	195824384	4251	-113043
RDW/SDW	EMMAX	V1	5	116342517	116742517	400001	116542517	C	A	0.05	6.17675	-	intergenic(gene:Zm00001d015747(dist=652814),gene:Zm00001d015754(dist=51497))	Zm00001d015757	116654906	116655674	769	-112389
RDW/SDW	EMMAX	V3	5	116342517	116742517	400001	116542517	C	A	0.05	6.17675	-	intergenic(gene:Zm00001d015747(dist=652814),gene:Zm00001d015754(dist=51497))	Zm00001d015757	116654906	116655674	769	-112389
ROV	EMMAX	V2	4	204012320	204412320	400001	204212320	C	T	0.05	6.60556	-	intergenic(gene:Zm00001d052903(dist=2579),gene:Zm00001d052904(dist=26587))	Zm00001d052906	204324678	204328148	3471	-112358
RBN	EMMAX	V2	6	102965321	103365321	400001	103165321	G	T	0.05	6.0025	-	intergenic(gene:Zm00001d036831(dist=48800),gene:Zm00001d036832(dist=106319))	Zm00001d036833	103277557	103280497	2941	-112236
RBN	FarmCPU	V2	1	291519925	291919925	400001	291719925	C	T	0.05	6.09821	-	intergenic(gene:Zm00001d034389(dist=33625),gene:Zm00001d034390(dist=49783))	Zm00001d034400	291832067	291835875	3809	-112142
RDW/SDW	EMMAX	V2	4	3360060	3760204	400145	3560204	C	T	0.05	7.07521	-	intergenic(gene:Zm00001d048701(dist=44007),gene:Zm00001d048702(dist=14186))	Zm00001d048705	3672327	3674403	2077	-112123
ARD	FarmCPU	V2	2	38084706	38484706	400001	38284706	T	A	0.05	6.30339	-	intergenic(gene:Zm00001d003262(dist=11423),gene:Zm00001d003264(dist=49081))	Zm00001d003267	38396777	38402590	5814	-112071
RBN	EMMAX	V1	2	27457811	27857811	400001	27657811	G	A	0.05	6.87784	-	intergenic(gene:Zm00001d002942(dist=16144),gene:Zm00001d002943(dist=112034))	Zm00001d002943	27769845	27779192	9348	-112034
TRL	EMMAX	V1	2	27457811	27857811	400001	27657811	G	A	0.05	7.26577	-	intergenic(gene:Zm00001d002942(dist=16144),gene:Zm00001d002943(dist=112034))	Zm00001d002943	27769845	27779192	9348	-112034
RBN	EMMAX	V3	2	27457811	27857811	400001	27657811	G	A	0.05	6.87784	-	intergenic(gene:Zm00001d002942(dist=16144),gene:Zm00001d002943(dist=112034))	Zm00001d002943	27769845	27779192	9348	-112034
TRL	EMMAX	V3	2	27457811	27857811	400001	27657811	G	A	0.05	7.26577	-	intergenic(gene:Zm00001d002942(dist=16144),gene:Zm00001d002943(dist=112034))	Zm00001d002943	27769845	27779192	9348	-112034
SUA	EMMAX	V2	5	8535617	8935623	400007	8735617	G	A	0.05	6.06932	-	intergenic(gene:Zm00001d013327(dist=33105),gene:Zm00001d013329(dist=27231))	Zm00001d013334	8847570	8853272	5703	-111953
SUA	FarmCPU	V1	9	97620623	98020623	400001	97820623	T	A	0.05	11.3479	0.001	intergenic(gene:Zm00001d046595(dist=40190),gene:Zm00001d046596(dist=83547))	Zm00001d046598	97932553	97936078	3526	-111930
SUA	FarmCPU	V3	9	97620623	98020623	400001	97820623	T	A	0.05	11.3479	0.046	intergenic(gene:Zm00001d046595(dist=40190),gene:Zm00001d046596(dist=83547))	Zm00001d046598	97932553	97936078	3526	-111930
RDW/SDW	EMMAX	V2	3	197446432	197846432	400001	197646432	T	C	0.05	6.07146	-	intergenic(gene:Zm00001d043358(dist=30568),gene:Zm00001d043359(dist=9265))	Zm00001d043365	197758311	197760565	2255	-111879
TRL	EMMAX	V2	8	62793094	63193094	400001	62993094	C	T	0.05	6.46788	-	intergenic(gene:Zm00001d009402(dist=75115),gene:Zm00001d009403(dist=100152))	Zm00001d009404	63104795	63106844	2050	-111701
ROV	EMMAX	V1	7	143776748	144176748	400001	143976748	G	A	0.05	6.25457	0.123	intergenic(gene:Zm00001d021144(dist=11373),gene:Zm00001d021145(dist=111467))	Zm00001d021145	144088215	144096509	8295	-111467
ROV	EMMAX	V3	7	143776748	144176748	400001	143976748	G	A	0.05	6.25457	0.008	intergenic(gene:Zm00001d021144(dist=11373),gene:Zm00001d021145(dist=111467))	Zm00001d021145	144088215	144096509	8295	-111467
RBN	EMMAX	V2	7	143776769	144176769	400001	143976769	C	T	0.05	6.24863	0.151	intergenic(gene:Zm00001d021144(dist=11394),gene:Zm00001d021145(dist=111446))	Zm00001d021145	144088215	144096509	8295	-111446
TRL	EMMAX	V2	7	143776769	144176769	400001	143976769	C	T	0.05	6.10126	0.1	intergenic(gene:Zm00001d021144(dist=11394),gene:Zm00001d021145(dist=111446))	Zm00001d021145	144088215	144096509	8295	-111446
RBN	FarmCPU	V2	5	205692847	206092847	400001	205892847	T	C	0.05	6.55308	-	exon,nonsynonymous(gene:Zm00001d017751:transcript:Zm00001d017751_T001:exon2:c.T1903C:p.Y635H,)	Zm00001d017756	206004272	206007539	3268	-111425
RDW/SDW	EMMAX	V2	5	36537435	36937435	400001	36737435	C	A	0.05	6.3941	-	intergenic(gene:Zm00001d014210(dist=52203),gene:Zm00001d014212(dist=42169))	Zm00001d014217	36848376	36848786	411	-110941
RBN	FarmCPU	V2	6	72206640	72738281	531642	72538281	C	T	0.05	6.85181	-	intergenic(gene:Zm00001d036108(dist=47405),gene:Zm00001d036110(dist=82171))	Zm00001d036112	72649200	72653023	3824	-110919
RDW/SDW	EMMAX	V1	5	116342517	116742517	400001	116542517	C	A	0.05	6.17675	-	intergenic(gene:Zm00001d015747(dist=652814),gene:Zm00001d015754(dist=51497))	Zm00001d015756	116653359	116653961	603	-110842
RDW/SDW	EMMAX	V3	5	116342517	116742517	400001	116542517	C	A	0.05	6.17675	-	intergenic(gene:Zm00001d015747(dist=652814),gene:Zm00001d015754(dist=51497))	Zm00001d015756	116653359	116653961	603	-110842
TRL	EMMAX	V2	7	102040758	102440758	400001	102240758	A	T	0.05	6.15923	-	intergenic(gene:Zm00001d020250(dist=43295),gene:Zm00001d020251(dist=72346))	Zm00001d020252	102351588	102352109	522	-110830
SUA	FarmCPU	V1	9	97620623	98020623	400001	97820623	T	A	0.05	11.3479	0.007	intergenic(gene:Zm00001d046595(dist=40190),gene:Zm00001d046596(dist=83547))	Zm00001d046597	97931274	97932234	961	-110651
SUA	FarmCPU	V3	9	97620623	98020623	400001	97820623	T	A	0.05	11.3479	0.01	intergenic(gene:Zm00001d046595(dist=40190),gene:Zm00001d046596(dist=83547))	Zm00001d046597	97931274	97932234	961	-110651
RDW/SDW	EMMAX	V2	3	141228927	141698031	469105	141498031	C	T	0.05	6.66328	-	intergenic(gene:Zm00001d041865(dist=31120),gene:Zm00001d041866(dist=110578))	Zm00001d041866	141608609	141609859	1251	-110578
RBN	EMMAX	V1	2	186265639	186665639	400001	186465639	A	G	0.05	7.26035	-	intergenic(gene:Zm00001d005754(dist=113416),gene:Zm00001d005756(dist=110033))	Zm00001d005756	186575672	186586392	10721	-110033
RBN	EMMAX	V3	2	186265639	186665639	400001	186465639	A	G	0.05	7.26035	-	intergenic(gene:Zm00001d005754(dist=113416),gene:Zm00001d005756(dist=110033))	Zm00001d005756	186575672	186586392	10721	-110033
RDW	FarmCPU	V2	8	82089441	82489441	400001	82289441	T	A	0.05	8.30733	-	intergenic(gene:Zm00001d009806(dist=1102),gene:Zm00001d009807(dist=1237))	Zm00001d009810	82399469	82420640	21172	-110028
RBN	EMMAX	V2	1	239616144	240016144	400001	239816144	G	A	0.05	6.01804	-	intergenic(gene:Zm00001d032839(dist=41764),gene:Zm00001d032842(dist=84091))	Zm00001d032845	239926166	239927481	1316	-110022
ROV	EMMAX	V2	1	140369362	140769362	400001	140569362	G	A	0.05	6.76901	-	intergenic(gene:Zm00001d030509(dist=193176),gene:Zm00001d030513(dist=109895))	Zm00001d030513	140679257	140680084	828	-109895
ROV	EMMAX	V2	8	80833524	81233524	400001	81033524	G	A	0.05	6.02835	-	intergenic(gene:Zm00001d009783(dist=181409),gene:Zm00001d009786(dist=109772))	Zm00001d009786	81143296	81148339	5044	-109772
TRL	EMMAX	V1	1	134260377	134660454	400078	134460424	A	T	0.05	6.69552	-	intergenic(gene:Zm00001d030459(dist=475102),gene:Zm00001d030464(dist=60584))	Zm00001d030465	134570168	134571021	854	-109744
TRL	EMMAX	V3	1	134260377	134660454	400078	134460424	A	T	0.05	6.69552	-	intergenic(gene:Zm00001d030459(dist=475102),gene:Zm00001d030464(dist=60584))	Zm00001d030465	134570168	134571021	854	-109744
ARD	EMMAX	V2	3	222117631	222517653	400023	222317631	A	G	0.05	6.03163	-	intergenic(gene:Zm00001d044220(dist=146900),gene:Zm00001d044222(dist=35801))	Zm00001d044226	222427325	222434777	7453	-109694
RDW	FarmCPU	V1	5	82682718	83082718	400001	82882718	C	A	0.05	6.8719	-	intergenic(gene:Zm00001d015290(dist=2998),gene:Zm00001d015291(dist=79434))	Zm00001d015293	82992330	82999777	7448	-109612
ROV	FarmCPU	V1	5	82682718	83082718	400001	82882718	C	A	0.05	6.59246	-	intergenic(gene:Zm00001d015290(dist=2998),gene:Zm00001d015291(dist=79434))	Zm00001d015293	82992330	82999777	7448	-109612
SUA	FarmCPU	V1	5	82682718	83082718	400001	82882718	C	A	0.05	13.6539	-	intergenic(gene:Zm00001d015290(dist=2998),gene:Zm00001d015291(dist=79434))	Zm00001d015293	82992330	82999777	7448	-109612
ROV	FarmCPU	V2	5	82682718	83082718	400001	82882718	C	A	0.05	14.1042	-	intergenic(gene:Zm00001d015290(dist=2998),gene:Zm00001d015291(dist=79434))	Zm00001d015293	82992330	82999777	7448	-109612
SUA	FarmCPU	V2	5	82682718	83082718	400001	82882718	C	A	0.05	6.08999	-	intergenic(gene:Zm00001d015290(dist=2998),gene:Zm00001d015291(dist=79434))	Zm00001d015293	82992330	82999777	7448	-109612
RDW	FarmCPU	V3	5	82682718	83082718	400001	82882718	C	A	0.05	6.8719	-	intergenic(gene:Zm00001d015290(dist=2998),gene:Zm00001d015291(dist=79434))	Zm00001d015293	82992330	82999777	7448	-109612
ROV	FarmCPU	V3	5	82682718	83082718	400001	82882718	C	A	0.05	6.59246	-	intergenic(gene:Zm00001d015290(dist=2998),gene:Zm00001d015291(dist=79434))	Zm00001d015293	82992330	82999777	7448	-109612
SUA	FarmCPU	V3	5	82682718	83082718	400001	82882718	C	A	0.05	13.6539	-	intergenic(gene:Zm00001d015290(dist=2998),gene:Zm00001d015291(dist=79434))	Zm00001d015293	82992330	82999777	7448	-109612
RBN	FarmCPU	V2	1	197183780	197585055	401276	197385055	A	G	0.05	6.0932	-	upstream(gene:Zm00001d031649)	Zm00001d031653	197494482	197499476	4995	-109427
ROV	EMMAX	V1	8	65834014	66234014	400001	66034014	C	A	0.05	6.05845	-	intergenic(gene:Zm00001d009469(dist=64587),gene:Zm00001d009472(dist=96611))	Zm00001d009473	66143320	66146867	3548	-109306
ROV	EMMAX	V3	8	65834014	66234014	400001	66034014	C	A	0.05	6.05845	-	intergenic(gene:Zm00001d009469(dist=64587),gene:Zm00001d009472(dist=96611))	Zm00001d009473	66143320	66146867	3548	-109306
ROV	EMMAX	V1	2	86049999	86449999	400001	86249999	C	T	0.05	6.03356	-	intergenic(gene:Zm00001d004146(dist=13395),gene:Zm00001d004147(dist=109249))	Zm00001d004147	86359248	86367245	7998	-109249
ROV	EMMAX	V3	2	86049999	86449999	400001	86249999	C	T	0.05	6.03356	-	intergenic(gene:Zm00001d004146(dist=13395),gene:Zm00001d004147(dist=109249))	Zm00001d004147	86359248	86367245	7998	-109249
ARD	FarmCPU	V2	6	159605368	160005368	400001	159805368	T	G	0.05	6.07673	-	UTR3(gene:Zm00001d038558)	Zm00001d038563	159913154	159914041	888	-107786
TRL	EMMAX	V2	4	53428176	53828176	400001	53628176	C	T	0.05	6.30775	-	intergenic(gene:Zm00001d049928(dist=128230),gene:Zm00001d049929(dist=9797))	Zm00001d049930	53735792	53739559	3768	-107616
TRL	EMMAX	V2	5	168445072	168845072	400001	168645072	C	T	0.05	7.31596	-	intergenic(gene:Zm00001d016588(dist=8579),gene:Zm00001d016589(dist=26579))	Zm00001d016590	168752444	168755159	2716	-107372
RBN	EMMAX	V2	8	70211715	70611715	400001	70411715	G	A	0.05	6.01812	-	intergenic(gene:Zm00001d009562(dist=205903),gene:Zm00001d009564(dist=107261))	Zm00001d009564	70518976	70526128	7153	-107261
TRL	EMMAX	V2	4	211956259	212356259	400001	212156259	A	G	0.05	6.0918	-	intergenic(gene:Zm00001d053068(dist=107508),gene:Zm00001d053069(dist=107062))	Zm00001d053069	212263321	212265425	2105	-107062
RBN	FarmCPU	V2	6	41470833	41870833	400001	41670833	G	A	0.05	6.33693	-	intergenic(gene:Zm00001d035696(dist=178219),gene:Zm00001d035698(dist=1185))	Zm00001d035702	41777881	41783123	5243	-107048
SUA	FarmCPU	V1	9	111636391	112036391	400001	111836391	G	A	0.05	8.38075	-	intergenic(gene:Zm00001d046938(dist=4703),gene:Zm00001d046939(dist=106726))	Zm00001d046939	111943117	111948936	5820	-106726
SUA	FarmCPU	V3	9	111636391	112036391	400001	111836391	G	A	0.05	8.38075	-	intergenic(gene:Zm00001d046938(dist=4703),gene:Zm00001d046939(dist=106726))	Zm00001d046939	111943117	111948936	5820	-106726
ROV	EMMAX	V2	2	13710861	14110861	400001	13910861	A	G	0.05	6.06839	-	intergenic(gene:Zm00001d002490(dist=10159),gene:Zm00001d002491(dist=9650))	Zm00001d002497	14017543	14037044	19502	-106682
ROV	EMMAX	V2	7	48834026	49234026	400001	49034026	C	T	0.05	6.06403	-	intergenic(gene:Zm00001d019665(dist=28187),gene:Zm00001d019666(dist=85124))	Zm00001d019668	49140623	49151353	10731	-106597
TRL	EMMAX	V2	2	195504715	195904715	400001	195704715	G	A	0.05	6.79262	-	intergenic(gene:Zm00001d006029(dist=24362),gene:Zm00001d006030(dist=1726))	Zm00001d006033	195811241	195819078	7838	-106526
RDW/SDW	EMMAX	V2	5	36537435	36937435	400001	36737435	C	A	0.05	6.3941	-	intergenic(gene:Zm00001d014210(dist=52203),gene:Zm00001d014212(dist=42169))	Zm00001d014216	36843890	36847637	3748	-106455
RBN	EMMAX	V2	5	70067514	70467514	400001	70267514	G	A	0.05	7.26601	-	intergenic(gene:Zm00001d014957(dist=289165),gene:Zm00001d014958(dist=5508))	Zm00001d014966	70373947	70376193	2247	-106433
RBN	EMMAX	V2	6	102965321	103365321	400001	103165321	G	T	0.05	6.0025	-	intergenic(gene:Zm00001d036831(dist=48800),gene:Zm00001d036832(dist=106319))	Zm00001d036832	103271640	103276544	4905	-106319
RDW	FarmCPU	V2	7	118312703	118712703	400001	118512703	A	G	0.05	6.02267	-	UTR5(gene:Zm00001d020485)	Zm00001d020488	118618906	118624347	5442	-106203
RBN	FarmCPU	V2	6	171168365	171568365	400001	171368365	C	G	0.05	6.11552	-	intergenic(gene:Zm00001d039158(dist=80688),gene:Zm00001d039160(dist=36823))	Zm00001d039162	171474447	171478804	4358	-106082
RBN	EMMAX	V2	4	232363714	232763714	400001	232563714	C	T	0.05	6.17079	-	intergenic(gene:Zm00001d053513(dist=1042),gene:Zm00001d053514(dist=64961))	Zm00001d053515	232669790	232729100	59311	-106076
SUA	EMMAX	V2	4	232363714	232763714	400001	232563714	C	T	0.05	6.06216	-	intergenic(gene:Zm00001d053513(dist=1042),gene:Zm00001d053514(dist=64961))	Zm00001d053515	232669790	232729100	59311	-106076
RDW	FarmCPU	V2	10	2046081	2446081	400001	2246081	G	A	0.05	10.888	-	exon,synonymous(gene:Zm00001d023292:transcript:Zm00001d023292_T007:exon1:c.C15T:p.T5T,gene:Zm00001d023292:transcript:Zm00001d023292_T002:exon1:c.C15T:p.T5T,gene:Zm00001d023292:transcript:Zm00001d023292_T009:exon1:c.C15T:p.T5T,gene:Zm00001d023292:transcript:Zm00001d023292_T005:exon1:c.C15T:p.T5T,gene:Zm00001d023292:transcript:Zm00001d023292_T001:exon1:c.C15T:p.T5T,gene:Zm00001d023292:transcript:Zm…	Zm00001d023299	2352030	2356262	4233	-105949
TRL	FarmCPU	V1	8	92852407	93252407	400001	93052407	C	T	0.05	11.0164	-	intergenic(gene:Zm00001d009971(dist=31964),gene:Zm00001d009975(dist=105779))	Zm00001d009975	93158186	93158821	636	-105779
TRL	FarmCPU	V3	8	92852407	93252407	400001	93052407	C	T	0.05	11.0164	-	intergenic(gene:Zm00001d009971(dist=31964),gene:Zm00001d009975(dist=105779))	Zm00001d009975	93158186	93158821	636	-105779
RDW/SDW	EMMAX	V2	6	117718305	118118305	400001	117918305	G	A	0.05	6.43132	-	intergenic(gene:Zm00001d037248(dist=34406),gene:Zm00001d037249(dist=69990))	Zm00001d037250	118024047	118027076	3030	-105742
RDW/SDW	EMMAX	V2	6	25884722	26284776	400055	26084722	G	A	0.05	6.47281	-	intergenic(gene:Zm00001d035447(dist=93485),gene:Zm00001d035450(dist=105624))	Zm00001d035450	26190346	26193493	3148	-105624
RBN	FarmCPU	V2	1	291519925	291919925	400001	291719925	C	T	0.05	6.09821	-	intergenic(gene:Zm00001d034389(dist=33625),gene:Zm00001d034390(dist=49783))	Zm00001d034399	291825335	291832079	6745	-105410
ARD	FarmCPU	V2	8	45664337	46696883	1032547	46412946	C	T	0.05	7.00054	-	intergenic(gene:Zm00001d009242(dist=181820),gene:Zm00001d009243(dist=105384))	Zm00001d009243	46518330	46532634	14305	-105384
ROV	EMMAX	V2	7	48834026	49234026	400001	49034026	C	T	0.05	6.06403	-	intergenic(gene:Zm00001d019665(dist=28187),gene:Zm00001d019666(dist=85124))	Zm00001d019667	49138821	49139473	653	-104795
RBN	EMMAX	V1	4	219190923	219590923	400001	219390923	G	A	0.05	6.03534	-	intergenic(gene:Zm00001d053197(dist=13885),gene:Zm00001d053199(dist=94869))	Zm00001d053200	219495567	219513312	17746	-104644
TRL	EMMAX	V1	4	219190923	219590923	400001	219390923	G	A	0.05	6.3016	-	intergenic(gene:Zm00001d053197(dist=13885),gene:Zm00001d053199(dist=94869))	Zm00001d053200	219495567	219513312	17746	-104644
RBN	EMMAX	V3	4	219190923	219590923	400001	219390923	G	A	0.05	6.03534	-	intergenic(gene:Zm00001d053197(dist=13885),gene:Zm00001d053199(dist=94869))	Zm00001d053200	219495567	219513312	17746	-104644
TRL	EMMAX	V3	4	219190923	219590923	400001	219390923	G	A	0.05	6.3016	-	intergenic(gene:Zm00001d053197(dist=13885),gene:Zm00001d053199(dist=94869))	Zm00001d053200	219495567	219513312	17746	-104644
RBN	EMMAX	V1	5	212524053	212924586	400534	212724224	G	A	0.05	6.52949	-	intergenic(gene:Zm00001d018043(dist=3962),gene:Zm00001d018045(dist=67856))	Zm00001d018047	212828616	212850685	22070	-104392
RBN	EMMAX	V3	5	212524053	212924586	400534	212724224	G	A	0.05	6.52949	-	intergenic(gene:Zm00001d018043(dist=3962),gene:Zm00001d018045(dist=67856))	Zm00001d018047	212828616	212850685	22070	-104392
RBN	EMMAX	V2	2	195504715	195961195	456481	195707091	C	T	0.05	7.21148	-	intronic(gene:Zm00001d006030)	Zm00001d006033	195811241	195819078	7838	-104150
RBN	EMMAX	V2	2	1507072	1907110	400039	1707072	G	A	0.05	8.35955	0.001	intronic(gene:Zm00001d001841)	Zm00001d001848	1811147	1839106	27960	-104075
SUA	EMMAX	V2	2	1507072	1907110	400039	1707072	G	A	0.05	6.45251	0.02	intronic(gene:Zm00001d001841)	Zm00001d001848	1811147	1839106	27960	-104075
RBN	MLM	V2	2	1507072	1907110	400039	1707072	G	A	0.05	6.33495	0.04	intronic(gene:Zm00001d001841)	Zm00001d001848	1811147	1839106	27960	-104075
ROV	EMMAX	V2	2	13710861	14110861	400001	13910861	A	G	0.05	6.06839	-	intergenic(gene:Zm00001d002490(dist=10159),gene:Zm00001d002491(dist=9650))	Zm00001d002496	14014925	14016528	1604	-104064
ROV	EMMAX	V2	5	127164572	127564572	400001	127364572	T	C	0.05	6.27058	-	intergenic(gene:Zm00001d015867(dist=4402),gene:Zm00001d015868(dist=74351))	Zm00001d015874	127468462	127469156	695	-103890
RDW/SDW	EMMAX	V2	7	147163313	147563313	400001	147363313	G	A	0.05	6.61908	-	intergenic(gene:Zm00001d021269(dist=2292),gene:Zm00001d021270(dist=1394))	Zm00001d021273	147467203	147467622	420	-103890
RBN	EMMAX	V2	6	81175778	81575799	400022	81375778	C	T	0.05	6.6708	-	intergenic(gene:Zm00001d036275(dist=78040),gene:Zm00001d036277(dist=101060))	Zm00001d036278	81479564	81481649	2086	-103786
SUA	EMMAX	V2	6	81175778	81575799	400022	81375778	C	T	0.05	7.45718	-	intergenic(gene:Zm00001d036275(dist=78040),gene:Zm00001d036277(dist=101060))	Zm00001d036278	81479564	81481649	2086	-103786
TRL	EMMAX	V2	6	81175778	81575799	400022	81375778	C	T	0.05	9.17007	-	intergenic(gene:Zm00001d036275(dist=78040),gene:Zm00001d036277(dist=101060))	Zm00001d036278	81479564	81481649	2086	-103786
TRL	MLM	V2	6	81175778	81575799	400022	81375778	C	T	0.05	6.31506	-	intergenic(gene:Zm00001d036275(dist=78040),gene:Zm00001d036277(dist=101060))	Zm00001d036278	81479564	81481649	2086	-103786
RDW	EMMAX	V2	1	42454091	42854091	400001	42654091	T	C	0.05	6.07105	-	intergenic(gene:Zm00001d028673(dist=71004),gene:Zm00001d028675(dist=92603))	Zm00001d028676	42757820	42761547	3728	-103729
ROV	EMMAX	V1	2	170302491	170702512	400022	170502500	G	A	0.05	7.44863	-	intergenic(gene:Zm00001d005348(dist=65693),gene:Zm00001d005349(dist=99141))	Zm00001d005350	170606178	170612205	6028	-103678
ROV	EMMAX	V3	2	170302491	170702512	400022	170502500	G	A	0.05	7.44863	-	intergenic(gene:Zm00001d005348(dist=65693),gene:Zm00001d005349(dist=99141))	Zm00001d005350	170606178	170612205	6028	-103678
ROV	EMMAX	V2	8	1	273692	273692	73692	A	G	0.05	6.10405	0.123	intergenic(NONE(dist=NONE),gene:Zm00001d008171(dist=3930))	Zm00001d008173	177310	178785	1476	-103618
SUA	EMMAX	V2	8	1	273692	273692	73692	A	G	0.05	6.28266	0.008	intergenic(NONE(dist=NONE),gene:Zm00001d008171(dist=3930))	Zm00001d008173	177310	178785	1476	-103618
RBN	EMMAX	V2	1	48641177	49041181	400005	48841177	T	A	0.05	6.7279	-	intergenic(gene:Zm00001d028861(dist=85130),gene:Zm00001d028862(dist=12789))	Zm00001d028865	48944708	48945685	978	-103531
RDW/SDW	EMMAX	V2	7	147163313	147563313	400001	147363313	G	A	0.05	6.61908	-	intergenic(gene:Zm00001d021269(dist=2292),gene:Zm00001d021270(dist=1394))	Zm00001d021272	147466700	147467242	543	-103387
SUA	EMMAX	V2	2	19943959	20343959	400001	20143959	A	T	0.05	6.41674	-	intergenic(gene:Zm00001d002714(dist=125176),gene:Zm00001d002715(dist=45809))	Zm00001d002716	20247253	20251280	4028	-103294
SUA	EMMAX	V2	1	235169052	235569052	400001	235369052	G	A	0.05	6.03213	-	intergenic(gene:Zm00001d032704(dist=22121),gene:Zm00001d032707(dist=103011))	Zm00001d032707	235472063	235474760	2698	-103011
RBN	EMMAX	V2	5	70067514	70467514	400001	70267514	G	A	0.05	7.26601	-	intergenic(gene:Zm00001d014957(dist=289165),gene:Zm00001d014958(dist=5508))	Zm00001d014965	70370353	70372492	2140	-102839
ROV	EMMAX	V1	8	36840066	37240082	400017	37040082	G	A	0.05	6.78783	-	intergenic(gene:Zm00001d009110(dist=32905),gene:Zm00001d009111(dist=32388))	Zm00001d009112	37142883	37144876	1994	-102801
ROV	EMMAX	V3	8	36840066	37240082	400017	37040082	G	A	0.05	6.78783	-	intergenic(gene:Zm00001d009110(dist=32905),gene:Zm00001d009111(dist=32388))	Zm00001d009112	37142883	37144876	1994	-102801
ROV	EMMAX	V1	5	6760685	7160685	400001	6960685	G	T	0.05	6.6937	-	intergenic(gene:Zm00001d013245(dist=6683),gene:Zm00001d013246(dist=102592))	Zm00001d013246	7063277	7064951	1675	-102592
ROV	EMMAX	V3	5	6760685	7160685	400001	6960685	G	T	0.05	6.6937	-	intergenic(gene:Zm00001d013245(dist=6683),gene:Zm00001d013246(dist=102592))	Zm00001d013246	7063277	7064951	1675	-102592
ROV	EMMAX	V2	1	261077778	261477778	400001	261277778	C	T	0.05	6.3802	-	intergenic(gene:Zm00001d033388(dist=3793),gene:Zm00001d033389(dist=102288))	Zm00001d033389	261380066	261380422	357	-102288
SUA	EMMAX	V2	7	114355084	114755084	400001	114555084	G	A	0.05	6.10127	-	intergenic(gene:Zm00001d020438(dist=336151),gene:Zm00001d020441(dist=24723))	Zm00001d020443	114657295	114658516	1222	-102211
RBN	EMMAX	V1	6	6582325	6982325	400001	6782325	G	A	0.05	7.07268	-	intergenic(gene:Zm00001d035139(dist=103647),gene:Zm00001d035140(dist=17426))	Zm00001d035143	6884406	6891194	6789	-102081
RBN	EMMAX	V3	6	6582325	6982325	400001	6782325	G	A	0.05	7.07268	-	intergenic(gene:Zm00001d035139(dist=103647),gene:Zm00001d035140(dist=17426))	Zm00001d035143	6884406	6891194	6789	-102081
TRL	EMMAX	V1	2	194186279	194586279	400001	194386279	G	A	0.05	6.05855	-	intergenic(gene:Zm00001d005971(dist=75678),gene:Zm00001d005972(dist=44364))	Zm00001d005975	194488202	194490236	2035	-101923
TRL	EMMAX	V3	2	194186279	194586279	400001	194386279	G	A	0.05	6.05855	-	intergenic(gene:Zm00001d005971(dist=75678),gene:Zm00001d005972(dist=44364))	Zm00001d005975	194488202	194490236	2035	-101923
RBN	EMMAX	V2	5	70067514	70467514	400001	70267514	G	A	0.05	7.26601	-	intergenic(gene:Zm00001d014957(dist=289165),gene:Zm00001d014958(dist=5508))	Zm00001d014964	70369381	70369767	387	-101867
ROV	EMMAX	V2	5	127164572	127564572	400001	127364572	T	C	0.05	6.27058	-	intergenic(gene:Zm00001d015867(dist=4402),gene:Zm00001d015868(dist=74351))	Zm00001d015872	127466210	127466782	573	-101638
ROV	EMMAX	V2	3	173067968	173467968	400001	173267968	A	G	0.05	6.34955	-	intergenic(gene:Zm00001d042603(dist=83955),gene:Zm00001d042605(dist=77572))	Zm00001d042607	173369583	173370041	459	-101615
ROV	FarmCPU	V2	5	161940618	162340618	400001	162140618	G	A	0.05	7.61723	-	intergenic(gene:Zm00001d016429(dist=30493),gene:Zm00001d016431(dist=10558))	Zm00001d016436	162242095	162250117	8023	-101477
TRL	EMMAX	V1	2	163687485	164087513	400029	163887485	G	A	0.05	8.57218	-	intergenic(gene:Zm00001d005215(dist=23333),gene:Zm00001d005219(dist=101294))	Zm00001d005219	163988779	163994278	5500	-101294
TRL	MLM	V1	2	163687485	164087513	400029	163887485	G	A	0.05	6.19617	-	intergenic(gene:Zm00001d005215(dist=23333),gene:Zm00001d005219(dist=101294))	Zm00001d005219	163988779	163994278	5500	-101294
ROV	EMMAX	V2	2	163687485	164087513	400029	163887485	G	A	0.05	7.49349	-	intergenic(gene:Zm00001d005215(dist=23333),gene:Zm00001d005219(dist=101294))	Zm00001d005219	163988779	163994278	5500	-101294
TRL	EMMAX	V3	2	163687485	164087513	400029	163887485	G	A	0.05	8.57218	-	intergenic(gene:Zm00001d005215(dist=23333),gene:Zm00001d005219(dist=101294))	Zm00001d005219	163988779	163994278	5500	-101294
TRL	MLM	V3	2	163687485	164087513	400029	163887485	G	A	0.05	6.19617	-	intergenic(gene:Zm00001d005215(dist=23333),gene:Zm00001d005219(dist=101294))	Zm00001d005219	163988779	163994278	5500	-101294
SUA	FarmCPU	V1	2	185645233	186045233	400001	185845233	G	A	0.05	8.14301	-	intergenic(gene:Zm00001d005746(dist=2270),gene:Zm00001d005747(dist=3800))	Zm00001d005748	185946481	185947866	1386	-101248
SUA	FarmCPU	V3	2	185645233	186045233	400001	185845233	G	A	0.05	8.14301	-	intergenic(gene:Zm00001d005746(dist=2270),gene:Zm00001d005747(dist=3800))	Zm00001d005748	185946481	185947866	1386	-101248
RBN	EMMAX	V1	5	86976006	87376006	400001	87176006	C	T	0.05	6.15264	-	exon,nonsynonymous(gene:Zm00001d015379:transcript:Zm00001d015379_T001:exon4:c.G553A:p.A185T,)	Zm00001d015380	87277184	87278351	1168	-101178
RBN	EMMAX	V3	5	86976006	87376006	400001	87176006	C	T	0.05	6.15264	-	exon,nonsynonymous(gene:Zm00001d015379:transcript:Zm00001d015379_T001:exon4:c.G553A:p.A185T,)	Zm00001d015380	87277184	87278351	1168	-101178
RBN	EMMAX	V2	6	81175778	81575799	400022	81375778	C	T	0.05	6.6708	-	intergenic(gene:Zm00001d036275(dist=78040),gene:Zm00001d036277(dist=101060))	Zm00001d036277	81476838	81477565	728	-101060
SUA	EMMAX	V2	6	81175778	81575799	400022	81375778	C	T	0.05	7.45718	-	intergenic(gene:Zm00001d036275(dist=78040),gene:Zm00001d036277(dist=101060))	Zm00001d036277	81476838	81477565	728	-101060
TRL	EMMAX	V2	6	81175778	81575799	400022	81375778	C	T	0.05	9.17007	-	intergenic(gene:Zm00001d036275(dist=78040),gene:Zm00001d036277(dist=101060))	Zm00001d036277	81476838	81477565	728	-101060
TRL	MLM	V2	6	81175778	81575799	400022	81375778	C	T	0.05	6.31506	-	intergenic(gene:Zm00001d036275(dist=78040),gene:Zm00001d036277(dist=101060))	Zm00001d036277	81476838	81477565	728	-101060
RBN	FarmCPU	V2	1	291519925	291919925	400001	291719925	C	T	0.05	6.09821	-	intergenic(gene:Zm00001d034389(dist=33625),gene:Zm00001d034390(dist=49783))	Zm00001d034396	291820713	291821195	483	-100788
SUA	EMMAX	V2	7	178829112	179229112	400001	179029112	C	T	0.05	6.62092	-	intronic(gene:Zm00001d022502)	Zm00001d022512	179129788	179139554	9767	-100676
TRL	EMMAX	V2	8	62793094	63193094	400001	62993094	C	T	0.05	6.46788	-	intergenic(gene:Zm00001d009402(dist=75115),gene:Zm00001d009403(dist=100152))	Zm00001d009403	63093246	63099917	6672	-100152
ROV	EMMAX	V2	2	13710861	14110861	400001	13910861	A	G	0.05	6.06839	-	intergenic(gene:Zm00001d002490(dist=10159),gene:Zm00001d002491(dist=9650))	Zm00001d002495	14010848	14011777	930	-99987
ROV	EMMAX	V2	4	12860185	13260185	400001	13060185	A	G	0.05	6.20172	-	intergenic(gene:Zm00001d049030(dist=4075),gene:Zm00001d049031(dist=65183))	Zm00001d049033	13160111	13161601	1491	-99926
ARD	FarmCPU	V2	1	59052915	59507475	454561	59307475	T	A	0.05	6.30765	-	intergenic(gene:Zm00001d029127(dist=53177),gene:Zm00001d029129(dist=99329))	Zm00001d029129	59406804	59421124	14321	-99329
RDW	EMMAX	V1	2	2307724	2708733	401010	2508733	G	A	0.05	6.38416	0.06	downstream(gene:Zm00001d001896)	Zm00001d001901	2608019	2612382	4364	-99286
RDW	EMMAX	V3	2	2307724	2708733	401010	2508733	G	A	0.05	6.38416	0.01	downstream(gene:Zm00001d001896)	Zm00001d001901	2608019	2612382	4364	-99286
TRL	FarmCPU	V1	9	28738297	29138297	400001	28938297	C	T	0.05	7.63467	-	intergenic(gene:Zm00001d045618(dist=24395),gene:Zm00001d045621(dist=99089))	Zm00001d045620	29037559	29038026	468	-99262
TRL	FarmCPU	V3	9	28738297	29138297	400001	28938297	C	T	0.05	7.63467	-	intergenic(gene:Zm00001d045618(dist=24395),gene:Zm00001d045621(dist=99089))	Zm00001d045620	29037559	29038026	468	-99262
SUA	FarmCPU	V1	5	6941374	7341374	400001	7141374	G	A	0.05	7.1925	-	UTR3(gene:Zm00001d013252)	Zm00001d013259	7240613	7258833	18221	-99239
SUA	FarmCPU	V3	5	6941374	7341374	400001	7141374	G	A	0.05	7.1925	-	UTR3(gene:Zm00001d013252)	Zm00001d013259	7240613	7258833	18221	-99239
ROV	EMMAX	V1	2	170302491	170702512	400022	170502500	G	A	0.05	7.44863	-	intergenic(gene:Zm00001d005348(dist=65693),gene:Zm00001d005349(dist=99141))	Zm00001d005349	170601641	170603719	2079	-99141
ROV	EMMAX	V3	2	170302491	170702512	400022	170502500	G	A	0.05	7.44863	-	intergenic(gene:Zm00001d005348(dist=65693),gene:Zm00001d005349(dist=99141))	Zm00001d005349	170601641	170603719	2079	-99141
TRL	FarmCPU	V1	9	28738297	29138297	400001	28938297	C	T	0.05	7.63467	-	intergenic(gene:Zm00001d045618(dist=24395),gene:Zm00001d045621(dist=99089))	Zm00001d045621	29037386	29044136	6751	-99089
TRL	FarmCPU	V3	9	28738297	29138297	400001	28938297	C	T	0.05	7.63467	-	intergenic(gene:Zm00001d045618(dist=24395),gene:Zm00001d045621(dist=99089))	Zm00001d045621	29037386	29044136	6751	-99089
ROV	EMMAX	V1	7	171916551	172316551	400001	172116551	G	T	0.05	6.30972	-	intergenic(gene:Zm00001d022181(dist=37449),gene:Zm00001d022182(dist=46835))	Zm00001d022187	172215587	172217629	2043	-99036
ROV	EMMAX	V3	7	171916551	172316551	400001	172116551	G	T	0.05	6.30972	-	intergenic(gene:Zm00001d022181(dist=37449),gene:Zm00001d022182(dist=46835))	Zm00001d022187	172215587	172217629	2043	-99036
ROV	EMMAX	V1	5	221518053	221918053	400001	221718053	T	C	0.05	6.1628	-	intergenic(gene:Zm00001d018491(dist=3413),gene:Zm00001d018493(dist=64862))	Zm00001d018497	221816955	221821994	5040	-98902
ROV	EMMAX	V3	5	221518053	221918053	400001	221718053	T	C	0.05	6.1628	-	intergenic(gene:Zm00001d018491(dist=3413),gene:Zm00001d018493(dist=64862))	Zm00001d018497	221816955	221821994	5040	-98902
SUA	EMMAX	V2	2	183719559	184119559	400001	183919559	C	T	0.05	6.02233	-	intergenic(gene:Zm00001d005701(dist=78321),gene:Zm00001d005705(dist=27736))	Zm00001d005707	184018266	184027174	8909	-98707
TRL	EMMAX	V2	2	6941506	7341506	400001	7141506	C	T	0.05	6.3568	-	intergenic(gene:Zm00001d002172(dist=22071),gene:Zm00001d002173(dist=51133))	Zm00001d002174	7239862	7249041	9180	-98356
RBN	FarmCPU	V2	5	76662907	77062907	400001	76862907	G	C	0.05	14.2314	-	upstream;downstream(gene:Zm00001d015140;gene:Zm00001d015139)	Zm00001d015148	76961130	76964643	3514	-98223
ROV	EMMAX	V2	2	150554726	150954726	400001	150754726	A	T	0.05	6.07954	-	intronic(gene:Zm00001d004960)	Zm00001d004965	150852931	150854567	1637	-98205
RDW	FarmCPU	V2	10	2046081	2446081	400001	2246081	G	A	0.05	10.888	-	exon,synonymous(gene:Zm00001d023292:transcript:Zm00001d023292_T007:exon1:c.C15T:p.T5T,gene:Zm00001d023292:transcript:Zm00001d023292_T002:exon1:c.C15T:p.T5T,gene:Zm00001d023292:transcript:Zm00001d023292_T009:exon1:c.C15T:p.T5T,gene:Zm00001d023292:transcript:Zm00001d023292_T005:exon1:c.C15T:p.T5T,gene:Zm00001d023292:transcript:Zm00001d023292_T001:exon1:c.C15T:p.T5T,gene:Zm00001d023292:transcript:Zm…	Zm00001d023298	2344261	2346609	2349	-98180
RBN	EMMAX	V2	1	239616144	240016144	400001	239816144	G	A	0.05	6.01804	-	intergenic(gene:Zm00001d032839(dist=41764),gene:Zm00001d032842(dist=84091))	Zm00001d032844	239914237	239916276	2040	-98093
TRL	EMMAX	V1	2	194186279	194586279	400001	194386279	G	A	0.05	6.05855	-	intergenic(gene:Zm00001d005971(dist=75678),gene:Zm00001d005972(dist=44364))	Zm00001d005974	194484025	194486632	2608	-97746
TRL	EMMAX	V3	2	194186279	194586279	400001	194386279	G	A	0.05	6.05855	-	intergenic(gene:Zm00001d005971(dist=75678),gene:Zm00001d005972(dist=44364))	Zm00001d005974	194484025	194486632	2608	-97746
RBN	EMMAX	V2	2	1507072	1907110	400039	1707072	G	A	0.05	8.35955	0.045	intronic(gene:Zm00001d001841)	Zm00001d001847	1804763	1811060	6298	-97691
SUA	EMMAX	V2	2	1507072	1907110	400039	1707072	G	A	0.05	6.45251	0.04	intronic(gene:Zm00001d001841)	Zm00001d001847	1804763	1811060	6298	-97691
RBN	MLM	V2	2	1507072	1907110	400039	1707072	G	A	0.05	6.33495	0.06	intronic(gene:Zm00001d001841)	Zm00001d001847	1804763	1811060	6298	-97691
SUA	EMMAX	V2	3	16489230	16889230	400001	16689230	C	T	0.05	6.34489	-	intergenic(gene:Zm00001d039853(dist=42883),gene:Zm00001d039854(dist=45673))	Zm00001d039856	16786916	16799630	12715	-97686
ARD	FarmCPU	V1	4	26539923	26939923	400001	26739923	C	G	0.05	7.08125	-	intergenic(gene:Zm00001d049330(dist=84096),gene:Zm00001d049331(dist=61203))	Zm00001d049332	26837607	26838042	436	-97684
ARD	FarmCPU	V3	4	26539923	26939923	400001	26739923	C	G	0.05	7.08125	-	intergenic(gene:Zm00001d049330(dist=84096),gene:Zm00001d049331(dist=61203))	Zm00001d049332	26837607	26838042	436	-97684
ROV	FarmCPU	V2	5	161940618	162340618	400001	162140618	G	A	0.05	7.61723	-	intergenic(gene:Zm00001d016429(dist=30493),gene:Zm00001d016431(dist=10558))	Zm00001d016435	162238299	162239129	831	-97681
RBN	EMMAX	V2	6	169123879	169533775	409897	169333771	G	A	0.05	6.08794	-	upstream(gene:Zm00001d039053)	Zm00001d039061	169431270	169449026	17757	-97499
ROV	FarmCPU	V2	3	11860838	12260838	400001	12060838	A	G	0.05	6.00046	-	intronic(gene:Zm00001d039693)	Zm00001d039694	12158280	12159065	786	-97442
TRL	FarmCPU	V1	6	114778774	115178774	400001	114978774	G	A	0.05	8.64855	-	downstream(gene:Zm00001d037182)	Zm00001d037188	115076146	115077396	1251	-97372
TRL	FarmCPU	V3	6	114778774	115178774	400001	114978774	G	A	0.05	8.64855	-	downstream(gene:Zm00001d037182)	Zm00001d037188	115076146	115077396	1251	-97372
TRL	EMMAX	V1	2	223531913	223931913	400001	223731913	T	C	0.05	7.27104	-	intergenic(gene:Zm00001d007169(dist=9158),gene:Zm00001d007172(dist=69180))	Zm00001d007175	223829103	223831634	2532	-97190
TRL	EMMAX	V3	2	223531913	223931913	400001	223731913	T	C	0.05	7.27104	-	intergenic(gene:Zm00001d007169(dist=9158),gene:Zm00001d007172(dist=69180))	Zm00001d007175	223829103	223831634	2532	-97190
SUA	FarmCPU	V1	2	147629882	148029882	400001	147829882	C	A	0.05	6.13244	-	intergenic(gene:Zm00001d004899(dist=117089),gene:Zm00001d004903(dist=52233))	Zm00001d004906	147926730	147928365	1636	-96848
SUA	FarmCPU	V3	2	147629882	148029882	400001	147829882	C	A	0.05	6.13244	-	intergenic(gene:Zm00001d004899(dist=117089),gene:Zm00001d004903(dist=52233))	Zm00001d004906	147926730	147928365	1636	-96848
RBN	FarmCPU	V2	6	171168365	171568365	400001	171368365	C	G	0.05	6.11552	-	intergenic(gene:Zm00001d039158(dist=80688),gene:Zm00001d039160(dist=36823))	Zm00001d039161	171465115	171465315	201	-96750
ROV	EMMAX	V2	4	222153550	222553550	400001	222353550	C	T	0.05	6.49522	-	intergenic(gene:Zm00001d053251(dist=33317),gene:Zm00001d053252(dist=96747))	Zm00001d053252	222450297	222458066	7770	-96747
ARD	FarmCPU	V2	6	115521509	115921774	400266	115721701	C	G	0.05	7.72626	-	intergenic(gene:Zm00001d037203(dist=113092),gene:Zm00001d037204(dist=20428))	Zm00001d037208	115818442	115823590	5149	-96741
RDW	FarmCPU	V2	7	115442796	115842796	400001	115642796	G	A	0.05	7.82139	-	intergenic(gene:Zm00001d020454(dist=230533),gene:Zm00001d020457(dist=96694))	Zm00001d020457	115739490	115741009	1520	-96694
RBN	EMMAX	V2	1	304572029	304972029	400001	304772029	G	A	0.05	6.37123	-	intergenic(gene:Zm00001d034887(dist=47574),gene:Zm00001d034888(dist=40167))	Zm00001d034890	304868663	304870630	1968	-96634
ROV	EMMAX	V1	8	65834014	66234014	400001	66034014	C	A	0.05	6.05845	-	intergenic(gene:Zm00001d009469(dist=64587),gene:Zm00001d009472(dist=96611))	Zm00001d009472	66130625	66133282	2658	-96611
ROV	EMMAX	V3	8	65834014	66234014	400001	66034014	C	A	0.05	6.05845	-	intergenic(gene:Zm00001d009469(dist=64587),gene:Zm00001d009472(dist=96611))	Zm00001d009472	66130625	66133282	2658	-96611
ROV	EMMAX	V2	6	129775538	130175556	400019	129975538	G	A	0.05	7.22912	-	intergenic(gene:Zm00001d037567(dist=47671),gene:Zm00001d037569(dist=34669))	Zm00001d037575	130072061	130073002	942	-96523
ROV	EMMAX	V2	1	201230889	201630889	400001	201430889	A	G	0.05	6.27357	-	intergenic(gene:Zm00001d031773(dist=32066),gene:Zm00001d031774(dist=5147))	Zm00001d031780	201527097	201532243	5147	-96208
ROV	EMMAX	V1	8	84713673	85113738	400066	84913673	G	A	0.05	8.12339	-	intergenic(gene:Zm00001d009847(dist=61461),gene:Zm00001d009848(dist=34168))	Zm00001d009849	85009775	85013595	3821	-96102
ROV	EMMAX	V3	8	84713673	85113738	400066	84913673	G	A	0.05	8.12339	-	intergenic(gene:Zm00001d009847(dist=61461),gene:Zm00001d009848(dist=34168))	Zm00001d009849	85009775	85013595	3821	-96102
TRL	FarmCPU	V1	2	72304675	72704675	400001	72504675	G	A	0.05	17.7477	-	intergenic(gene:Zm00001d003962(dist=84429),gene:Zm00001d003964(dist=75988))	Zm00001d003966	72600749	72601084	336	-96074
TRL	FarmCPU	V3	2	72304675	72704675	400001	72504675	G	A	0.05	17.7477	-	intergenic(gene:Zm00001d003962(dist=84429),gene:Zm00001d003964(dist=75988))	Zm00001d003966	72600749	72601084	336	-96074
RBN	FarmCPU	V2	1	291519925	291919925	400001	291719925	C	T	0.05	6.09821	-	intergenic(gene:Zm00001d034389(dist=33625),gene:Zm00001d034390(dist=49783))	Zm00001d034394	291815839	291817246	1408	-95914
RBN	EMMAX	V2	1	58446694	58846740	400047	58646740	C	G	0.05	7.50991	-	intergenic(gene:Zm00001d029119(dist=55752),gene:Zm00001d029120(dist=95707))	Zm00001d029120	58742447	58753879	11433	-95707
SUA	EMMAX	V2	1	58446740	58846740	400001	58646740	C	G	0.05	6.60637	-	intergenic(gene:Zm00001d029119(dist=55752),gene:Zm00001d029120(dist=95707))	Zm00001d029120	58742447	58753879	11433	-95707
TRL	EMMAX	V2	1	58446740	58846740	400001	58646740	C	G	0.05	7.70546	-	intergenic(gene:Zm00001d029119(dist=55752),gene:Zm00001d029120(dist=95707))	Zm00001d029120	58742447	58753879	11433	-95707
RBN	MLM	V2	1	58446740	58846740	400001	58646740	C	G	0.05	6.13922	-	intergenic(gene:Zm00001d029119(dist=55752),gene:Zm00001d029120(dist=95707))	Zm00001d029120	58742447	58753879	11433	-95707
ROV	EMMAX	V2	3	157020620	157420620	400001	157220620	C	T	0.05	6.00068	-	intergenic(gene:Zm00001d042237(dist=45811),gene:Zm00001d042239(dist=16367))	Zm00001d042243	157316082	157316822	741	-95462
TRL	EMMAX	V2	1	46383884	46783884	400001	46583884	C	T	0.05	6.46291	-	intergenic(gene:Zm00001d028795(dist=10516),gene:Zm00001d028796(dist=83197))	Zm00001d028798	46679328	46679813	486	-95444
TRL	EMMAX	V1	2	223531913	223931913	400001	223731913	T	C	0.05	7.27104	-	intergenic(gene:Zm00001d007169(dist=9158),gene:Zm00001d007172(dist=69180))	Zm00001d007174	223827344	223828133	790	-95431
TRL	EMMAX	V3	2	223531913	223931913	400001	223731913	T	C	0.05	7.27104	-	intergenic(gene:Zm00001d007169(dist=9158),gene:Zm00001d007172(dist=69180))	Zm00001d007174	223827344	223828133	790	-95431
RBN	FarmCPU	V2	5	20316021	20716021	400001	20516021	C	T	0.05	6.05865	-	intergenic(gene:Zm00001d013797(dist=97656),gene:Zm00001d013798(dist=13376))	Zm00001d013799	20611347	20612617	1271	-95326
RBN	FarmCPU	V2	5	178255944	178655944	400001	178455944	C	T	0.05	6.64162	-	UTR3(gene:Zm00001d016858)	Zm00001d016863	178551174	178635959	84786	-95230
RBN	FarmCPU	V2	7	114985447	115385447	400001	115185447	G	C	0.05	6.21309	-	intergenic(gene:Zm00001d020449(dist=39316),gene:Zm00001d020450(dist=95144))	Zm00001d020450	115280591	115282707	2117	-95144
RDW	FarmCPU	V2	3	226068233	226468233	400001	226268233	C	T	0.05	7.63678	-	intergenic(gene:Zm00001d044364(dist=42867),gene:Zm00001d044365(dist=25766))	Zm00001d044374	226363228	226365057	1830	-94995
RBN	FarmCPU	V2	5	76662907	77062907	400001	76862907	G	C	0.05	14.2314	-	upstream;downstream(gene:Zm00001d015140;gene:Zm00001d015139)	Zm00001d015147	76957856	76960389	2534	-94949
RBN	EMMAX	V1	4	219190923	219590923	400001	219390923	G	A	0.05	6.03534	-	intergenic(gene:Zm00001d053197(dist=13885),gene:Zm00001d053199(dist=94869))	Zm00001d053199	219485792	219490670	4879	-94869
TRL	EMMAX	V1	4	219190923	219590923	400001	219390923	G	A	0.05	6.3016	-	intergenic(gene:Zm00001d053197(dist=13885),gene:Zm00001d053199(dist=94869))	Zm00001d053199	219485792	219490670	4879	-94869
RBN	EMMAX	V3	4	219190923	219590923	400001	219390923	G	A	0.05	6.03534	-	intergenic(gene:Zm00001d053197(dist=13885),gene:Zm00001d053199(dist=94869))	Zm00001d053199	219485792	219490670	4879	-94869
TRL	EMMAX	V3	4	219190923	219590923	400001	219390923	G	A	0.05	6.3016	-	intergenic(gene:Zm00001d053197(dist=13885),gene:Zm00001d053199(dist=94869))	Zm00001d053199	219485792	219490670	4879	-94869
RBN	EMMAX	V2	2	192796724	193196724	400001	192996724	C	A	0.05	7.11777	-	UTR5(gene:Zm00001d005925)	Zm00001d005928	193091484	193094035	2552	-94760
ROV	EMMAX	V2	5	127164572	127564572	400001	127364572	T	C	0.05	6.27058	-	intergenic(gene:Zm00001d015867(dist=4402),gene:Zm00001d015868(dist=74351))	Zm00001d015871	127459293	127465455	6163	-94721
RDW/SDW	EMMAX	V2	3	10244955	10644955	400001	10444955	G	T	0.05	6.02329	-	intergenic(gene:Zm00001d039649(dist=75794),gene:Zm00001d039650(dist=94638))	Zm00001d039650	10539593	10543488	3896	-94638
SUA	FarmCPU	V1	10	48778024	49178024	400001	48978024	T	G	0.05	9.67014	-	intergenic(gene:Zm00001d024135(dist=270410),gene:Zm00001d024138(dist=42394))	Zm00001d024141	49072650	49076807	4158	-94626
SUA	FarmCPU	V3	10	48778024	49178024	400001	48978024	T	G	0.05	9.67014	-	intergenic(gene:Zm00001d024135(dist=270410),gene:Zm00001d024138(dist=42394))	Zm00001d024141	49072650	49076807	4158	-94626
ARD	EMMAX	V2	3	222117631	222517653	400023	222317631	A	G	0.05	6.03163	-	intergenic(gene:Zm00001d044220(dist=146900),gene:Zm00001d044222(dist=35801))	Zm00001d044225	222412161	222422275	10115	-94530
ARD	FarmCPU	V2	6	115521509	115921774	400266	115721701	C	G	0.05	7.72626	-	intergenic(gene:Zm00001d037203(dist=113092),gene:Zm00001d037204(dist=20428))	Zm00001d037207	115815843	115817364	1522	-94142
RDW	FarmCPU	V2	6	34208998	34608998	400001	34408998	G	A	0.05	12.5224	-	intergenic(gene:Zm00001d035570(dist=333448),gene:Zm00001d035574(dist=12941))	Zm00001d035578	34503115	34512232	9118	-94117
RDW/SDW	EMMAX	V2	5	44181003	44581003	400001	44381003	C	T	0.05	6.56002	-	intergenic(gene:Zm00001d014389(dist=44362),gene:Zm00001d014391(dist=44620))	Zm00001d014401	44474957	44475721	765	-93954
ROV	EMMAX	V2	6	129775538	130175556	400019	129975538	G	A	0.05	7.22912	-	intergenic(gene:Zm00001d037567(dist=47671),gene:Zm00001d037569(dist=34669))	Zm00001d037574	130069348	130069875	528	-93810
RBN	FarmCPU	V2	1	254950066	255350066	400001	255150066	G	A	0.05	7.37984	-	intergenic(gene:Zm00001d033223(dist=56708),gene:Zm00001d033225(dist=20373))	Zm00001d033230	255243582	255245348	1767	-93516
SUA	EMMAX	V1	7	118293365	118693365	400001	118493365	T	C	0.05	6.41234	-	intergenic(gene:Zm00001d020484(dist=65241),gene:Zm00001d020485(dist=15538))	Zm00001d020487	118586787	118588445	1659	-93422
RBN	EMMAX	V2	7	118293365	118693365	400001	118493365	T	C	0.05	6.16041	-	intergenic(gene:Zm00001d020484(dist=65241),gene:Zm00001d020485(dist=15538))	Zm00001d020487	118586787	118588445	1659	-93422
SUA	EMMAX	V3	7	118293365	118693365	400001	118493365	T	C	0.05	6.41234	-	intergenic(gene:Zm00001d020484(dist=65241),gene:Zm00001d020485(dist=15538))	Zm00001d020487	118586787	118588445	1659	-93422
TRL	EMMAX	V2	2	195504715	195904715	400001	195704715	G	A	0.05	6.79262	-	intergenic(gene:Zm00001d006029(dist=24362),gene:Zm00001d006030(dist=1726))	Zm00001d006032	195797936	195798310	375	-93221
RBN	FarmCPU	V2	4	38675907	39075928	400022	38875923	A	G	0.05	7.05202	-	intergenic(gene:Zm00001d049655(dist=22894),gene:Zm00001d049656(dist=10363))	Zm00001d049659	38969055	38969360	306	-93132
ROV	EMMAX	V1	1	215275061	215675061	400001	215475061	G	A	0.05	6.42232	-	intergenic(gene:Zm00001d032170(dist=49287),gene:Zm00001d032172(dist=76685))	Zm00001d032173	215568141	215570977	2837	-93080
SUA	EMMAX	V1	1	215275061	215675061	400001	215475061	G	A	0.05	6.53333	-	intergenic(gene:Zm00001d032170(dist=49287),gene:Zm00001d032172(dist=76685))	Zm00001d032173	215568141	215570977	2837	-93080
ROV	EMMAX	V3	1	215275061	215675061	400001	215475061	G	A	0.05	6.42232	-	intergenic(gene:Zm00001d032170(dist=49287),gene:Zm00001d032172(dist=76685))	Zm00001d032173	215568141	215570977	2837	-93080
SUA	EMMAX	V3	1	215275061	215675061	400001	215475061	G	A	0.05	6.53333	-	intergenic(gene:Zm00001d032170(dist=49287),gene:Zm00001d032172(dist=76685))	Zm00001d032173	215568141	215570977	2837	-93080
ARD	FarmCPU	V1	6	87604652	88004940	400289	87804932	T	C	0.05	6.5402	-	intergenic(gene:Zm00001d036423(dist=4349),gene:Zm00001d036425(dist=92667))	Zm00001d036425	87897599	87902270	4672	-92667
ARD	FarmCPU	V3	6	87604652	88004940	400289	87804932	T	C	0.05	6.5402	-	intergenic(gene:Zm00001d036423(dist=4349),gene:Zm00001d036425(dist=92667))	Zm00001d036425	87897599	87902270	4672	-92667
RDW	EMMAX	V2	1	42454091	42854091	400001	42654091	T	C	0.05	6.07105	-	intergenic(gene:Zm00001d028673(dist=71004),gene:Zm00001d028675(dist=92603))	Zm00001d028675	42746694	42748113	1420	-92603
RDW/SDW	EMMAX	V1	2	144385469	144785469	400001	144585469	G	T	0.05	6.75916	0.028	intergenic(gene:Zm00001d004851(dist=54765),gene:Zm00001d004852(dist=87234))	Zm00001d004854	144678030	144679289	1260	-92561
RDW/SDW	EMMAX	V3	2	144385469	144785469	400001	144585469	G	T	0.05	6.75916	0.013	intergenic(gene:Zm00001d004851(dist=54765),gene:Zm00001d004852(dist=87234))	Zm00001d004854	144678030	144679289	1260	-92561
TRL	EMMAX	V1	1	201811072	202211072	400001	202011072	C	T	0.05	6.07071	-	intergenic(gene:Zm00001d031792(dist=45019),gene:Zm00001d031793(dist=65020))	Zm00001d031796	202103550	202104359	810	-92478
ROV	EMMAX	V2	1	201811072	202211072	400001	202011072	C	T	0.05	6.68202	-	intergenic(gene:Zm00001d031792(dist=45019),gene:Zm00001d031793(dist=65020))	Zm00001d031796	202103550	202104359	810	-92478
TRL	EMMAX	V3	1	201811072	202211072	400001	202011072	C	T	0.05	6.07071	-	intergenic(gene:Zm00001d031792(dist=45019),gene:Zm00001d031793(dist=65020))	Zm00001d031796	202103550	202104359	810	-92478
RBN	EMMAX	V1	1	120510147	120910147	400001	120710147	G	A	0.05	6.1737	-	intergenic(gene:Zm00001d030299(dist=23766),gene:Zm00001d030300(dist=29958))	Zm00001d030301	120802390	120812980	10591	-92243
RBN	EMMAX	V3	1	120510147	120910147	400001	120710147	G	A	0.05	6.1737	-	intergenic(gene:Zm00001d030299(dist=23766),gene:Zm00001d030300(dist=29958))	Zm00001d030301	120802390	120812980	10591	-92243
ROV	EMMAX	V1	7	27275111	27675111	400001	27475111	G	A	0.05	6.91353	-	intergenic(gene:Zm00001d019314(dist=152480),gene:Zm00001d019317(dist=91900))	Zm00001d019317	27567011	27572466	5456	-91900
ROV	EMMAX	V3	7	27275111	27675111	400001	27475111	G	A	0.05	6.91353	-	intergenic(gene:Zm00001d019314(dist=152480),gene:Zm00001d019317(dist=91900))	Zm00001d019317	27567011	27572466	5456	-91900
RDW	EMMAX	V1	8	89803965	90203965	400001	90003965	C	T	0.05	6.42394	-	intergenic(gene:Zm00001d009927(dist=159135),gene:Zm00001d009928(dist=91719))	Zm00001d009928	90095684	90107086	11403	-91719
TRL	EMMAX	V1	8	89803965	90203965	400001	90003965	C	T	0.05	6.45816	-	intergenic(gene:Zm00001d009927(dist=159135),gene:Zm00001d009928(dist=91719))	Zm00001d009928	90095684	90107086	11403	-91719
RDW	EMMAX	V3	8	89803965	90203965	400001	90003965	C	T	0.05	6.42394	-	intergenic(gene:Zm00001d009927(dist=159135),gene:Zm00001d009928(dist=91719))	Zm00001d009928	90095684	90107086	11403	-91719
TRL	EMMAX	V3	8	89803965	90203965	400001	90003965	C	T	0.05	6.45816	-	intergenic(gene:Zm00001d009927(dist=159135),gene:Zm00001d009928(dist=91719))	Zm00001d009928	90095684	90107086	11403	-91719
RDW/SDW	EMMAX	V2	4	206856295	207256295	400001	207056295	G	A	0.05	6.68342	-	intergenic(gene:Zm00001d052978(dist=24863),gene:Zm00001d052979(dist=14653))	Zm00001d052982	207147797	207148261	465	-91502
RDW/SDW	EMMAX	V2	5	44181003	44581003	400001	44381003	C	T	0.05	6.56002	-	intergenic(gene:Zm00001d014389(dist=44362),gene:Zm00001d014391(dist=44620))	Zm00001d014400	44472455	44480342	7888	-91452
TRL	FarmCPU	V1	7	58018444	58418444	400001	58218444	C	T	0.05	19.2521	-	intergenic(gene:Zm00001d019765(dist=41807),gene:Zm00001d019766(dist=5552))	Zm00001d019771	58309779	58310222	444	-91335
TRL	FarmCPU	V3	7	58018444	58418444	400001	58218444	C	T	0.05	19.2521	-	intergenic(gene:Zm00001d019765(dist=41807),gene:Zm00001d019766(dist=5552))	Zm00001d019771	58309779	58310222	444	-91335
RBN	FarmCPU	V1	7	58018452	58418452	400001	58218452	A	G	0.05	6.01353	-	intergenic(gene:Zm00001d019765(dist=41815),gene:Zm00001d019766(dist=5544))	Zm00001d019771	58309779	58310222	444	-91327
SUA	FarmCPU	V1	7	58018452	58418452	400001	58218452	A	G	0.05	14.9482	-	intergenic(gene:Zm00001d019765(dist=41815),gene:Zm00001d019766(dist=5544))	Zm00001d019771	58309779	58310222	444	-91327
RBN	FarmCPU	V3	7	58018452	58418452	400001	58218452	A	G	0.05	6.01353	-	intergenic(gene:Zm00001d019765(dist=41815),gene:Zm00001d019766(dist=5544))	Zm00001d019771	58309779	58310222	444	-91327
SUA	FarmCPU	V3	7	58018452	58418452	400001	58218452	A	G	0.05	14.9482	-	intergenic(gene:Zm00001d019765(dist=41815),gene:Zm00001d019766(dist=5544))	Zm00001d019771	58309779	58310222	444	-91327
RBN	EMMAX	V1	6	124098914	124498914	400001	124298914	G	A	0.05	6.55425	-	intergenic(gene:Zm00001d037395(dist=14696),gene:Zm00001d037396(dist=44242))	Zm00001d037397	124389915	124392023	2109	-91001
RBN	EMMAX	V3	6	124098914	124498914	400001	124298914	G	A	0.05	6.55425	-	intergenic(gene:Zm00001d037395(dist=14696),gene:Zm00001d037396(dist=44242))	Zm00001d037397	124389915	124392023	2109	-91001
RBN	EMMAX	V2	2	195504715	195961195	456481	195707091	C	T	0.05	7.21148	-	intronic(gene:Zm00001d006030)	Zm00001d006032	195797936	195798310	375	-90845
ROV	EMMAX	V2	6	129775538	130175556	400019	129975538	G	A	0.05	7.22912	-	intergenic(gene:Zm00001d037567(dist=47671),gene:Zm00001d037569(dist=34669))	Zm00001d037573	130066372	130069036	2665	-90834
RBN	EMMAX	V1	3	90006500	90406500	400001	90206500	C	A	0.05	6.28637	-	intergenic(gene:Zm00001d041007(dist=236368),gene:Zm00001d041013(dist=90551))	Zm00001d041013	90297051	90300915	3865	-90551
RBN	EMMAX	V3	3	90006500	90406500	400001	90206500	C	A	0.05	6.28637	-	intergenic(gene:Zm00001d041007(dist=236368),gene:Zm00001d041013(dist=90551))	Zm00001d041013	90297051	90300915	3865	-90551
TRL	EMMAX	V2	7	179985244	180385244	400001	180185244	G	A	0.05	6.29829	-	intergenic(gene:Zm00001d022574(dist=37699),gene:Zm00001d022575(dist=50549))	Zm00001d022576	180275715	180280398	4684	-90471
TRL	EMMAX	V2	4	21009694	21409694	400001	21209694	G	A	0.05	6.24546	-	intergenic(gene:Zm00001d049219(dist=8361),gene:Zm00001d049220(dist=65327))	Zm00001d049221	21299997	21300839	843	-90303
RDW/SDW	FarmCPU	V1	3	144941308	145341308	400001	145141308	G	A	0.05	6.56	-	intergenic(gene:Zm00001d041951(dist=154484),gene:Zm00001d041953(dist=90247))	Zm00001d041953	145231555	145243639	12085	-90247
RDW/SDW	FarmCPU	V3	3	144941308	145341308	400001	145141308	G	A	0.05	6.56	-	intergenic(gene:Zm00001d041951(dist=154484),gene:Zm00001d041953(dist=90247))	Zm00001d041953	145231555	145243639	12085	-90247
ROV	EMMAX	V1	1	227671089	228071089	400001	227871089	C	T	0.05	6.06098	-	exon,nonsynonymous(gene:Zm00001d032473:transcript:Zm00001d032473_T001:exon1:c.C94T:p.P32S,)	Zm00001d032474	227961252	227961566	315	-90163
RDW	EMMAX	V2	1	227671089	228071089	400001	227871089	C	T	0.05	6.0988	-	exon,nonsynonymous(gene:Zm00001d032473:transcript:Zm00001d032473_T001:exon1:c.C94T:p.P32S,)	Zm00001d032474	227961252	227961566	315	-90163
ROV	EMMAX	V2	1	227671089	228071089	400001	227871089	C	T	0.05	6.61306	-	exon,nonsynonymous(gene:Zm00001d032473:transcript:Zm00001d032473_T001:exon1:c.C94T:p.P32S,)	Zm00001d032474	227961252	227961566	315	-90163
SUA	EMMAX	V2	1	227671089	228071089	400001	227871089	C	T	0.05	7.01977	-	exon,nonsynonymous(gene:Zm00001d032473:transcript:Zm00001d032473_T001:exon1:c.C94T:p.P32S,)	Zm00001d032474	227961252	227961566	315	-90163
ROV	EMMAX	V3	1	227671089	228071089	400001	227871089	C	T	0.05	6.06098	-	exon,nonsynonymous(gene:Zm00001d032473:transcript:Zm00001d032473_T001:exon1:c.C94T:p.P32S,)	Zm00001d032474	227961252	227961566	315	-90163
RBN	FarmCPU	V2	1	291519925	291919925	400001	291719925	C	T	0.05	6.09821	-	intergenic(gene:Zm00001d034389(dist=33625),gene:Zm00001d034390(dist=49783))	Zm00001d034393	291809985	291811171	1187	-90060
ROV	EMMAX	V2	2	106169759	106569759	400001	106369759	C	T	0.05	6.64761	-	intergenic(gene:Zm00001d004361(dist=72453),gene:Zm00001d004362(dist=90020))	Zm00001d004362	106459779	106460150	372	-90020
SUA	EMMAX	V2	7	114355084	114755084	400001	114555084	G	A	0.05	6.10127	-	intergenic(gene:Zm00001d020438(dist=336151),gene:Zm00001d020441(dist=24723))	Zm00001d020442	114645029	114645828	800	-89945
ARD	FarmCPU	V2	8	44716592	45203715	487124	44916592	C	T	0.05	6.29046	-	intergenic(gene:Zm00001d009227(dist=189362),gene:Zm00001d009229(dist=89823))	Zm00001d009229	45006415	45007624	1210	-89823
TRL	FarmCPU	V1	7	58018444	58418444	400001	58218444	C	T	0.05	19.2521	-	intergenic(gene:Zm00001d019765(dist=41807),gene:Zm00001d019766(dist=5552))	Zm00001d019770	58308265	58310108	1844	-89821
TRL	FarmCPU	V3	7	58018444	58418444	400001	58218444	C	T	0.05	19.2521	-	intergenic(gene:Zm00001d019765(dist=41807),gene:Zm00001d019766(dist=5552))	Zm00001d019770	58308265	58310108	1844	-89821
RBN	FarmCPU	V1	7	58018452	58418452	400001	58218452	A	G	0.05	6.01353	-	intergenic(gene:Zm00001d019765(dist=41815),gene:Zm00001d019766(dist=5544))	Zm00001d019770	58308265	58310108	1844	-89813
SUA	FarmCPU	V1	7	58018452	58418452	400001	58218452	A	G	0.05	14.9482	-	intergenic(gene:Zm00001d019765(dist=41815),gene:Zm00001d019766(dist=5544))	Zm00001d019770	58308265	58310108	1844	-89813
RBN	FarmCPU	V3	7	58018452	58418452	400001	58218452	A	G	0.05	6.01353	-	intergenic(gene:Zm00001d019765(dist=41815),gene:Zm00001d019766(dist=5544))	Zm00001d019770	58308265	58310108	1844	-89813
SUA	FarmCPU	V3	7	58018452	58418452	400001	58218452	A	G	0.05	14.9482	-	intergenic(gene:Zm00001d019765(dist=41815),gene:Zm00001d019766(dist=5544))	Zm00001d019770	58308265	58310108	1844	-89813
RDW/SDW	EMMAX	V2	5	34987932	35387932	400001	35187932	G	A	0.05	7.60225	-	intergenic(gene:Zm00001d014180(dist=13879),gene:Zm00001d014181(dist=40950))	Zm00001d014183	35277701	35283873	6173	-89769
RBN	FarmCPU	V2	3	29753862	30153862	400001	29953862	C	T	0.05	17.7879	-	intergenic(gene:Zm00001d040164(dist=95558),gene:Zm00001d040166(dist=89755))	Zm00001d040166	30043617	30172018	128402	-89755
ROV	FarmCPU	V2	3	29753862	30153862	400001	29953862	C	T	0.05	14.0988	-	intergenic(gene:Zm00001d040164(dist=95558),gene:Zm00001d040166(dist=89755))	Zm00001d040166	30043617	30172018	128402	-89755
ROV	EMMAX	V2	5	127164572	127564572	400001	127364572	T	C	0.05	6.27058	-	intergenic(gene:Zm00001d015867(dist=4402),gene:Zm00001d015868(dist=74351))	Zm00001d015870	127454319	127459503	5185	-89747
SUA	FarmCPU	V1	10	48778024	49178024	400001	48978024	T	G	0.05	9.67014	-	intergenic(gene:Zm00001d024135(dist=270410),gene:Zm00001d024138(dist=42394))	Zm00001d024140	49067757	49069364	1608	-89733
SUA	FarmCPU	V3	10	48778024	49178024	400001	48978024	T	G	0.05	9.67014	-	intergenic(gene:Zm00001d024135(dist=270410),gene:Zm00001d024138(dist=42394))	Zm00001d024140	49067757	49069364	1608	-89733
ROV	EMMAX	V2	1	201230889	201630889	400001	201430889	A	G	0.05	6.27357	-	intergenic(gene:Zm00001d031773(dist=32066),gene:Zm00001d031774(dist=5147))	Zm00001d031779	201520520	201523554	3035	-89631
RBN	EMMAX	V2	1	48641177	49041181	400005	48841177	T	A	0.05	6.7279	-	intergenic(gene:Zm00001d028861(dist=85130),gene:Zm00001d028862(dist=12789))	Zm00001d028863	48930452	48937928	7477	-89275
RDW	EMMAX	V2	1	302580083	302980083	400001	302780083	C	T	0.05	8.02288	-	intergenic(gene:Zm00001d034812(dist=18519),gene:Zm00001d034813(dist=11646))	Zm00001d034818	302869321	302871471	2151	-89238
RDW/SDW	EMMAX	V2	5	44181003	44581003	400001	44381003	C	T	0.05	6.56002	-	intergenic(gene:Zm00001d014389(dist=44362),gene:Zm00001d014391(dist=44620))	Zm00001d014399	44470186	44471866	1681	-89183
ARD	FarmCPU	V2	1	244763203	245163203	400001	244963203	T	C	0.05	6.28396	-	intergenic(gene:Zm00001d032964(dist=29551),gene:Zm00001d032967(dist=18681))	Zm00001d032971	245052325	245054453	2129	-89122
TRL	EMMAX	V1	4	169492798	169892798	400001	169692798	G	A	0.05	6.42577	-	intergenic(gene:Zm00001d051784(dist=27816),gene:Zm00001d051785(dist=31784))	Zm00001d051787	169781767	169783224	1458	-88969
ROV	EMMAX	V2	4	169492798	169892798	400001	169692798	G	A	0.05	6.53544	-	intergenic(gene:Zm00001d051784(dist=27816),gene:Zm00001d051785(dist=31784))	Zm00001d051787	169781767	169783224	1458	-88969
TRL	EMMAX	V3	4	169492798	169892798	400001	169692798	G	A	0.05	6.42577	-	intergenic(gene:Zm00001d051784(dist=27816),gene:Zm00001d051785(dist=31784))	Zm00001d051787	169781767	169783224	1458	-88969
RBN	FarmCPU	V2	6	164292510	164692510	400001	164492510	C	T	0.05	8.32466	-	downstream(gene:Zm00001d038794)	Zm00001d038797	164581424	164588542	7119	-88914
RDW/SDW	EMMAX	V2	6	111010726	111410726	400001	111210726	G	A	0.05	6.50321	-	intergenic(gene:Zm00001d037065(dist=112461),gene:Zm00001d037066(dist=85563))	Zm00001d037067	111299589	111310483	10895	-88863
ROV	EMMAX	V2	4	66228185	66628185	400001	66428185	A	G	0.05	6.48359	-	intergenic(gene:Zm00001d050110(dist=92721),gene:Zm00001d050111(dist=88823))	Zm00001d050111	66517008	66517952	945	-88823
TRL	EMMAX	V2	1	46383884	46783884	400001	46583884	C	T	0.05	6.46291	-	intergenic(gene:Zm00001d028795(dist=10516),gene:Zm00001d028796(dist=83197))	Zm00001d028797	46672702	46675540	2839	-88818
ARD	FarmCPU	V2	6	159605368	160005368	400001	159805368	T	G	0.05	6.07673	-	UTR3(gene:Zm00001d038558)	Zm00001d038562	159894087	159895160	1074	-88719
RBN	EMMAX	V1	4	166756239	167156239	400001	166956239	C	T	0.05	6.28079	-	intergenic(gene:Zm00001d051694(dist=15126),gene:Zm00001d051695(dist=78457))	Zm00001d051697	167044925	167045719	795	-88686
RBN	EMMAX	V3	4	166756239	167156239	400001	166956239	C	T	0.05	6.28079	-	intergenic(gene:Zm00001d051694(dist=15126),gene:Zm00001d051695(dist=78457))	Zm00001d051697	167044925	167045719	795	-88686
TRL	FarmCPU	V1	2	72304675	72704675	400001	72504675	G	A	0.05	17.7477	-	intergenic(gene:Zm00001d003962(dist=84429),gene:Zm00001d003964(dist=75988))	Zm00001d003965	72593123	72593455	333	-88448
TRL	FarmCPU	V3	2	72304675	72704675	400001	72504675	G	A	0.05	17.7477	-	intergenic(gene:Zm00001d003962(dist=84429),gene:Zm00001d003964(dist=75988))	Zm00001d003965	72593123	72593455	333	-88448
RBN	EMMAX	V2	3	56818704	57218704	400001	57018704	G	A	0.05	6.0076	-	intergenic(gene:Zm00001d040660(dist=70392),gene:Zm00001d040665(dist=26171))	Zm00001d040670	57107138	57111915	4778	-88434
ARD	FarmCPU	V2	3	186632814	187032814	400001	186832814	T	A	0.05	6.02132	-	upstream(gene:Zm00001d043024)	Zm00001d043026	186921101	186922723	1623	-88287
RDW/SDW	EMMAX	V2	1	13404174	13804174	400001	13604174	G	A	0.05	6.522	-	intergenic(gene:Zm00001d027791(dist=3969),gene:Zm00001d027792(dist=15630))	Zm00001d027797	13692457	13692684	228	-88283
ROV	EMMAX	V2	1	208808053	209208053	400001	209008053	C	T	0.05	6.49769	-	intergenic(gene:Zm00001d031994(dist=21161),gene:Zm00001d031995(dist=15140))	Zm00001d031997	209095982	209098528	2547	-87929
RDW	FarmCPU	V1	5	82682718	83082718	400001	82882718	C	A	0.05	6.8719	-	intergenic(gene:Zm00001d015290(dist=2998),gene:Zm00001d015291(dist=79434))	Zm00001d015292	82970088	82974239	4152	-87370
ROV	FarmCPU	V1	5	82682718	83082718	400001	82882718	C	A	0.05	6.59246	-	intergenic(gene:Zm00001d015290(dist=2998),gene:Zm00001d015291(dist=79434))	Zm00001d015292	82970088	82974239	4152	-87370
SUA	FarmCPU	V1	5	82682718	83082718	400001	82882718	C	A	0.05	13.6539	-	intergenic(gene:Zm00001d015290(dist=2998),gene:Zm00001d015291(dist=79434))	Zm00001d015292	82970088	82974239	4152	-87370
ROV	FarmCPU	V2	5	82682718	83082718	400001	82882718	C	A	0.05	14.1042	-	intergenic(gene:Zm00001d015290(dist=2998),gene:Zm00001d015291(dist=79434))	Zm00001d015292	82970088	82974239	4152	-87370
SUA	FarmCPU	V2	5	82682718	83082718	400001	82882718	C	A	0.05	6.08999	-	intergenic(gene:Zm00001d015290(dist=2998),gene:Zm00001d015291(dist=79434))	Zm00001d015292	82970088	82974239	4152	-87370
RDW	FarmCPU	V3	5	82682718	83082718	400001	82882718	C	A	0.05	6.8719	-	intergenic(gene:Zm00001d015290(dist=2998),gene:Zm00001d015291(dist=79434))	Zm00001d015292	82970088	82974239	4152	-87370
ROV	FarmCPU	V3	5	82682718	83082718	400001	82882718	C	A	0.05	6.59246	-	intergenic(gene:Zm00001d015290(dist=2998),gene:Zm00001d015291(dist=79434))	Zm00001d015292	82970088	82974239	4152	-87370
SUA	FarmCPU	V3	5	82682718	83082718	400001	82882718	C	A	0.05	13.6539	-	intergenic(gene:Zm00001d015290(dist=2998),gene:Zm00001d015291(dist=79434))	Zm00001d015292	82970088	82974239	4152	-87370
RDW/SDW	EMMAX	V1	2	144385469	144785469	400001	144585469	G	T	0.05	6.75916	0.053	intergenic(gene:Zm00001d004851(dist=54765),gene:Zm00001d004852(dist=87234))	Zm00001d004852	144672703	144675049	2347	-87234
RDW/SDW	EMMAX	V3	2	144385469	144785469	400001	144585469	G	T	0.05	6.75916	0.05	intergenic(gene:Zm00001d004851(dist=54765),gene:Zm00001d004852(dist=87234))	Zm00001d004852	144672703	144675049	2347	-87234
SUA	EMMAX	V2	5	56637687	57037687	400001	56837687	C	T	0.05	6.51783	-	intergenic(gene:Zm00001d014632(dist=81630),gene:Zm00001d014637(dist=6552))	Zm00001d014640	56924834	56942751	17918	-87147
RBN	EMMAX	V1	6	106601321	107001321	400001	106801321	C	T	0.05	6.38756	-	intergenic(gene:Zm00001d036933(dist=20864),gene:Zm00001d036936(dist=22402))	Zm00001d036941	106888398	106895217	6820	-87077
RBN	EMMAX	V3	6	106601321	107001321	400001	106801321	C	T	0.05	6.38756	-	intergenic(gene:Zm00001d036933(dist=20864),gene:Zm00001d036936(dist=22402))	Zm00001d036941	106888398	106895217	6820	-87077
RDW/SDW	EMMAX	V2	5	44181003	44581003	400001	44381003	C	T	0.05	6.56002	-	intergenic(gene:Zm00001d014389(dist=44362),gene:Zm00001d014391(dist=44620))	Zm00001d014398	44467789	44468320	532	-86786
ROV	EMMAX	V1	5	221518053	221918053	400001	221718053	T	C	0.05	6.1628	-	intergenic(gene:Zm00001d018491(dist=3413),gene:Zm00001d018493(dist=64862))	Zm00001d018496	221803945	221816646	12702	-85892
ROV	EMMAX	V3	5	221518053	221918053	400001	221718053	T	C	0.05	6.1628	-	intergenic(gene:Zm00001d018491(dist=3413),gene:Zm00001d018493(dist=64862))	Zm00001d018496	221803945	221816646	12702	-85892
ARD	EMMAX	V2	3	222117631	222517653	400023	222317631	A	G	0.05	6.03163	-	intergenic(gene:Zm00001d044220(dist=146900),gene:Zm00001d044222(dist=35801))	Zm00001d044224	222403426	222408891	5466	-85795
RBN	EMMAX	V2	1	277315527	277715527	400001	277515527	C	A	0.05	6.55983	-	intergenic(gene:Zm00001d033886(dist=36236),gene:Zm00001d033887(dist=23920))	Zm00001d033890	277601212	277604035	2824	-85685
SUA	EMMAX	V2	1	277315527	277715527	400001	277515527	C	A	0.05	7.33207	-	intergenic(gene:Zm00001d033886(dist=36236),gene:Zm00001d033887(dist=23920))	Zm00001d033890	277601212	277604035	2824	-85685
RDW/SDW	EMMAX	V2	6	111010726	111410726	400001	111210726	G	A	0.05	6.50321	-	intergenic(gene:Zm00001d037065(dist=112461),gene:Zm00001d037066(dist=85563))	Zm00001d037066	111296289	111300781	4493	-85563
SUA	FarmCPU	V1	1	276701542	277101542	400001	276901542	G	A	0.05	6.57268	-	intergenic(gene:Zm00001d033870(dist=86003),gene:Zm00001d033871(dist=79413))	Zm00001d033872	276987081	276989761	2681	-85539
SUA	FarmCPU	V3	1	276701542	277101542	400001	276901542	G	A	0.05	6.57268	-	intergenic(gene:Zm00001d033870(dist=86003),gene:Zm00001d033871(dist=79413))	Zm00001d033872	276987081	276989761	2681	-85539
RDW	EMMAX	V2	4	148431151	148831151	400001	148631151	C	T	0.05	6.01394	-	intergenic(gene:Zm00001d051203(dist=37539),gene:Zm00001d051205(dist=42005))	Zm00001d051211	148716630	148733408	16779	-85479
ROV	EMMAX	V2	2	165054954	165454954	400001	165254954	C	T	0.05	6.40755	-	intergenic(gene:Zm00001d005238(dist=97112),gene:Zm00001d005239(dist=85452))	Zm00001d005239	165340406	165341449	1044	-85452
SUA	EMMAX	V2	2	165054954	165454954	400001	165254954	C	T	0.05	6.72283	-	intergenic(gene:Zm00001d005238(dist=97112),gene:Zm00001d005239(dist=85452))	Zm00001d005239	165340406	165341449	1044	-85452
ROV	EMMAX	V2	7	129411846	129811846	400001	129611846	C	T	0.05	6.44845	-	intergenic(gene:Zm00001d020708(dist=82423),gene:Zm00001d020711(dist=85427))	Zm00001d020711	129697273	129712944	15672	-85427
RDW/SDW	EMMAX	V2	1	19743271	20143384	400114	19943384	C	T	0.05	8.13192	-	exon,nonsynonymous(gene:Zm00001d028001:transcript:Zm00001d028001_T001:exon6:c.G737A:p.R246H,)	Zm00001d028006	20028789	20032918	4130	-85405
RDW/SDW	EMMAX	V2	5	95720015	96120015	400001	95920015	C	T	0.05	6.36792	0.01	intergenic(gene:Zm00001d015521(dist=294183),gene:Zm00001d015525(dist=23897))	Zm00001d015527	96005409	96009168	3760	-85394
ROV	EMMAX	V2	1	10922372	11322372	400001	11122372	C	T	0.05	6.24391	-	intergenic(gene:Zm00001d027682(dist=53246),gene:Zm00001d027683(dist=4359))	Zm00001d027691	11207688	11225217	17530	-85316
RBN	FarmCPU	V2	5	76662907	77062907	400001	76862907	G	C	0.05	14.2314	-	upstream;downstream(gene:Zm00001d015140;gene:Zm00001d015139)	Zm00001d015146	76948117	76953293	5177	-85210
ROV	EMMAX	V2	7	48834026	49234026	400001	49034026	C	T	0.05	6.06403	-	intergenic(gene:Zm00001d019665(dist=28187),gene:Zm00001d019666(dist=85124))	Zm00001d019666	49119150	49122541	3392	-85124
RBN	EMMAX	V2	1	239616144	240016144	400001	239816144	G	A	0.05	6.01804	-	intergenic(gene:Zm00001d032839(dist=41764),gene:Zm00001d032842(dist=84091))	Zm00001d032843	239901255	239906766	5512	-85111
RBN	FarmCPU	V2	6	100454822	100854822	400001	100654822	C	A	0.05	7.15885	-	intergenic(gene:Zm00001d036778(dist=84737),gene:Zm00001d036780(dist=6539))	Zm00001d036781	100739537	100739752	216	-84715
TRL	EMMAX	V1	1	201811072	202211072	400001	202011072	C	T	0.05	6.07071	-	intergenic(gene:Zm00001d031792(dist=45019),gene:Zm00001d031793(dist=65020))	Zm00001d031795	202095698	202096720	1023	-84626
ROV	EMMAX	V2	1	201811072	202211072	400001	202011072	C	T	0.05	6.68202	-	intergenic(gene:Zm00001d031792(dist=45019),gene:Zm00001d031793(dist=65020))	Zm00001d031795	202095698	202096720	1023	-84626
TRL	EMMAX	V3	1	201811072	202211072	400001	202011072	C	T	0.05	6.07071	-	intergenic(gene:Zm00001d031792(dist=45019),gene:Zm00001d031793(dist=65020))	Zm00001d031795	202095698	202096720	1023	-84626
ROV	EMMAX	V2	2	6825989	7225989	400001	7025989	C	T	0.05	7.11744	-	intergenic(gene:Zm00001d002164(dist=12816),gene:Zm00001d002166(dist=27625))	Zm00001d002172	7110526	7119435	8910	-84537
RBN	EMMAX	V2	5	70067514	70467514	400001	70267514	G	A	0.05	7.26601	-	intergenic(gene:Zm00001d014957(dist=289165),gene:Zm00001d014958(dist=5508))	Zm00001d014963	70352028	70356300	4273	-84514
ROV	EMMAX	V2	1	201230889	201630889	400001	201430889	A	G	0.05	6.27357	-	intergenic(gene:Zm00001d031773(dist=32066),gene:Zm00001d031774(dist=5147))	Zm00001d031778	201515268	201517431	2164	-84379
RDW	EMMAX	V2	1	302580083	302980083	400001	302780083	C	T	0.05	8.02288	-	intergenic(gene:Zm00001d034812(dist=18519),gene:Zm00001d034813(dist=11646))	Zm00001d034817	302864305	302869515	5211	-84222
RBN	EMMAX	V2	1	239616144	240016144	400001	239816144	G	A	0.05	6.01804	-	intergenic(gene:Zm00001d032839(dist=41764),gene:Zm00001d032842(dist=84091))	Zm00001d032842	239900235	239900696	462	-84091
ROV	EMMAX	V2	1	208808053	209208053	400001	209008053	C	T	0.05	6.49769	-	intergenic(gene:Zm00001d031994(dist=21161),gene:Zm00001d031995(dist=15140))	Zm00001d031996	209091746	209096011	4266	-83693
RBN	FarmCPU	V2	1	254950066	255350066	400001	255150066	G	A	0.05	7.37984	-	intergenic(gene:Zm00001d033223(dist=56708),gene:Zm00001d033225(dist=20373))	Zm00001d033229	255233719	255234639	921	-83653
SUA	FarmCPU	V1	9	97620623	98020623	400001	97820623	T	A	0.05	11.3479	0.202	intergenic(gene:Zm00001d046595(dist=40190),gene:Zm00001d046596(dist=83547))	Zm00001d046596	97904170	97905084	915	-83547
SUA	FarmCPU	V3	9	97620623	98020623	400001	97820623	T	A	0.05	11.3479	0.034	intergenic(gene:Zm00001d046595(dist=40190),gene:Zm00001d046596(dist=83547))	Zm00001d046596	97904170	97905084	915	-83547
TRL	FarmCPU	V1	5	161958570	162358570	400001	162158570	T	C	0.05	6.70368	-	intergenic(gene:Zm00001d016432(dist=1492),gene:Zm00001d016433(dist=63993))	Zm00001d016436	162242095	162250117	8023	-83525
TRL	FarmCPU	V3	5	161958570	162358570	400001	162158570	T	C	0.05	6.70368	-	intergenic(gene:Zm00001d016432(dist=1492),gene:Zm00001d016433(dist=63993))	Zm00001d016436	162242095	162250117	8023	-83525
ROV	EMMAX	V1	1	230277429	230677446	400018	230477429	G	A	0.05	6.37232	-	intergenic(gene:Zm00001d032558(dist=20619),gene:Zm00001d032560(dist=51948))	Zm00001d032562	230560853	230563661	2809	-83424
ROV	EMMAX	V3	1	230277429	230677446	400018	230477429	G	A	0.05	6.37232	-	intergenic(gene:Zm00001d032558(dist=20619),gene:Zm00001d032560(dist=51948))	Zm00001d032562	230560853	230563661	2809	-83424
RDW	EMMAX	V1	1	230277446	230677446	400001	230477446	G	A	0.05	6.02864	-	intergenic(gene:Zm00001d032558(dist=20636),gene:Zm00001d032560(dist=51931))	Zm00001d032562	230560853	230563661	2809	-83407
SUA	EMMAX	V1	1	230277446	230677446	400001	230477446	G	A	0.05	6.05261	-	intergenic(gene:Zm00001d032558(dist=20636),gene:Zm00001d032560(dist=51931))	Zm00001d032562	230560853	230563661	2809	-83407
RDW	EMMAX	V3	1	230277446	230677446	400001	230477446	G	A	0.05	6.02864	-	intergenic(gene:Zm00001d032558(dist=20636),gene:Zm00001d032560(dist=51931))	Zm00001d032562	230560853	230563661	2809	-83407
SUA	EMMAX	V3	1	230277446	230677446	400001	230477446	G	A	0.05	6.05261	-	intergenic(gene:Zm00001d032558(dist=20636),gene:Zm00001d032560(dist=51931))	Zm00001d032562	230560853	230563661	2809	-83407
TRL	EMMAX	V2	1	46383884	46783884	400001	46583884	C	T	0.05	6.46291	-	intergenic(gene:Zm00001d028795(dist=10516),gene:Zm00001d028796(dist=83197))	Zm00001d028796	46667081	46670026	2946	-83197
ROV	EMMAX	V2	3	13579237	13979278	400042	13779237	G	T	0.05	6.82264	-	intergenic(gene:Zm00001d039750(dist=2485),gene:Zm00001d039753(dist=83069))	Zm00001d039753	13862306	13865777	3472	-83069
RBN	MLM	V2	8	150577589	150977589	400001	150777589	G	A	0.05	6.58389	-	intergenic(gene:Zm00001d011447(dist=17592),gene:Zm00001d011448(dist=58231))	Zm00001d011451	150860389	150861180	792	-82800
ROV	EMMAX	V1	4	86294312	86694312	400001	86494312	G	A	0.05	6.03834	-	intergenic(gene:Zm00001d050406(dist=99705),gene:Zm00001d050409(dist=82747))	Zm00001d050409	86577059	86578252	1194	-82747
ROV	EMMAX	V3	4	86294312	86694312	400001	86494312	G	A	0.05	6.03834	-	intergenic(gene:Zm00001d050406(dist=99705),gene:Zm00001d050409(dist=82747))	Zm00001d050409	86577059	86578252	1194	-82747
RBN	FarmCPU	V2	5	76662907	77062907	400001	76862907	G	C	0.05	14.2314	-	upstream;downstream(gene:Zm00001d015140;gene:Zm00001d015139)	Zm00001d015145	76945598	76946421	824	-82691
TRL	EMMAX	V1	1	201811072	202211072	400001	202011072	C	T	0.05	6.07071	-	intergenic(gene:Zm00001d031792(dist=45019),gene:Zm00001d031793(dist=65020))	Zm00001d031794	202093618	202095506	1889	-82546
ROV	EMMAX	V2	1	201811072	202211072	400001	202011072	C	T	0.05	6.68202	-	intergenic(gene:Zm00001d031792(dist=45019),gene:Zm00001d031793(dist=65020))	Zm00001d031794	202093618	202095506	1889	-82546
TRL	EMMAX	V3	1	201811072	202211072	400001	202011072	C	T	0.05	6.07071	-	intergenic(gene:Zm00001d031792(dist=45019),gene:Zm00001d031793(dist=65020))	Zm00001d031794	202093618	202095506	1889	-82546
ROV	EMMAX	V1	5	221518053	221918053	400001	221718053	T	C	0.05	6.1628	-	intergenic(gene:Zm00001d018491(dist=3413),gene:Zm00001d018493(dist=64862))	Zm00001d018495	221800393	221803136	2744	-82340
ROV	EMMAX	V3	5	221518053	221918053	400001	221718053	T	C	0.05	6.1628	-	intergenic(gene:Zm00001d018491(dist=3413),gene:Zm00001d018493(dist=64862))	Zm00001d018495	221800393	221803136	2744	-82340
RBN	FarmCPU	V2	5	124588604	124988604	400001	124788604	G	A	0.05	12.3488	-	intergenic(gene:Zm00001d015834(dist=108737),gene:Zm00001d015837(dist=82268))	Zm00001d015837	124870872	124878713	7842	-82268
RBN	FarmCPU	V2	6	72206640	72738281	531642	72538281	C	T	0.05	6.85181	-	intergenic(gene:Zm00001d036108(dist=47405),gene:Zm00001d036110(dist=82171))	Zm00001d036110	72620452	72624281	3830	-82171
ROV	FarmCPU	V2	5	161940618	162340618	400001	162140618	G	A	0.05	7.61723	-	intergenic(gene:Zm00001d016429(dist=30493),gene:Zm00001d016431(dist=10558))	Zm00001d016433	162222563	162226421	3859	-81945
SUA	EMMAX	V2	5	56637687	57037687	400001	56837687	C	T	0.05	6.51783	-	intergenic(gene:Zm00001d014632(dist=81630),gene:Zm00001d014637(dist=6552))	Zm00001d014639	56919299	56920201	903	-81612
ROV	EMMAX	V2	2	177705226	178105226	400001	177905226	G	C	0.05	6.20531	-	intergenic(gene:Zm00001d005537(dist=142956),gene:Zm00001d005538(dist=81266))	Zm00001d005538	177986492	178020096	33605	-81266
RDW/SDW	EMMAX	V2	5	44181003	44581003	400001	44381003	C	T	0.05	6.56002	-	intergenic(gene:Zm00001d014389(dist=44362),gene:Zm00001d014391(dist=44620))	Zm00001d014397	44462216	44467346	5131	-81213
ROV	FarmCPU	V1	4	191172057	191572057	400001	191372057	G	A	0.05	6.21783	-	intergenic(gene:Zm00001d052494(dist=13519),gene:Zm00001d052495(dist=81200))	Zm00001d052495	191453257	191461522	8266	-81200
ROV	FarmCPU	V3	4	191172057	191572057	400001	191372057	G	A	0.05	6.21783	-	intergenic(gene:Zm00001d052494(dist=13519),gene:Zm00001d052495(dist=81200))	Zm00001d052495	191453257	191461522	8266	-81200
RBN	EMMAX	V1	4	166756239	167156239	400001	166956239	C	T	0.05	6.28079	-	intergenic(gene:Zm00001d051694(dist=15126),gene:Zm00001d051695(dist=78457))	Zm00001d051696	167037237	167037945	709	-80998
RBN	EMMAX	V3	4	166756239	167156239	400001	166956239	C	T	0.05	6.28079	-	intergenic(gene:Zm00001d051694(dist=15126),gene:Zm00001d051695(dist=78457))	Zm00001d051696	167037237	167037945	709	-80998
RDW/SDW	EMMAX	V1	8	27488082	27888082	400001	27688082	G	A	0.05	6.33347	-	intergenic(gene:Zm00001d008963(dist=84366),gene:Zm00001d008965(dist=23310))	Zm00001d008971	27769005	27769361	357	-80923
RDW/SDW	EMMAX	V3	8	27488082	27888082	400001	27688082	G	A	0.05	6.33347	-	intergenic(gene:Zm00001d008963(dist=84366),gene:Zm00001d008965(dist=23310))	Zm00001d008971	27769005	27769361	357	-80923
ROV	EMMAX	V2	7	21606977	22007017	400041	21806977	C	T	0.05	8.39917	-	intergenic(gene:Zm00001d019200(dist=276833),gene:Zm00001d019206(dist=80867))	Zm00001d019206	21887844	21892369	4526	-80867
RBN	FarmCPU	V2	5	7334574	7734574	400001	7534574	C	A	0.05	6.51069	-	upstream(gene:Zm00001d013272)	Zm00001d013276	7615288	7624824	9537	-80714
RBN	FarmCPU	V2	10	123870097	124348625	478529	124070097	G	T	0.05	6.18825	-	intergenic(gene:Zm00001d025616(dist=31002),gene:Zm00001d025617(dist=74709))	Zm00001d025618	124150806	124152123	1318	-80709
ROV	EMMAX	V2	4	12860185	13260185	400001	13060185	A	G	0.05	6.20172	-	intergenic(gene:Zm00001d049030(dist=4075),gene:Zm00001d049031(dist=65183))	Zm00001d049032	13140784	13142263	1480	-80599
RDW/SDW	EMMAX	V2	6	24805475	25205475	400001	25005475	A	G	0.05	6.1018	-	intergenic(gene:Zm00001d035422(dist=132470),gene:Zm00001d035425(dist=80090))	Zm00001d035425	25085565	25087524	1960	-80090
ROV	EMMAX	V2	1	201230889	201630889	400001	201430889	A	G	0.05	6.27357	-	intergenic(gene:Zm00001d031773(dist=32066),gene:Zm00001d031774(dist=5147))	Zm00001d031777	201510972	201513199	2228	-80083
RBN	EMMAX	V2	2	2364296	2836643	472348	2564296	C	T	0.05	6.73005	-	intronic(gene:Zm00001d001900)	Zm00001d001906	2644303	2648830	4528	-80007
RBN	FarmCPU	V2	1	114901138	115301138	400001	115101138	G	T	0.05	9.0602	-	intergenic(gene:Zm00001d030232(dist=170320),gene:Zm00001d030233(dist=4075))	Zm00001d030235	115181093	115183515	2423	-79955
RBN	EMMAX	V2	2	54855804	55255804	400001	55055804	G	A	0.05	6.64933	-	intergenic(gene:Zm00001d003696(dist=71517),gene:Zm00001d003698(dist=22795))	Zm00001d003699	55135625	55136584	960	-79821
SUA	EMMAX	V2	2	54855804	55255804	400001	55055804	G	A	0.05	6.54761	-	intergenic(gene:Zm00001d003696(dist=71517),gene:Zm00001d003698(dist=22795))	Zm00001d003699	55135625	55136584	960	-79821
TRL	FarmCPU	V1	5	161958570	162358570	400001	162158570	T	C	0.05	6.70368	-	intergenic(gene:Zm00001d016432(dist=1492),gene:Zm00001d016433(dist=63993))	Zm00001d016435	162238299	162239129	831	-79729
TRL	FarmCPU	V3	5	161958570	162358570	400001	162158570	T	C	0.05	6.70368	-	intergenic(gene:Zm00001d016432(dist=1492),gene:Zm00001d016433(dist=63993))	Zm00001d016435	162238299	162239129	831	-79729
RDW	FarmCPU	V1	5	82682718	83082718	400001	82882718	C	A	0.05	6.8719	-	intergenic(gene:Zm00001d015290(dist=2998),gene:Zm00001d015291(dist=79434))	Zm00001d015291	82962152	82967217	5066	-79434
ROV	FarmCPU	V1	5	82682718	83082718	400001	82882718	C	A	0.05	6.59246	-	intergenic(gene:Zm00001d015290(dist=2998),gene:Zm00001d015291(dist=79434))	Zm00001d015291	82962152	82967217	5066	-79434
SUA	FarmCPU	V1	5	82682718	83082718	400001	82882718	C	A	0.05	13.6539	-	intergenic(gene:Zm00001d015290(dist=2998),gene:Zm00001d015291(dist=79434))	Zm00001d015291	82962152	82967217	5066	-79434
ROV	FarmCPU	V2	5	82682718	83082718	400001	82882718	C	A	0.05	14.1042	-	intergenic(gene:Zm00001d015290(dist=2998),gene:Zm00001d015291(dist=79434))	Zm00001d015291	82962152	82967217	5066	-79434
SUA	FarmCPU	V2	5	82682718	83082718	400001	82882718	C	A	0.05	6.08999	-	intergenic(gene:Zm00001d015290(dist=2998),gene:Zm00001d015291(dist=79434))	Zm00001d015291	82962152	82967217	5066	-79434
RDW	FarmCPU	V3	5	82682718	83082718	400001	82882718	C	A	0.05	6.8719	-	intergenic(gene:Zm00001d015290(dist=2998),gene:Zm00001d015291(dist=79434))	Zm00001d015291	82962152	82967217	5066	-79434
ROV	FarmCPU	V3	5	82682718	83082718	400001	82882718	C	A	0.05	6.59246	-	intergenic(gene:Zm00001d015290(dist=2998),gene:Zm00001d015291(dist=79434))	Zm00001d015291	82962152	82967217	5066	-79434
SUA	FarmCPU	V3	5	82682718	83082718	400001	82882718	C	A	0.05	13.6539	-	intergenic(gene:Zm00001d015290(dist=2998),gene:Zm00001d015291(dist=79434))	Zm00001d015291	82962152	82967217	5066	-79434
SUA	FarmCPU	V1	1	276701542	277101542	400001	276901542	G	A	0.05	6.57268	-	intergenic(gene:Zm00001d033870(dist=86003),gene:Zm00001d033871(dist=79413))	Zm00001d033871	276980955	276981528	574	-79413
SUA	FarmCPU	V3	1	276701542	277101542	400001	276901542	G	A	0.05	6.57268	-	intergenic(gene:Zm00001d033870(dist=86003),gene:Zm00001d033871(dist=79413))	Zm00001d033871	276980955	276981528	574	-79413
ROV	EMMAX	V1	5	221518053	221918053	400001	221718053	T	C	0.05	6.1628	-	intergenic(gene:Zm00001d018491(dist=3413),gene:Zm00001d018493(dist=64862))	Zm00001d018494	221797234	221800106	2873	-79181
ROV	EMMAX	V3	5	221518053	221918053	400001	221718053	T	C	0.05	6.1628	-	intergenic(gene:Zm00001d018491(dist=3413),gene:Zm00001d018493(dist=64862))	Zm00001d018494	221797234	221800106	2873	-79181
RDW/SDW	EMMAX	V2	1	19743271	20143384	400114	19943384	C	T	0.05	8.13192	-	exon,nonsynonymous(gene:Zm00001d028001:transcript:Zm00001d028001_T001:exon6:c.G737A:p.R246H,)	Zm00001d028005	20022494	20026685	4192	-79110
SUA	EMMAX	V2	2	2408108	2834578	426471	2610094	C	G	0.05	7.58708	-	UTR5(gene:Zm00001d001901)	Zm00001d001908	2689185	2697141	7957	-79091
RDW	FarmCPU	V1	5	191339297	191739297	400001	191539297	G	C	0.05	6.09755	-	exon,nonsynonymous(gene:Zm00001d017279:transcript:Zm00001d017279_T001:exon1:c.G226C:p.G76R,)	Zm00001d017282	191618363	191622011	3649	-79066
RDW	FarmCPU	V3	5	191339297	191739297	400001	191539297	G	C	0.05	6.09755	-	exon,nonsynonymous(gene:Zm00001d017279:transcript:Zm00001d017279_T001:exon1:c.G226C:p.G76R,)	Zm00001d017282	191618363	191622011	3649	-79066
SUA	FarmCPU	V1	2	177855287	178255287	400001	178055287	T	C	0.05	12.9512	-	intergenic(gene:Zm00001d005538(dist=35191),gene:Zm00001d005539(dist=2992))	Zm00001d005545	178134305	178134988	684	-79018
SUA	FarmCPU	V3	2	177855287	178255287	400001	178055287	T	C	0.05	12.9512	-	intergenic(gene:Zm00001d005538(dist=35191),gene:Zm00001d005539(dist=2992))	Zm00001d005545	178134305	178134988	684	-79018
RBN	EMMAX	V2	2	2364296	2836643	472348	2564296	C	T	0.05	6.73005	-	intronic(gene:Zm00001d001900)	Zm00001d001905	2643026	2643694	669	-78730
RBN	EMMAX	V2	5	70067514	70467514	400001	70267514	G	A	0.05	7.26601	-	intergenic(gene:Zm00001d014957(dist=289165),gene:Zm00001d014958(dist=5508))	Zm00001d014962	70346062	70351651	5590	-78548
RBN	EMMAX	V1	4	166756239	167156239	400001	166956239	C	T	0.05	6.28079	-	intergenic(gene:Zm00001d051694(dist=15126),gene:Zm00001d051695(dist=78457))	Zm00001d051695	167034696	167036781	2086	-78457
RBN	EMMAX	V3	4	166756239	167156239	400001	166956239	C	T	0.05	6.28079	-	intergenic(gene:Zm00001d051694(dist=15126),gene:Zm00001d051695(dist=78457))	Zm00001d051695	167034696	167036781	2086	-78457
ROV	EMMAX	V1	5	192424057	192824057	400001	192624057	C	A	0.05	6.49915	-	intergenic(gene:Zm00001d017320(dist=10765),gene:Zm00001d017323(dist=73884))	Zm00001d017324	192702495	192709743	7249	-78438
ROV	EMMAX	V3	5	192424057	192824057	400001	192624057	C	A	0.05	6.49915	-	intergenic(gene:Zm00001d017320(dist=10765),gene:Zm00001d017323(dist=73884))	Zm00001d017324	192702495	192709743	7249	-78438
RBN	EMMAX	V2	5	192722585	193122585	400001	192922585	G	A	0.05	6.65678	-	intergenic(gene:Zm00001d017326(dist=31967),gene:Zm00001d017328(dist=7525))	Zm00001d017329	193000709	193002585	1877	-78124
ROV	EMMAX	V1	4	200114072	200514072	400001	200314072	A	G	0.05	6.17078	-	intergenic(gene:Zm00001d052770(dist=97754),gene:Zm00001d052772(dist=42187))	Zm00001d052774	200392109	200392654	546	-78037
ROV	EMMAX	V3	4	200114072	200514072	400001	200314072	A	G	0.05	6.17078	-	intergenic(gene:Zm00001d052770(dist=97754),gene:Zm00001d052772(dist=42187))	Zm00001d052774	200392109	200392654	546	-78037
ROV	EMMAX	V2	1	38242923	38642923	400001	38442923	G	A	0.05	6.26935	-	intergenic(gene:Zm00001d028533(dist=35688),gene:Zm00001d028534(dist=6859))	Zm00001d028536	38520831	38526529	5699	-77908
RDW/SDW	EMMAX	V1	8	27488082	27888082	400001	27688082	G	A	0.05	6.33347	-	intergenic(gene:Zm00001d008963(dist=84366),gene:Zm00001d008965(dist=23310))	Zm00001d008970	27765896	27767872	1977	-77814
RDW/SDW	EMMAX	V3	8	27488082	27888082	400001	27688082	G	A	0.05	6.33347	-	intergenic(gene:Zm00001d008963(dist=84366),gene:Zm00001d008965(dist=23310))	Zm00001d008970	27765896	27767872	1977	-77814
RDW/SDW	EMMAX	V2	8	61775084	62175084	400001	61975084	T	C	0.05	6.43595	-	intergenic(gene:Zm00001d009391(dist=155174),gene:Zm00001d009392(dist=77699))	Zm00001d009392	62052783	62053903	1121	-77699
SUA	EMMAX	V2	2	2408108	2834578	426471	2610094	C	G	0.05	7.58708	-	UTR5(gene:Zm00001d001901)	Zm00001d001907	2687734	2688264	531	-77640
ROV	EMMAX	V2	3	173067968	173467968	400001	173267968	A	G	0.05	6.34955	-	intergenic(gene:Zm00001d042603(dist=83955),gene:Zm00001d042605(dist=77572))	Zm00001d042605	173345540	173347055	1516	-77572
SUA	EMMAX	V2	5	8535617	8935623	400007	8735617	G	A	0.05	6.06932	-	intergenic(gene:Zm00001d013327(dist=33105),gene:Zm00001d013329(dist=27231))	Zm00001d013333	8813067	8813381	315	-77450
RDW/SDW	EMMAX	V2	3	197446432	197846432	400001	197646432	T	C	0.05	6.07146	-	intergenic(gene:Zm00001d043358(dist=30568),gene:Zm00001d043359(dist=9265))	Zm00001d043364	197723816	197725211	1396	-77384
ROV	EMMAX	V2	4	79940855	80340855	400001	80140855	C	T	0.05	7.62891	-	intergenic(gene:Zm00001d050302(dist=133837),gene:Zm00001d050303(dist=45543))	Zm00001d050304	80218201	80223483	5283	-77346
ARD	FarmCPU	V2	1	244763203	245163203	400001	244963203	T	C	0.05	6.28396	-	intergenic(gene:Zm00001d032964(dist=29551),gene:Zm00001d032967(dist=18681))	Zm00001d032970	245040432	245046336	5905	-77229
RBN	EMMAX	V2	2	2364296	2836643	472348	2564296	C	T	0.05	6.73005	-	intronic(gene:Zm00001d001900)	Zm00001d001904	2641205	2642025	821	-76909
ROV	EMMAX	V2	3	44843188	45243188	400001	45043188	T	C	0.05	6.50756	-	intergenic(gene:Zm00001d040467(dist=42445),gene:Zm00001d040468(dist=76849))	Zm00001d040468	45120037	45134869	14833	-76849
ROV	EMMAX	V2	3	157020620	157420620	400001	157220620	C	T	0.05	6.00068	-	intergenic(gene:Zm00001d042237(dist=45811),gene:Zm00001d042239(dist=16367))	Zm00001d042241	157297397	157302096	4700	-76777
ROV	EMMAX	V1	1	215275061	215675061	400001	215475061	G	A	0.05	6.42232	-	intergenic(gene:Zm00001d032170(dist=49287),gene:Zm00001d032172(dist=76685))	Zm00001d032172	215551746	215556493	4748	-76685
SUA	EMMAX	V1	1	215275061	215675061	400001	215475061	G	A	0.05	6.53333	-	intergenic(gene:Zm00001d032170(dist=49287),gene:Zm00001d032172(dist=76685))	Zm00001d032172	215551746	215556493	4748	-76685
ROV	EMMAX	V3	1	215275061	215675061	400001	215475061	G	A	0.05	6.42232	-	intergenic(gene:Zm00001d032170(dist=49287),gene:Zm00001d032172(dist=76685))	Zm00001d032172	215551746	215556493	4748	-76685
SUA	EMMAX	V3	1	215275061	215675061	400001	215475061	G	A	0.05	6.53333	-	intergenic(gene:Zm00001d032170(dist=49287),gene:Zm00001d032172(dist=76685))	Zm00001d032172	215551746	215556493	4748	-76685
TRL	EMMAX	V1	2	223531913	223931913	400001	223731913	T	C	0.05	7.27104	-	intergenic(gene:Zm00001d007169(dist=9158),gene:Zm00001d007172(dist=69180))	Zm00001d007173	223808167	223823179	15013	-76254
TRL	EMMAX	V3	2	223531913	223931913	400001	223731913	T	C	0.05	7.27104	-	intergenic(gene:Zm00001d007169(dist=9158),gene:Zm00001d007172(dist=69180))	Zm00001d007173	223808167	223823179	15013	-76254
ARD	FarmCPU	V2	2	243833384	244233384	400001	244033384	T	A	0.05	6.02939	-	intergenic(gene:Zm00001d007957(dist=29165),gene:Zm00001d007958(dist=55153))	Zm00001d007960	244109455	244114715	5261	-76071
TRL	FarmCPU	V1	2	72304675	72704675	400001	72504675	G	A	0.05	17.7477	-	intergenic(gene:Zm00001d003962(dist=84429),gene:Zm00001d003964(dist=75988))	Zm00001d003964	72580663	72582175	1513	-75988
TRL	FarmCPU	V3	2	72304675	72704675	400001	72504675	G	A	0.05	17.7477	-	intergenic(gene:Zm00001d003962(dist=84429),gene:Zm00001d003964(dist=75988))	Zm00001d003964	72580663	72582175	1513	-75988
SUA	EMMAX	V2	7	178829112	179229112	400001	179029112	C	T	0.05	6.62092	-	intronic(gene:Zm00001d022502)	Zm00001d022510	179105094	179113606	8513	-75982
RDW/SDW	EMMAX	V2	5	44181003	44581003	400001	44381003	C	T	0.05	6.56002	-	intergenic(gene:Zm00001d014389(dist=44362),gene:Zm00001d014391(dist=44620))	Zm00001d014396	44456780	44457441	662	-75777
SUA	FarmCPU	V1	2	177855287	178255287	400001	178055287	T	C	0.05	12.9512	-	intergenic(gene:Zm00001d005538(dist=35191),gene:Zm00001d005539(dist=2992))	Zm00001d005544	178130749	178133713	2965	-75462
SUA	FarmCPU	V3	2	177855287	178255287	400001	178055287	T	C	0.05	12.9512	-	intergenic(gene:Zm00001d005538(dist=35191),gene:Zm00001d005539(dist=2992))	Zm00001d005544	178130749	178133713	2965	-75462
SUA	EMMAX	V2	5	8535617	8935623	400007	8735617	G	A	0.05	6.06932	-	intergenic(gene:Zm00001d013327(dist=33105),gene:Zm00001d013329(dist=27231))	Zm00001d013332	8810817	8811320	504	-75200
ARD	EMMAX	V1	5	70098873	70498873	400001	70298873	G	A	0.05	6.19737	-	intergenic(gene:Zm00001d014958(dist=24264),gene:Zm00001d014960(dist=37636))	Zm00001d014966	70373947	70376193	2247	-75074
ARD	EMMAX	V3	5	70098873	70498873	400001	70298873	G	A	0.05	6.19737	-	intergenic(gene:Zm00001d014958(dist=24264),gene:Zm00001d014960(dist=37636))	Zm00001d014966	70373947	70376193	2247	-75074
ROV	EMMAX	V2	5	200771238	201171238	400001	200971238	A	G	0.05	6.06177	-	intergenic(gene:Zm00001d017591(dist=98132),gene:Zm00001d017592(dist=51365))	Zm00001d017593	201046135	201048843	2709	-74897
RDW	EMMAX	V2	7	166275698	166675698	400001	166475698	G	A	0.05	6.11449	-	intergenic(gene:Zm00001d021936(dist=90397),gene:Zm00001d021938(dist=74893))	Zm00001d021938	166550591	166552978	2388	-74893
RBN	EMMAX	V2	5	70067514	70467514	400001	70267514	G	A	0.05	7.26601	-	intergenic(gene:Zm00001d014957(dist=289165),gene:Zm00001d014958(dist=5508))	Zm00001d014961	70342381	70345801	3421	-74867
RBN	EMMAX	V1	7	168298388	168727659	429272	168527659	T	A	0.05	6.98745	-	intergenic(gene:Zm00001d022042(dist=32752),gene:Zm00001d022043(dist=6943))	Zm00001d022045	168602464	168612158	9695	-74805
RBN	EMMAX	V3	7	168298388	168727659	429272	168527659	T	A	0.05	6.98745	-	intergenic(gene:Zm00001d022042(dist=32752),gene:Zm00001d022043(dist=6943))	Zm00001d022045	168602464	168612158	9695	-74805
RBN	FarmCPU	V2	10	123870097	124348625	478529	124070097	G	T	0.05	6.18825	-	intergenic(gene:Zm00001d025616(dist=31002),gene:Zm00001d025617(dist=74709))	Zm00001d025617	124144806	124148744	3939	-74709
SUA	FarmCPU	V1	2	147629882	148029882	400001	147829882	C	A	0.05	6.13244	-	intergenic(gene:Zm00001d004899(dist=117089),gene:Zm00001d004903(dist=52233))	Zm00001d004905	147904428	147905756	1329	-74546
SUA	FarmCPU	V3	2	147629882	148029882	400001	147829882	C	A	0.05	6.13244	-	intergenic(gene:Zm00001d004899(dist=117089),gene:Zm00001d004903(dist=52233))	Zm00001d004905	147904428	147905756	1329	-74546
RBN	EMMAX	V1	5	212524053	212924586	400534	212724224	G	A	0.05	6.52949	-	intergenic(gene:Zm00001d018043(dist=3962),gene:Zm00001d018045(dist=67856))	Zm00001d018046	212798586	212804962	6377	-74362
RBN	EMMAX	V3	5	212524053	212924586	400534	212724224	G	A	0.05	6.52949	-	intergenic(gene:Zm00001d018043(dist=3962),gene:Zm00001d018045(dist=67856))	Zm00001d018046	212798586	212804962	6377	-74362
ROV	EMMAX	V2	5	127164572	127564572	400001	127364572	T	C	0.05	6.27058	-	intergenic(gene:Zm00001d015867(dist=4402),gene:Zm00001d015868(dist=74351))	Zm00001d015868	127438923	127439977	1055	-74351
TRL	FarmCPU	V1	10	18167458	18567458	400001	18367458	C	T	0.05	7.75985	-	intergenic(gene:Zm00001d023740(dist=177181),gene:Zm00001d023741(dist=21362))	Zm00001d023747	18441749	18442696	948	-74291
TRL	FarmCPU	V3	10	18167458	18567458	400001	18367458	C	T	0.05	7.75985	-	intergenic(gene:Zm00001d023740(dist=177181),gene:Zm00001d023741(dist=21362))	Zm00001d023747	18441749	18442696	948	-74291
RDW/SDW	EMMAX	V1	1	4572786	4972786	400001	4772786	A	G	0.05	6.50665	-	intergenic(gene:Zm00001d027414(dist=27635),gene:Zm00001d027415(dist=60088))	Zm00001d027417	4846995	4847327	333	-74209
RDW/SDW	EMMAX	V3	1	4572786	4972786	400001	4772786	A	G	0.05	6.50665	-	intergenic(gene:Zm00001d027414(dist=27635),gene:Zm00001d027415(dist=60088))	Zm00001d027417	4846995	4847327	333	-74209
ARD	FarmCPU	V1	4	202597624	202997624	400001	202797624	A	G	0.05	6.05357	-	intergenic(gene:Zm00001d052859(dist=32969),gene:Zm00001d052862(dist=52941))	Zm00001d052865	202871774	202875602	3829	-74150
ARD	FarmCPU	V3	4	202597624	202997624	400001	202797624	A	G	0.05	6.05357	-	intergenic(gene:Zm00001d052859(dist=32969),gene:Zm00001d052862(dist=52941))	Zm00001d052865	202871774	202875602	3829	-74150
RDW	FarmCPU	V2	7	118312703	118712703	400001	118512703	A	G	0.05	6.02267	-	UTR5(gene:Zm00001d020485)	Zm00001d020487	118586787	118588445	1659	-74084
RBN	FarmCPU	V2	5	76662907	77062907	400001	76862907	G	C	0.05	14.2314	-	upstream;downstream(gene:Zm00001d015140;gene:Zm00001d015139)	Zm00001d015143	76936899	76937339	441	-73992
ROV	EMMAX	V1	5	192424057	192824057	400001	192624057	C	A	0.05	6.49915	-	intergenic(gene:Zm00001d017320(dist=10765),gene:Zm00001d017323(dist=73884))	Zm00001d017323	192697941	192702593	4653	-73884
ROV	EMMAX	V3	5	192424057	192824057	400001	192624057	C	A	0.05	6.49915	-	intergenic(gene:Zm00001d017320(dist=10765),gene:Zm00001d017323(dist=73884))	Zm00001d017323	192697941	192702593	4653	-73884
SUA	EMMAX	V2	7	178829112	179229112	400001	179029112	C	T	0.05	6.62092	-	intronic(gene:Zm00001d022502)	Zm00001d022509	179102699	179103211	513	-73587
ROV	EMMAX	V2	1	38242923	38642923	400001	38442923	G	A	0.05	6.26935	-	intergenic(gene:Zm00001d028533(dist=35688),gene:Zm00001d028534(dist=6859))	Zm00001d028535	38516176	38520014	3839	-73253
ARD	EMMAX	V1	2	122230321	122630321	400001	122430321	T	G	0.05	6.10408	-	intergenic(gene:Zm00001d004619(dist=23923),gene:Zm00001d004620(dist=12014))	Zm00001d004624	122503563	122505289	1727	-73242
ARD	EMMAX	V3	2	122230321	122630321	400001	122430321	T	G	0.05	6.10408	-	intergenic(gene:Zm00001d004619(dist=23923),gene:Zm00001d004620(dist=12014))	Zm00001d004624	122503563	122505289	1727	-73242
SUA	FarmCPU	V1	2	177855287	178255287	400001	178055287	T	C	0.05	12.9512	-	intergenic(gene:Zm00001d005538(dist=35191),gene:Zm00001d005539(dist=2992))	Zm00001d005543	178128443	178129663	1221	-73156
SUA	FarmCPU	V3	2	177855287	178255287	400001	178055287	T	C	0.05	12.9512	-	intergenic(gene:Zm00001d005538(dist=35191),gene:Zm00001d005539(dist=2992))	Zm00001d005543	178128443	178129663	1221	-73156
RDW/SDW	EMMAX	V2	4	206856295	207256295	400001	207056295	G	A	0.05	6.68342	-	intergenic(gene:Zm00001d052978(dist=24863),gene:Zm00001d052979(dist=14653))	Zm00001d052981	207129314	207132225	2912	-73019
RBN	EMMAX	V2	2	2364296	2836643	472348	2564296	C	T	0.05	6.73005	-	intronic(gene:Zm00001d001900)	Zm00001d001903	2637031	2639743	2713	-72735
TRL	EMMAX	V2	7	102040758	102440758	400001	102240758	A	T	0.05	6.15923	-	intergenic(gene:Zm00001d020250(dist=43295),gene:Zm00001d020251(dist=72346))	Zm00001d020251	102313104	102313781	678	-72346
RDW/SDW	EMMAX	V1	8	27488082	27888082	400001	27688082	G	A	0.05	6.33347	-	intergenic(gene:Zm00001d008963(dist=84366),gene:Zm00001d008965(dist=23310))	Zm00001d008968	27760205	27761182	978	-72123
RDW/SDW	EMMAX	V3	8	27488082	27888082	400001	27688082	G	A	0.05	6.33347	-	intergenic(gene:Zm00001d008963(dist=84366),gene:Zm00001d008965(dist=23310))	Zm00001d008968	27760205	27761182	978	-72123
RDW/SDW	EMMAX	V2	5	44181003	44581003	400001	44381003	C	T	0.05	6.56002	-	intergenic(gene:Zm00001d014389(dist=44362),gene:Zm00001d014391(dist=44620))	Zm00001d014395	44453007	44456042	3036	-72004
ARD	FarmCPU	V2	8	122615372	123015372	400001	122815372	G	A	0.05	6.14834	-	intergenic(gene:Zm00001d010640(dist=24375),gene:Zm00001d010644(dist=33823))	Zm00001d010648	122887225	122890927	3703	-71853
ROV	EMMAX	V2	2	197627283	198027283	400001	197827283	G	A	0.05	6.03999	-	intergenic(gene:Zm00001d006087(dist=25154),gene:Zm00001d006088(dist=6161))	Zm00001d006091	197898982	197903861	4880	-71699
RBN	EMMAX	V1	6	6582325	6982325	400001	6782325	G	A	0.05	7.07268	-	intergenic(gene:Zm00001d035139(dist=103647),gene:Zm00001d035140(dist=17426))	Zm00001d035141	6853985	6855853	1869	-71660
RBN	EMMAX	V3	6	6582325	6982325	400001	6782325	G	A	0.05	7.07268	-	intergenic(gene:Zm00001d035139(dist=103647),gene:Zm00001d035140(dist=17426))	Zm00001d035141	6853985	6855853	1869	-71660
ARD	EMMAX	V1	5	70098873	70498873	400001	70298873	G	A	0.05	6.19737	-	intergenic(gene:Zm00001d014958(dist=24264),gene:Zm00001d014960(dist=37636))	Zm00001d014965	70370353	70372492	2140	-71480
ARD	EMMAX	V3	5	70098873	70498873	400001	70298873	G	A	0.05	6.19737	-	intergenic(gene:Zm00001d014958(dist=24264),gene:Zm00001d014960(dist=37636))	Zm00001d014965	70370353	70372492	2140	-71480
RBN	FarmCPU	V2	5	221605144	222005144	400001	221805144	G	A	0.05	6.00715	-	exon,synonymous(gene:Zm00001d018496:transcript:Zm00001d018496_T001:exon2:c.G534A:p.R178R,gene:Zm00001d018496:transcript:Zm00001d018496_T009:exon1:c.G534A:p.R178R,gene:Zm00001d018496:transcript:Zm00001d018496_T006:exon1:c.G534A:p.R178R,gene:Zm00001d018496:transcript:Zm00001d018496_T004:exon1:c.G534A:p.R178R,gene:Zm00001d018496:transcript:Zm00001d018496_T002:exon2:c.G534A:p.R178R,gene:Zm00001d01849…	Zm00001d018501	221876374	221878395	2022	-71230
RDW/SDW	EMMAX	V2	1	13404174	13804174	400001	13604174	G	A	0.05	6.522	-	intergenic(gene:Zm00001d027791(dist=3969),gene:Zm00001d027792(dist=15630))	Zm00001d027795	13675280	13675507	228	-71106
ARD	FarmCPU	V1	4	202597624	202997624	400001	202797624	A	G	0.05	6.05357	-	intergenic(gene:Zm00001d052859(dist=32969),gene:Zm00001d052862(dist=52941))	Zm00001d052864	202868717	202869526	810	-71093
ARD	FarmCPU	V3	4	202597624	202997624	400001	202797624	A	G	0.05	6.05357	-	intergenic(gene:Zm00001d052859(dist=32969),gene:Zm00001d052862(dist=52941))	Zm00001d052864	202868717	202869526	810	-71093
ARD	EMMAX	V2	3	32300668	32700668	400001	32500668	C	T	0.05	6.20897	-	intergenic(gene:Zm00001d040216(dist=104670),gene:Zm00001d040217(dist=32292))	Zm00001d040219	32571750	32572187	438	-71082
RBN	EMMAX	V1	2	196981945	197381948	400004	197181945	A	G	0.05	6.06888	-	intergenic(gene:Zm00001d006065(dist=48104),gene:Zm00001d006066(dist=13611))	Zm00001d006067	197252964	197253703	740	-71019
RBN	EMMAX	V3	2	196981945	197381948	400004	197181945	A	G	0.05	6.06888	-	intergenic(gene:Zm00001d006065(dist=48104),gene:Zm00001d006066(dist=13611))	Zm00001d006067	197252964	197253703	740	-71019
ARD	FarmCPU	V2	6	159605368	160005368	400001	159805368	T	G	0.05	6.07673	-	UTR3(gene:Zm00001d038558)	Zm00001d038561	159876344	159879635	3292	-70976
SUA	FarmCPU	V1	1	148416579	148816579	400001	148616579	C	T	0.05	8.65008	-	intergenic(gene:Zm00001d030612(dist=190768),gene:Zm00001d030613(dist=15441))	Zm00001d030614	148687296	148692171	4876	-70717
SUA	FarmCPU	V3	1	148416579	148816579	400001	148616579	C	T	0.05	8.65008	-	intergenic(gene:Zm00001d030612(dist=190768),gene:Zm00001d030613(dist=15441))	Zm00001d030614	148687296	148692171	4876	-70717
RBN	MLM	V2	8	150577589	150977589	400001	150777589	G	A	0.05	6.58389	-	intergenic(gene:Zm00001d011447(dist=17592),gene:Zm00001d011448(dist=58231))	Zm00001d011450	150848229	150851704	3476	-70640
ARD	EMMAX	V1	5	70098873	70498873	400001	70298873	G	A	0.05	6.19737	-	intergenic(gene:Zm00001d014958(dist=24264),gene:Zm00001d014960(dist=37636))	Zm00001d014964	70369381	70369767	387	-70508
ARD	EMMAX	V3	5	70098873	70498873	400001	70298873	G	A	0.05	6.19737	-	intergenic(gene:Zm00001d014958(dist=24264),gene:Zm00001d014960(dist=37636))	Zm00001d014964	70369381	70369767	387	-70508
RBN	EMMAX	V2	2	107718086	108118121	400036	107918086	G	A	0.05	6.61221	-	downstream(gene:Zm00001d004386)	Zm00001d004387	107988332	107999832	11501	-70246
SUA	EMMAX	V2	3	101931506	102331506	400001	102131506	C	T	0.05	6.07509	-	intergenic(gene:Zm00001d041173(dist=74385),gene:Zm00001d041174(dist=15502))	Zm00001d041175	102201746	102218167	16422	-70240
ROV	EMMAX	V2	2	115863274	116263274	400001	116063274	C	A	0.05	6.77918	-	intergenic(gene:Zm00001d004514(dist=26331),gene:Zm00001d004516(dist=68286))	Zm00001d004517	116133439	116141847	8409	-70165
RDW/SDW	EMMAX	V2	6	117718305	118118305	400001	117918305	G	A	0.05	6.43132	-	intergenic(gene:Zm00001d037248(dist=34406),gene:Zm00001d037249(dist=69990))	Zm00001d037249	117988295	117990111	1817	-69990
RDW/SDW	EMMAX	V2	8	91809674	92209724	400051	92009722	C	T	0.05	10.8886	-	intergenic(gene:Zm00001d009950(dist=55545),gene:Zm00001d009952(dist=69904))	Zm00001d009952	92079626	92080870	1245	-69904
RDW/SDW	MLM	V2	8	91809706	92209724	400019	92009722	C	T	0.05	6.9452	-	intergenic(gene:Zm00001d009950(dist=55545),gene:Zm00001d009952(dist=69904))	Zm00001d009952	92079626	92080870	1245	-69904
RBN	FarmCPU	V2	1	89817315	90217315	400001	90017315	G	T	0.05	6.38931	-	intergenic(gene:Zm00001d029850(dist=55472),gene:Zm00001d029851(dist=69900))	Zm00001d029851	90087215	90088432	1218	-69900
RDW	FarmCPU	V1	5	191339297	191739297	400001	191539297	G	C	0.05	6.09755	-	exon,nonsynonymous(gene:Zm00001d017279:transcript:Zm00001d017279_T001:exon1:c.G226C:p.G76R,)	Zm00001d017281	191609023	191611888	2866	-69726
RDW	FarmCPU	V3	5	191339297	191739297	400001	191539297	G	C	0.05	6.09755	-	exon,nonsynonymous(gene:Zm00001d017279:transcript:Zm00001d017279_T001:exon1:c.G226C:p.G76R,)	Zm00001d017281	191609023	191611888	2866	-69726
RBN	FarmCPU	V2	1	85963885	86427319	463435	86216790	T	C	0.05	6.33609	-	intergenic(gene:Zm00001d029766(dist=17175),gene:Zm00001d029768(dist=44326))	Zm00001d029769	86286350	86289464	3115	-69560
RBN	FarmCPU	V2	1	254950066	255350066	400001	255150066	G	A	0.05	7.37984	-	intergenic(gene:Zm00001d033223(dist=56708),gene:Zm00001d033225(dist=20373))	Zm00001d033228	255219556	255227771	8216	-69490
ROV	EMMAX	V2	5	138642737	139042743	400007	138842737	G	A	0.05	7.16436	-	intergenic(gene:Zm00001d016001(dist=95903),gene:Zm00001d016002(dist=38008))	Zm00001d016006	138912225	138921418	9194	-69488
RBN	EMMAX	V2	3	187177392	187577392	400001	187377392	G	A	0.05	6.26804	-	intergenic(gene:Zm00001d043048(dist=12352),gene:Zm00001d043049(dist=42112))	Zm00001d043050	187446677	187447252	576	-69285
TRL	EMMAX	V1	2	194186279	194586279	400001	194386279	G	A	0.05	6.05855	-	intergenic(gene:Zm00001d005971(dist=75678),gene:Zm00001d005972(dist=44364))	Zm00001d005973	194455475	194458385	2911	-69196
TRL	EMMAX	V3	2	194186279	194586279	400001	194386279	G	A	0.05	6.05855	-	intergenic(gene:Zm00001d005971(dist=75678),gene:Zm00001d005972(dist=44364))	Zm00001d005973	194455475	194458385	2911	-69196
TRL	EMMAX	V1	2	223531913	223931913	400001	223731913	T	C	0.05	7.27104	-	intergenic(gene:Zm00001d007169(dist=9158),gene:Zm00001d007172(dist=69180))	Zm00001d007172	223801093	223807824	6732	-69180
TRL	EMMAX	V3	2	223531913	223931913	400001	223731913	T	C	0.05	7.27104	-	intergenic(gene:Zm00001d007169(dist=9158),gene:Zm00001d007172(dist=69180))	Zm00001d007172	223801093	223807824	6732	-69180
RBN	EMMAX	V2	2	2364296	2836643	472348	2564296	C	T	0.05	6.73005	-	intronic(gene:Zm00001d001900)	Zm00001d001902	2633360	2636659	3300	-69064
RBN	EMMAX	V2	5	70067514	70467514	400001	70267514	G	A	0.05	7.26601	-	intergenic(gene:Zm00001d014957(dist=289165),gene:Zm00001d014958(dist=5508))	Zm00001d014960	70336509	70337792	1284	-68995
ROV	EMMAX	V2	4	131061366	131461366	400001	131261366	C	A	0.05	6.06985	-	intergenic(gene:Zm00001d050918(dist=272753),gene:Zm00001d050920(dist=9782))	Zm00001d050921	131330257	131332547	2291	-68891
SUA	EMMAX	V2	4	131061366	131461366	400001	131261366	C	A	0.05	6.18756	-	intergenic(gene:Zm00001d050918(dist=272753),gene:Zm00001d050920(dist=9782))	Zm00001d050921	131330257	131332547	2291	-68891
RBN	EMMAX	V1	6	106601321	107001321	400001	106801321	C	T	0.05	6.38756	-	intergenic(gene:Zm00001d036933(dist=20864),gene:Zm00001d036936(dist=22402))	Zm00001d036940	106870021	106881360	11340	-68700
RBN	EMMAX	V3	6	106601321	107001321	400001	106801321	C	T	0.05	6.38756	-	intergenic(gene:Zm00001d036933(dist=20864),gene:Zm00001d036936(dist=22402))	Zm00001d036940	106870021	106881360	11340	-68700
ROV	EMMAX	V2	3	134176357	134576357	400001	134376357	C	A	0.05	6.27391	-	intergenic(gene:Zm00001d041707(dist=220459),gene:Zm00001d041708(dist=2578))	Zm00001d041710	134444988	134458133	13146	-68631
ROV	EMMAX	V2	2	6825989	7225989	400001	7025989	C	T	0.05	7.11744	-	intergenic(gene:Zm00001d002164(dist=12816),gene:Zm00001d002166(dist=27625))	Zm00001d002169	7094303	7100353	6051	-68314
ROV	EMMAX	V2	2	115863274	116263274	400001	116063274	C	A	0.05	6.77918	-	intergenic(gene:Zm00001d004514(dist=26331),gene:Zm00001d004516(dist=68286))	Zm00001d004516	116131560	116133260	1701	-68286
RDW	FarmCPU	V2	3	226068233	226468233	400001	226268233	C	T	0.05	7.63678	-	intergenic(gene:Zm00001d044364(dist=42867),gene:Zm00001d044365(dist=25766))	Zm00001d044373	226336497	226338425	1929	-68264
RDW/SDW	EMMAX	V2	6	77444266	77844351	400086	77644303	G	T	0.05	7.40669	-	intergenic(gene:Zm00001d036218(dist=61957),gene:Zm00001d036220(dist=68245))	Zm00001d036220	77712548	77714319	1772	-68245
ROV	EMMAX	V2	5	182961113	183361113	400001	183161113	C	T	0.05	7.42657	-	intergenic(gene:Zm00001d017028(dist=44407),gene:Zm00001d017029(dist=14588))	Zm00001d017034	183229343	183235876	6534	-68230
RDW/SDW	EMMAX	V1	1	108157151	108557151	400001	108357151	C	T	0.05	6.81038	-	intergenic(gene:Zm00001d030133(dist=68157),gene:Zm00001d030134(dist=3750))	Zm00001d030138	108425304	108427389	2086	-68153
RDW/SDW	EMMAX	V3	1	108157151	108557151	400001	108357151	C	T	0.05	6.81038	-	intergenic(gene:Zm00001d030133(dist=68157),gene:Zm00001d030134(dist=3750))	Zm00001d030138	108425304	108427389	2086	-68153
RDW	FarmCPU	V2	3	226068233	226468233	400001	226268233	C	T	0.05	7.63678	-	intergenic(gene:Zm00001d044364(dist=42867),gene:Zm00001d044365(dist=25766))	Zm00001d044372	226336386	226338243	1858	-68153
ROV	EMMAX	V2	5	182961113	183361113	400001	183161113	C	T	0.05	7.42657	-	intergenic(gene:Zm00001d017028(dist=44407),gene:Zm00001d017029(dist=14588))	Zm00001d017033	183229185	183230047	863	-68072
ARD	FarmCPU	V1	4	202597624	202997624	400001	202797624	A	G	0.05	6.05357	-	intergenic(gene:Zm00001d052859(dist=32969),gene:Zm00001d052862(dist=52941))	Zm00001d052863	202865538	202866071	534	-67914
ARD	FarmCPU	V3	4	202597624	202997624	400001	202797624	A	G	0.05	6.05357	-	intergenic(gene:Zm00001d052859(dist=32969),gene:Zm00001d052862(dist=52941))	Zm00001d052863	202865538	202866071	534	-67914
ARD	FarmCPU	V2	8	39364156	39764156	400001	39564156	C	A	0.05	6.48819	-	intergenic(gene:Zm00001d009146(dist=37509),gene:Zm00001d009147(dist=20898))	Zm00001d009150	39632049	39636351	4303	-67893
RBN	FarmCPU	V2	6	162188475	162588475	400001	162388475	G	A	0.05	6.15113	-	exon,synonymous(gene:Zm00001d038676:transcript:Zm00001d038676_T001:exon1:c.G558A:p.L186L,)	Zm00001d038682	162456348	162458601	2254	-67873
RBN	EMMAX	V1	5	212524053	212924586	400534	212724224	G	A	0.05	6.52949	-	intergenic(gene:Zm00001d018043(dist=3962),gene:Zm00001d018045(dist=67856))	Zm00001d018045	212792080	212793282	1203	-67856
RBN	EMMAX	V3	5	212524053	212924586	400534	212724224	G	A	0.05	6.52949	-	intergenic(gene:Zm00001d018043(dist=3962),gene:Zm00001d018045(dist=67856))	Zm00001d018045	212792080	212793282	1203	-67856
ROV	EMMAX	V1	3	14624634	15024634	400001	14824634	A	G	0.05	6.50333	-	intergenic(gene:Zm00001d039791(dist=36298),gene:Zm00001d039794(dist=67818))	Zm00001d039794	14892452	14893286	835	-67818
ROV	EMMAX	V3	3	14624634	15024634	400001	14824634	A	G	0.05	6.50333	-	intergenic(gene:Zm00001d039791(dist=36298),gene:Zm00001d039794(dist=67818))	Zm00001d039794	14892452	14893286	835	-67818
RDW/SDW	FarmCPU	V2	3	147282282	147682282	400001	147482282	C	T	0.05	6.30397	-	intergenic(gene:Zm00001d042015(dist=73460),gene:Zm00001d042016(dist=25877))	Zm00001d042019	147549893	147551603	1711	-67611
ROV	EMMAX	V1	4	241736576	242136576	400001	241936576	C	G	0.05	6.01277	-	intergenic(gene:Zm00001d053826(dist=3950),gene:Zm00001d053827(dist=2034))	Zm00001d053832	242004150	242006948	2799	-67574
TRL	EMMAX	V1	4	241736576	242136576	400001	241936576	C	G	0.05	6.52561	-	intergenic(gene:Zm00001d053826(dist=3950),gene:Zm00001d053827(dist=2034))	Zm00001d053832	242004150	242006948	2799	-67574
ROV	EMMAX	V2	4	241736576	242136576	400001	241936576	C	G	0.05	7.5299	-	intergenic(gene:Zm00001d053826(dist=3950),gene:Zm00001d053827(dist=2034))	Zm00001d053832	242004150	242006948	2799	-67574
SUA	EMMAX	V2	4	241736576	242136576	400001	241936576	C	G	0.05	6.77961	-	intergenic(gene:Zm00001d053826(dist=3950),gene:Zm00001d053827(dist=2034))	Zm00001d053832	242004150	242006948	2799	-67574
ROV	EMMAX	V3	4	241736576	242136576	400001	241936576	C	G	0.05	6.01277	-	intergenic(gene:Zm00001d053826(dist=3950),gene:Zm00001d053827(dist=2034))	Zm00001d053832	242004150	242006948	2799	-67574
TRL	EMMAX	V3	4	241736576	242136576	400001	241936576	C	G	0.05	6.52561	-	intergenic(gene:Zm00001d053826(dist=3950),gene:Zm00001d053827(dist=2034))	Zm00001d053832	242004150	242006948	2799	-67574
SUA	EMMAX	V2	5	8535617	8935623	400007	8735617	G	A	0.05	6.06932	-	intergenic(gene:Zm00001d013327(dist=33105),gene:Zm00001d013329(dist=27231))	Zm00001d013331	8803187	8808065	4879	-67570
RDW/SDW	EMMAX	V1	1	4572786	4972786	400001	4772786	A	G	0.05	6.50665	-	intergenic(gene:Zm00001d027414(dist=27635),gene:Zm00001d027415(dist=60088))	Zm00001d027416	4840100	4842684	2585	-67314
RDW/SDW	EMMAX	V3	1	4572786	4972786	400001	4772786	A	G	0.05	6.50665	-	intergenic(gene:Zm00001d027414(dist=27635),gene:Zm00001d027415(dist=60088))	Zm00001d027416	4840100	4842684	2585	-67314
RBN	FarmCPU	V2	5	76662907	77062907	400001	76862907	G	C	0.05	14.2314	-	upstream;downstream(gene:Zm00001d015140;gene:Zm00001d015139)	Zm00001d015142	76930114	76932711	2598	-67207
RBN	FarmCPU	V2	5	221605144	222005144	400001	221805144	G	A	0.05	6.00715	-	exon,synonymous(gene:Zm00001d018496:transcript:Zm00001d018496_T001:exon2:c.G534A:p.R178R,gene:Zm00001d018496:transcript:Zm00001d018496_T009:exon1:c.G534A:p.R178R,gene:Zm00001d018496:transcript:Zm00001d018496_T006:exon1:c.G534A:p.R178R,gene:Zm00001d018496:transcript:Zm00001d018496_T004:exon1:c.G534A:p.R178R,gene:Zm00001d018496:transcript:Zm00001d018496_T002:exon2:c.G534A:p.R178R,gene:Zm00001d01849…	Zm00001d018500	221871850	221876358	4509	-66706
ROV	EMMAX	V1	7	171916551	172316551	400001	172116551	G	T	0.05	6.30972	-	intergenic(gene:Zm00001d022181(dist=37449),gene:Zm00001d022182(dist=46835))	Zm00001d022185	172183194	172190425	7232	-66643
ROV	EMMAX	V3	7	171916551	172316551	400001	172116551	G	T	0.05	6.30972	-	intergenic(gene:Zm00001d022181(dist=37449),gene:Zm00001d022182(dist=46835))	Zm00001d022185	172183194	172190425	7232	-66643
ROV	EMMAX	V1	4	200114072	200514072	400001	200314072	A	G	0.05	6.17078	-	intergenic(gene:Zm00001d052770(dist=97754),gene:Zm00001d052772(dist=42187))	Zm00001d052773	200380344	200387770	7427	-66272
ROV	EMMAX	V3	4	200114072	200514072	400001	200314072	A	G	0.05	6.17078	-	intergenic(gene:Zm00001d052770(dist=97754),gene:Zm00001d052772(dist=42187))	Zm00001d052773	200380344	200387770	7427	-66272
SUA	EMMAX	V2	5	155433636	155833636	400001	155633636	C	T	0.05	6.91716	-	intergenic(gene:Zm00001d016285(dist=38142),gene:Zm00001d016286(dist=47077))	Zm00001d016288	155699605	155704113	4509	-65969
RDW/SDW	EMMAX	V2	3	197446432	197846432	400001	197646432	T	C	0.05	6.07146	-	intergenic(gene:Zm00001d043358(dist=30568),gene:Zm00001d043359(dist=9265))	Zm00001d043363	197712260	197713001	742	-65828
ROV	EMMAX	V2	3	134176357	134576357	400001	134376357	C	A	0.05	6.27391	-	intergenic(gene:Zm00001d041707(dist=220459),gene:Zm00001d041708(dist=2578))	Zm00001d041709	134442050	134444575	2526	-65693
ROV	EMMAX	V1	1	168772046	169172061	400016	168972046	G	A	0.05	6.39973	-	intergenic(gene:Zm00001d030955(dist=43660),gene:Zm00001d030958(dist=65475))	Zm00001d030958	169037521	169044042	6522	-65475
ROV	EMMAX	V3	1	168772046	169172061	400016	168972046	G	A	0.05	6.39973	-	intergenic(gene:Zm00001d030955(dist=43660),gene:Zm00001d030958(dist=65475))	Zm00001d030958	169037521	169044042	6522	-65475
RDW/SDW	EMMAX	V2	1	31290371	31690371	400001	31490371	C	A	0.05	6.25758	-	intergenic(gene:Zm00001d028344(dist=134066),gene:Zm00001d028347(dist=23257))	Zm00001d028349	31555841	31557666	1826	-65470
SUA	EMMAX	V1	5	40496898	40896898	400001	40696898	G	A	0.05	6.40194	-	intergenic(gene:Zm00001d014317(dist=9989),gene:Zm00001d014318(dist=65415))	Zm00001d014318	40762313	40763302	990	-65415
SUA	EMMAX	V3	5	40496898	40896898	400001	40696898	G	A	0.05	6.40194	-	intergenic(gene:Zm00001d014317(dist=9989),gene:Zm00001d014318(dist=65415))	Zm00001d014318	40762313	40763302	990	-65415
TRL	EMMAX	V2	4	21009694	21409694	400001	21209694	G	A	0.05	6.24546	-	intergenic(gene:Zm00001d049219(dist=8361),gene:Zm00001d049220(dist=65327))	Zm00001d049220	21275021	21275865	845	-65327
SUA	EMMAX	V2	8	22828446	23228473	400028	23028446	T	C	0.05	7.23984	-	intergenic(gene:Zm00001d008862(dist=91480),gene:Zm00001d008863(dist=65280))	Zm00001d008863	23093726	23100477	6752	-65280
RBN	EMMAX	V2	8	22828446	23228498	400053	23028473	G	A	0.05	9.5331	-	intergenic(gene:Zm00001d008862(dist=91507),gene:Zm00001d008863(dist=65253))	Zm00001d008863	23093726	23100477	6752	-65253
ROV	EMMAX	V2	8	22828446	23228473	400028	23028473	G	A	0.05	7.61042	-	intergenic(gene:Zm00001d008862(dist=91507),gene:Zm00001d008863(dist=65253))	Zm00001d008863	23093726	23100477	6752	-65253
ARD	FarmCPU	V2	6	159605368	160005368	400001	159805368	T	G	0.05	6.07673	-	UTR3(gene:Zm00001d038558)	Zm00001d038560	159870554	159871930	1377	-65186
ROV	EMMAX	V2	4	12860185	13260185	400001	13060185	A	G	0.05	6.20172	-	intergenic(gene:Zm00001d049030(dist=4075),gene:Zm00001d049031(dist=65183))	Zm00001d049031	13125368	13127069	1702	-65183
RDW/SDW	EMMAX	V1	7	140417102	140817102	400001	140617102	C	A	0.05	6.22884	-	intergenic(gene:Zm00001d021021(dist=49701),gene:Zm00001d021023(dist=65052))	Zm00001d021023	140682154	140688142	5989	-65052
RDW/SDW	EMMAX	V3	7	140417102	140817102	400001	140617102	C	A	0.05	6.22884	-	intergenic(gene:Zm00001d021021(dist=49701),gene:Zm00001d021023(dist=65052))	Zm00001d021023	140682154	140688142	5989	-65052
TRL	EMMAX	V1	1	201811072	202211072	400001	202011072	C	T	0.05	6.07071	-	intergenic(gene:Zm00001d031792(dist=45019),gene:Zm00001d031793(dist=65020))	Zm00001d031793	202076092	202089121	13030	-65020
ROV	EMMAX	V2	1	201811072	202211072	400001	202011072	C	T	0.05	6.68202	-	intergenic(gene:Zm00001d031792(dist=45019),gene:Zm00001d031793(dist=65020))	Zm00001d031793	202076092	202089121	13030	-65020
TRL	EMMAX	V3	1	201811072	202211072	400001	202011072	C	T	0.05	6.07071	-	intergenic(gene:Zm00001d031792(dist=45019),gene:Zm00001d031793(dist=65020))	Zm00001d031793	202076092	202089121	13030	-65020
RBN	EMMAX	V2	4	232363714	232763714	400001	232563714	C	T	0.05	6.17079	-	intergenic(gene:Zm00001d053513(dist=1042),gene:Zm00001d053514(dist=64961))	Zm00001d053514	232628675	232630132	1458	-64961
SUA	EMMAX	V2	4	232363714	232763714	400001	232563714	C	T	0.05	6.06216	-	intergenic(gene:Zm00001d053513(dist=1042),gene:Zm00001d053514(dist=64961))	Zm00001d053514	232628675	232630132	1458	-64961
RDW/SDW	EMMAX	V2	5	44181003	44581003	400001	44381003	C	T	0.05	6.56002	-	intergenic(gene:Zm00001d014389(dist=44362),gene:Zm00001d014391(dist=44620))	Zm00001d014394	44445932	44451718	5787	-64929
ROV	EMMAX	V1	5	221518053	221918053	400001	221718053	T	C	0.05	6.1628	-	intergenic(gene:Zm00001d018491(dist=3413),gene:Zm00001d018493(dist=64862))	Zm00001d018493	221782915	221784572	1658	-64862
ROV	EMMAX	V3	5	221518053	221918053	400001	221718053	T	C	0.05	6.1628	-	intergenic(gene:Zm00001d018491(dist=3413),gene:Zm00001d018493(dist=64862))	Zm00001d018493	221782915	221784572	1658	-64862
RBN	EMMAX	V2	1	304572029	304972029	400001	304772029	G	A	0.05	6.37123	-	intergenic(gene:Zm00001d034887(dist=47574),gene:Zm00001d034888(dist=40167))	Zm00001d034889	304836106	304837985	1880	-64077
TRL	FarmCPU	V1	5	161958570	162358570	400001	162158570	T	C	0.05	6.70368	-	intergenic(gene:Zm00001d016432(dist=1492),gene:Zm00001d016433(dist=63993))	Zm00001d016433	162222563	162226421	3859	-63993
TRL	FarmCPU	V3	5	161958570	162358570	400001	162158570	T	C	0.05	6.70368	-	intergenic(gene:Zm00001d016432(dist=1492),gene:Zm00001d016433(dist=63993))	Zm00001d016433	162222563	162226421	3859	-63993
ARD	FarmCPU	V2	2	38084706	38484706	400001	38284706	T	A	0.05	6.30339	-	intergenic(gene:Zm00001d003262(dist=11423),gene:Zm00001d003264(dist=49081))	Zm00001d003266	38348454	38352850	4397	-63748
RBN	EMMAX	V2	6	63500498	63900508	400011	63700498	A	C	0.05	6.12454	-	intergenic(gene:Zm00001d035969(dist=182459),gene:Zm00001d035973(dist=21258))	Zm00001d035974	63764140	63769331	5192	-63642
SUA	EMMAX	V2	6	63500498	63900508	400011	63700498	A	C	0.05	6.14786	-	intergenic(gene:Zm00001d035969(dist=182459),gene:Zm00001d035973(dist=21258))	Zm00001d035974	63764140	63769331	5192	-63642
RDW	FarmCPU	V2	3	226068233	226468233	400001	226268233	C	T	0.05	7.63678	-	intergenic(gene:Zm00001d044364(dist=42867),gene:Zm00001d044365(dist=25766))	Zm00001d044371	226331492	226333036	1545	-63259
RDW/SDW	EMMAX	V2	1	287767571	288167571	400001	287967571	A	G	0.05	7.19654	-	intergenic(gene:Zm00001d034251(dist=42196),gene:Zm00001d034252(dist=32435))	Zm00001d034255	288030585	288033778	3194	-63014
RDW/SDW	EMMAX	V2	3	197446432	197846432	400001	197646432	T	C	0.05	6.07146	-	intergenic(gene:Zm00001d043358(dist=30568),gene:Zm00001d043359(dist=9265))	Zm00001d043362	197709305	197711535	2231	-62873
RDW/SDW	EMMAX	V2	1	13404174	13804174	400001	13604174	G	A	0.05	6.522	-	intergenic(gene:Zm00001d027791(dist=3969),gene:Zm00001d027792(dist=15630))	Zm00001d027794	13666924	13673869	6946	-62750
RBN	EMMAX	V1	4	244304569	244746997	442429	244546605	C	T	0.05	7.22415	-	downstream(gene:Zm00001d053976)	Zm00001d053987	244609336	244612754	3419	-62731
TRL	EMMAX	V1	4	244346605	244746997	400393	244546605	C	T	0.05	7.85097	-	downstream(gene:Zm00001d053976)	Zm00001d053987	244609336	244612754	3419	-62731
RBN	EMMAX	V3	4	244304569	244746997	442429	244546605	C	T	0.05	7.22415	-	downstream(gene:Zm00001d053976)	Zm00001d053987	244609336	244612754	3419	-62731
TRL	EMMAX	V3	4	244346605	244746997	400393	244546605	C	T	0.05	7.85097	-	downstream(gene:Zm00001d053976)	Zm00001d053987	244609336	244612754	3419	-62731
RDW	FarmCPU	V2	3	226068233	226468233	400001	226268233	C	T	0.05	7.63678	-	intergenic(gene:Zm00001d044364(dist=42867),gene:Zm00001d044365(dist=25766))	Zm00001d044370	226330737	226331378	642	-62504
ROV	EMMAX	V2	2	6825989	7225989	400001	7025989	C	T	0.05	7.11744	-	intergenic(gene:Zm00001d002164(dist=12816),gene:Zm00001d002166(dist=27625))	Zm00001d002168	7088395	7092058	3664	-62406
RBN	FarmCPU	V2	3	13704107	14104107	400001	13904107	C	T	0.05	6.39686	-	intergenic(gene:Zm00001d039753(dist=38330),gene:Zm00001d039754(dist=62304))	Zm00001d039754	13966411	13969623	3213	-62304
SUA	EMMAX	V2	8	63041817	63441827	400011	63241817	G	A	0.05	6.05725	-	intergenic(gene:Zm00001d009404(dist=134973),gene:Zm00001d009407(dist=36534))	Zm00001d009409	63303336	63307427	4092	-61519
TRL	EMMAX	V2	8	63041817	63441827	400011	63241817	G	A	0.05	6.20057	-	intergenic(gene:Zm00001d009404(dist=134973),gene:Zm00001d009407(dist=36534))	Zm00001d009409	63303336	63307427	4092	-61519
RBN	FarmCPU	V2	6	162188475	162588475	400001	162388475	G	A	0.05	6.15113	-	exon,synonymous(gene:Zm00001d038676:transcript:Zm00001d038676_T001:exon1:c.G558A:p.L186L,)	Zm00001d038681	162449712	162452059	2348	-61237
ARD	FarmCPU	V1	4	26539923	26939923	400001	26739923	C	G	0.05	7.08125	-	intergenic(gene:Zm00001d049330(dist=84096),gene:Zm00001d049331(dist=61203))	Zm00001d049331	26801126	26803307	2182	-61203
ARD	FarmCPU	V3	4	26539923	26939923	400001	26739923	C	G	0.05	7.08125	-	intergenic(gene:Zm00001d049330(dist=84096),gene:Zm00001d049331(dist=61203))	Zm00001d049331	26801126	26803307	2182	-61203
TRL	EMMAX	V2	7	123557125	123957125	400001	123757125	C	T	0.05	6.93382	-	intergenic(gene:Zm00001d020586(dist=25843),gene:Zm00001d020587(dist=6584))	Zm00001d020589	123818204	123819119	916	-61079
RBN	EMMAX	V2	2	33286988	33686988	400001	33486988	C	A	0.05	6.01381	-	intergenic(gene:Zm00001d003142(dist=29085),gene:Zm00001d003143(dist=49676))	Zm00001d003144	33547653	33549573	1921	-60665
TRL	EMMAX	V1	1	134260377	134660454	400078	134460424	A	T	0.05	6.69552	-	intergenic(gene:Zm00001d030459(dist=475102),gene:Zm00001d030464(dist=60584))	Zm00001d030464	134521008	134522680	1673	-60584
TRL	EMMAX	V3	1	134260377	134660454	400078	134460424	A	T	0.05	6.69552	-	intergenic(gene:Zm00001d030459(dist=475102),gene:Zm00001d030464(dist=60584))	Zm00001d030464	134521008	134522680	1673	-60584
ARD	EMMAX	V2	3	32300668	32700668	400001	32500668	C	T	0.05	6.20897	-	intergenic(gene:Zm00001d040216(dist=104670),gene:Zm00001d040217(dist=32292))	Zm00001d040218	32561179	32570368	9190	-60511
RBN	EMMAX	V1	5	204929729	205329729	400001	205129729	C	T	0.05	6.86335	-	intergenic(gene:Zm00001d017719(dist=23359),gene:Zm00001d017720(dist=51800))	Zm00001d017721	205190183	205198427	8245	-60454
TRL	EMMAX	V1	5	204929729	205329729	400001	205129729	C	T	0.05	6.009	-	intergenic(gene:Zm00001d017719(dist=23359),gene:Zm00001d017720(dist=51800))	Zm00001d017721	205190183	205198427	8245	-60454
RBN	EMMAX	V3	5	204929729	205329729	400001	205129729	C	T	0.05	6.86335	-	intergenic(gene:Zm00001d017719(dist=23359),gene:Zm00001d017720(dist=51800))	Zm00001d017721	205190183	205198427	8245	-60454
TRL	EMMAX	V3	5	204929729	205329729	400001	205129729	C	T	0.05	6.009	-	intergenic(gene:Zm00001d017719(dist=23359),gene:Zm00001d017720(dist=51800))	Zm00001d017721	205190183	205198427	8245	-60454
RDW/SDW	EMMAX	V2	3	197446432	197846432	400001	197646432	T	C	0.05	6.07146	-	intergenic(gene:Zm00001d043358(dist=30568),gene:Zm00001d043359(dist=9265))	Zm00001d043361	197706877	197708271	1395	-60445
RBN	EMMAX	V2	6	169123879	169533775	409897	169333771	G	A	0.05	6.08794	-	upstream(gene:Zm00001d039053)	Zm00001d039059	169394180	169398433	4254	-60409
RBN	FarmCPU	V2	1	254950066	255350066	400001	255150066	G	A	0.05	7.37984	-	intergenic(gene:Zm00001d033223(dist=56708),gene:Zm00001d033225(dist=20373))	Zm00001d033227	255210376	255210840	465	-60310
RDW/SDW	EMMAX	V1	1	4572786	4972786	400001	4772786	A	G	0.05	6.50665	-	intergenic(gene:Zm00001d027414(dist=27635),gene:Zm00001d027415(dist=60088))	Zm00001d027415	4832874	4838381	5508	-60088
RDW/SDW	EMMAX	V3	1	4572786	4972786	400001	4772786	A	G	0.05	6.50665	-	intergenic(gene:Zm00001d027414(dist=27635),gene:Zm00001d027415(dist=60088))	Zm00001d027415	4832874	4838381	5508	-60088
RBN	EMMAX	V2	2	1507072	1907110	400039	1707072	G	A	0.05	8.35955	0.051	intronic(gene:Zm00001d001841)	Zm00001d001846	1767080	1772657	5578	-60008
SUA	EMMAX	V2	2	1507072	1907110	400039	1707072	G	A	0.05	6.45251	0.052	intronic(gene:Zm00001d001841)	Zm00001d001846	1767080	1772657	5578	-60008
RBN	MLM	V2	2	1507072	1907110	400039	1707072	G	A	0.05	6.33495	0.022	intronic(gene:Zm00001d001841)	Zm00001d001846	1767080	1772657	5578	-60008
RBN	EMMAX	V2	2	56079999	56479999	400001	56279999	A	G	0.05	6.40841	-	intergenic(gene:Zm00001d003717(dist=14377),gene:Zm00001d003718(dist=38538))	Zm00001d003719	56339769	56340791	1023	-59770
RDW	EMMAX	V2	2	56079999	56479999	400001	56279999	A	G	0.05	6.23951	-	intergenic(gene:Zm00001d003717(dist=14377),gene:Zm00001d003718(dist=38538))	Zm00001d003719	56339769	56340791	1023	-59770
ROV	EMMAX	V2	2	56079999	56479999	400001	56279999	A	G	0.05	7.34861	-	intergenic(gene:Zm00001d003717(dist=14377),gene:Zm00001d003718(dist=38538))	Zm00001d003719	56339769	56340791	1023	-59770
SUA	EMMAX	V2	2	56079999	56479999	400001	56279999	A	G	0.05	6.62647	-	intergenic(gene:Zm00001d003717(dist=14377),gene:Zm00001d003718(dist=38538))	Zm00001d003719	56339769	56340791	1023	-59770
ARD	FarmCPU	V2	2	243833384	244233384	400001	244033384	T	A	0.05	6.02939	-	intergenic(gene:Zm00001d007957(dist=29165),gene:Zm00001d007958(dist=55153))	Zm00001d007959	244092998	244094473	1476	-59614
ARD	EMMAX	V1	2	122230321	122630321	400001	122430321	T	G	0.05	6.10408	-	intergenic(gene:Zm00001d004619(dist=23923),gene:Zm00001d004620(dist=12014))	Zm00001d004623	122489904	122491422	1519	-59583
ARD	EMMAX	V3	2	122230321	122630321	400001	122430321	T	G	0.05	6.10408	-	intergenic(gene:Zm00001d004619(dist=23923),gene:Zm00001d004620(dist=12014))	Zm00001d004623	122489904	122491422	1519	-59583
ROV	EMMAX	V2	5	128681107	129081113	400007	128881107	G	A	0.05	7.23064	-	intergenic(gene:Zm00001d015884(dist=145405),gene:Zm00001d015885(dist=59365))	Zm00001d015885	128940472	128944793	4322	-59365
RBN	FarmCPU	V2	1	88965176	89447155	481980	89201210	C	T	0.05	6.92737	-	intergenic(gene:Zm00001d029829(dist=37552),gene:Zm00001d029832(dist=58887))	Zm00001d029832	89260097	89271027	10931	-58887
RBN	EMMAX	V2	6	169123879	169533775	409897	169333771	G	A	0.05	6.08794	-	upstream(gene:Zm00001d039053)	Zm00001d039058	169392575	169393240	666	-58804
RDW/SDW	EMMAX	V2	1	31290371	31690371	400001	31490371	C	A	0.05	6.25758	-	intergenic(gene:Zm00001d028344(dist=134066),gene:Zm00001d028347(dist=23257))	Zm00001d028348	31548999	31551114	2116	-58628
ARD	FarmCPU	V2	8	122615372	123015372	400001	122815372	G	A	0.05	6.14834	-	intergenic(gene:Zm00001d010640(dist=24375),gene:Zm00001d010644(dist=33823))	Zm00001d010646	122873951	122875909	1959	-58579
ROV	FarmCPU	V2	2	178267471	178667471	400001	178467471	G	A	0.05	6.32135	-	intergenic(gene:Zm00001d005558(dist=30953),gene:Zm00001d005561(dist=52357))	Zm00001d005562	178526040	178526833	794	-58569
ROV	EMMAX	V2	7	168439909	168839909	400001	168639909	G	A	0.05	7.76827	-	intergenic(gene:Zm00001d022045(dist=27751),gene:Zm00001d022046(dist=58360))	Zm00001d022046	168698269	168724594	26326	-58360
TRL	EMMAX	V2	4	144316088	144716088	400001	144516088	G	A	0.05	6.01138	0.037	intergenic(gene:Zm00001d051122(dist=57657),gene:Zm00001d051123(dist=31754))	Zm00001d051125	144574444	144581365	6922	-58356
RBN	MLM	V2	8	150577589	150977589	400001	150777589	G	A	0.05	6.58389	-	intergenic(gene:Zm00001d011447(dist=17592),gene:Zm00001d011448(dist=58231))	Zm00001d011448	150835820	150848273	12454	-58231
ARD	FarmCPU	V2	2	38084706	38484706	400001	38284706	T	A	0.05	6.30339	-	intergenic(gene:Zm00001d003262(dist=11423),gene:Zm00001d003264(dist=49081))	Zm00001d003265	38342885	38347402	4518	-58179
RBN	EMMAX	V2	5	220227111	220627111	400001	220427111	A	G	0.05	6.24405	-	intergenic(gene:Zm00001d018422(dist=16364),gene:Zm00001d018423(dist=57995))	Zm00001d018423	220485106	220523102	37997	-57995
RBN	FarmCPU	V2	2	83676059	84076059	400001	83876059	G	A	0.05	8.33346	-	intergenic(gene:Zm00001d004118(dist=86008),gene:Zm00001d004119(dist=57876))	Zm00001d004119	83933935	83945839	11905	-57876
ROV	EMMAX	V2	2	6825989	7225989	400001	7025989	C	T	0.05	7.11744	-	intergenic(gene:Zm00001d002164(dist=12816),gene:Zm00001d002166(dist=27625))	Zm00001d002167	7083640	7086670	3031	-57651
ROV	EMMAX	V2	5	118958025	119358025	400001	119158025	C	T	0.05	6.06728	-	intergenic(gene:Zm00001d015780(dist=296443),gene:Zm00001d015783(dist=50619))	Zm00001d015785	119215636	119226834	11199	-57611
RDW	FarmCPU	V2	3	226068233	226468233	400001	226268233	C	T	0.05	7.63678	-	intergenic(gene:Zm00001d044364(dist=42867),gene:Zm00001d044365(dist=25766))	Zm00001d044368	226325648	226326241	594	-57415
RDW/SDW	EMMAX	V2	4	3360060	3760204	400145	3560204	C	T	0.05	7.07521	-	intergenic(gene:Zm00001d048701(dist=44007),gene:Zm00001d048702(dist=14186))	Zm00001d048704	3617330	3619610	2281	-57126
RDW/SDW	EMMAX	V2	1	287767571	288167571	400001	287967571	A	G	0.05	7.19654	-	intergenic(gene:Zm00001d034251(dist=42196),gene:Zm00001d034252(dist=32435))	Zm00001d034254	288024550	288028074	3525	-56979
ARD	EMMAX	V1	2	122230321	122630321	400001	122430321	T	G	0.05	6.10408	-	intergenic(gene:Zm00001d004619(dist=23923),gene:Zm00001d004620(dist=12014))	Zm00001d004622	122487156	122488081	926	-56835
ARD	EMMAX	V3	2	122230321	122630321	400001	122430321	T	G	0.05	6.10408	-	intergenic(gene:Zm00001d004619(dist=23923),gene:Zm00001d004620(dist=12014))	Zm00001d004622	122487156	122488081	926	-56835
RBN	EMMAX	V1	4	244304569	244746997	442429	244546605	C	T	0.05	7.22415	-	downstream(gene:Zm00001d053976)	Zm00001d053986	244603430	244608318	4889	-56825
TRL	EMMAX	V1	4	244346605	244746997	400393	244546605	C	T	0.05	7.85097	-	downstream(gene:Zm00001d053976)	Zm00001d053986	244603430	244608318	4889	-56825
RBN	EMMAX	V3	4	244304569	244746997	442429	244546605	C	T	0.05	7.22415	-	downstream(gene:Zm00001d053976)	Zm00001d053986	244603430	244608318	4889	-56825
TRL	EMMAX	V3	4	244346605	244746997	400393	244546605	C	T	0.05	7.85097	-	downstream(gene:Zm00001d053976)	Zm00001d053986	244603430	244608318	4889	-56825
ARD	FarmCPU	V2	1	126369205	126769205	400001	126569205	C	T	0.05	6.38448	-	intergenic(gene:Zm00001d030363(dist=127861),gene:Zm00001d030364(dist=28649))	Zm00001d030366	126625958	126667073	41116	-56753
RBN	EMMAX	V2	6	169123879	169533775	409897	169333771	G	A	0.05	6.08794	-	upstream(gene:Zm00001d039053)	Zm00001d039057	169390376	169391098	723	-56605
TRL	EMMAX	V2	2	195504715	195904715	400001	195704715	G	A	0.05	6.79262	-	intergenic(gene:Zm00001d006029(dist=24362),gene:Zm00001d006030(dist=1726))	Zm00001d006031	195761096	195762196	1101	-56381
RDW/SDW	FarmCPU	V1	3	118765483	119165483	400001	118965483	A	T	0.05	6.10045	-	intergenic(gene:Zm00001d041425(dist=136291),gene:Zm00001d041426(dist=56068))	Zm00001d041426	119021551	119022528	978	-56068
RDW/SDW	FarmCPU	V3	3	118765483	119165483	400001	118965483	A	T	0.05	6.10045	-	intergenic(gene:Zm00001d041425(dist=136291),gene:Zm00001d041426(dist=56068))	Zm00001d041426	119021551	119022528	978	-56068
RBN	FarmCPU	V2	5	174142072	174542072	400001	174342072	G	A	0.05	6.113	-	intergenic(gene:Zm00001d016724(dist=37223),gene:Zm00001d016726(dist=13429))	Zm00001d016730	174398003	174399313	1311	-55931
ARD	FarmCPU	V2	2	243833384	244233384	400001	244033384	T	A	0.05	6.02939	-	intergenic(gene:Zm00001d007957(dist=29165),gene:Zm00001d007958(dist=55153))	Zm00001d007958	244088537	244088968	432	-55153
TRL	EMMAX	V1	2	43727475	44127526	400052	43927526	G	A	0.05	7.38201	-	intergenic(gene:Zm00001d003423(dist=25395),gene:Zm00001d003425(dist=38592))	Zm00001d003427	43982572	43986370	3799	-55046
TRL	EMMAX	V3	2	43727475	44127526	400052	43927526	G	A	0.05	7.38201	-	intergenic(gene:Zm00001d003423(dist=25395),gene:Zm00001d003425(dist=38592))	Zm00001d003427	43982572	43986370	3799	-55046
ROV	EMMAX	V2	3	206289398	206689398	400001	206489398	T	C	0.05	6.33932	-	intergenic(gene:Zm00001d043665(dist=59248),gene:Zm00001d043666(dist=55040))	Zm00001d043666	206544438	206549332	4895	-55040
ROV	EMMAX	V2	2	70782540	71182540	400001	70982540	C	T	0.05	6.58976	-	intergenic(gene:Zm00001d003943(dist=232037),gene:Zm00001d003945(dist=54858))	Zm00001d003945	71037398	71040700	3303	-54858
ROV	EMMAX	V2	4	169188764	169588764	400001	169388764	G	A	0.05	7.40283	-	intergenic(gene:Zm00001d051778(dist=78018),gene:Zm00001d051779(dist=48440))	Zm00001d051781	169443612	169447397	3786	-54848
SUA	EMMAX	V2	4	169188764	169588764	400001	169388764	G	A	0.05	6.51336	-	intergenic(gene:Zm00001d051778(dist=78018),gene:Zm00001d051779(dist=48440))	Zm00001d051781	169443612	169447397	3786	-54848
RBN	FarmCPU	V2	1	254950066	255350066	400001	255150066	G	A	0.05	7.37984	-	intergenic(gene:Zm00001d033223(dist=56708),gene:Zm00001d033225(dist=20373))	Zm00001d033226	255204711	255207385	2675	-54645
SUA	EMMAX	V1	4	176714539	177114539	400001	176914539	A	G	0.05	6.01852	-	intergenic(gene:Zm00001d052030(dist=14055),gene:Zm00001d052031(dist=33618))	Zm00001d052033	176969141	176972630	3490	-54602
SUA	EMMAX	V3	4	176714539	177114539	400001	176914539	A	G	0.05	6.01852	-	intergenic(gene:Zm00001d052030(dist=14055),gene:Zm00001d052031(dist=33618))	Zm00001d052033	176969141	176972630	3490	-54602
TRL	EMMAX	V2	3	52244975	52644975	400001	52444975	A	G	0.05	7.60319	-	intergenic(gene:Zm00001d040597(dist=118062),gene:Zm00001d040599(dist=54501))	Zm00001d040599	52499476	52521065	21590	-54501
RDW/SDW	EMMAX	V2	4	3360060	3760204	400145	3560204	C	T	0.05	7.07521	-	intergenic(gene:Zm00001d048701(dist=44007),gene:Zm00001d048702(dist=14186))	Zm00001d048703	3614699	3616705	2007	-54495
ROV	EMMAX	V1	7	171916551	172316551	400001	172116551	G	T	0.05	6.30972	-	intergenic(gene:Zm00001d022181(dist=37449),gene:Zm00001d022182(dist=46835))	Zm00001d022184	172171007	172182525	11519	-54456
ROV	EMMAX	V3	7	171916551	172316551	400001	172116551	G	T	0.05	6.30972	-	intergenic(gene:Zm00001d022181(dist=37449),gene:Zm00001d022182(dist=46835))	Zm00001d022184	172171007	172182525	11519	-54456
RDW/SDW	EMMAX	V2	1	287767571	288167571	400001	287967571	A	G	0.05	7.19654	-	intergenic(gene:Zm00001d034251(dist=42196),gene:Zm00001d034252(dist=32435))	Zm00001d034253	288021954	288024917	2964	-54383
RBN	FarmCPU	V2	6	162188475	162588475	400001	162388475	G	A	0.05	6.15113	-	exon,synonymous(gene:Zm00001d038676:transcript:Zm00001d038676_T001:exon1:c.G558A:p.L186L,)	Zm00001d038680	162442729	162443088	360	-54254
RDW	EMMAX	V1	2	2307724	2708733	401010	2508733	G	A	0.05	6.38416	0.046	downstream(gene:Zm00001d001896)	Zm00001d001900	2562960	2566600	3641	-54227
RDW	EMMAX	V3	2	2307724	2708733	401010	2508733	G	A	0.05	6.38416	0.007	downstream(gene:Zm00001d001896)	Zm00001d001900	2562960	2566600	3641	-54227
RBN	EMMAX	V2	2	195504715	195961195	456481	195707091	C	T	0.05	7.21148	-	intronic(gene:Zm00001d006030)	Zm00001d006031	195761096	195762196	1101	-54005
RDW/SDW	EMMAX	V2	5	44181003	44581003	400001	44381003	C	T	0.05	6.56002	-	intergenic(gene:Zm00001d014389(dist=44362),gene:Zm00001d014391(dist=44620))	Zm00001d014393	44434846	44436867	2022	-53843
RBN	FarmCPU	V2	5	178255944	178655944	400001	178455944	C	T	0.05	6.64162	-	UTR3(gene:Zm00001d016858)	Zm00001d016861	178509709	178513664	3956	-53765
RBN	FarmCPU	V2	7	27534090	27934090	400001	27734090	C	T	0.05	6.32038	-	intergenic(gene:Zm00001d019320(dist=25890),gene:Zm00001d019322(dist=36983))	Zm00001d019324	27787545	27787963	419	-53455
RDW	EMMAX	V2	4	148431151	148831151	400001	148631151	C	T	0.05	6.01394	-	intergenic(gene:Zm00001d051203(dist=37539),gene:Zm00001d051205(dist=42005))	Zm00001d051210	148684559	148696504	11946	-53408
ROV	EMMAX	V1	1	230277429	230677446	400018	230477429	G	A	0.05	6.37232	-	intergenic(gene:Zm00001d032558(dist=20619),gene:Zm00001d032560(dist=51948))	Zm00001d032561	230530692	230531598	907	-53263
ROV	EMMAX	V3	1	230277429	230677446	400018	230477429	G	A	0.05	6.37232	-	intergenic(gene:Zm00001d032558(dist=20619),gene:Zm00001d032560(dist=51948))	Zm00001d032561	230530692	230531598	907	-53263
RDW	EMMAX	V1	1	230277446	230677446	400001	230477446	G	A	0.05	6.02864	-	intergenic(gene:Zm00001d032558(dist=20636),gene:Zm00001d032560(dist=51931))	Zm00001d032561	230530692	230531598	907	-53246
SUA	EMMAX	V1	1	230277446	230677446	400001	230477446	G	A	0.05	6.05261	-	intergenic(gene:Zm00001d032558(dist=20636),gene:Zm00001d032560(dist=51931))	Zm00001d032561	230530692	230531598	907	-53246
RDW	EMMAX	V3	1	230277446	230677446	400001	230477446	G	A	0.05	6.02864	-	intergenic(gene:Zm00001d032558(dist=20636),gene:Zm00001d032560(dist=51931))	Zm00001d032561	230530692	230531598	907	-53246
SUA	EMMAX	V3	1	230277446	230677446	400001	230477446	G	A	0.05	6.05261	-	intergenic(gene:Zm00001d032558(dist=20636),gene:Zm00001d032560(dist=51931))	Zm00001d032561	230530692	230531598	907	-53246
RDW	FarmCPU	V2	8	82089441	82489441	400001	82289441	T	A	0.05	8.30733	-	intergenic(gene:Zm00001d009806(dist=1102),gene:Zm00001d009807(dist=1237))	Zm00001d009808	82342609	82346386	3778	-53168
ARD	EMMAX	V1	5	70098873	70498873	400001	70298873	G	A	0.05	6.19737	-	intergenic(gene:Zm00001d014958(dist=24264),gene:Zm00001d014960(dist=37636))	Zm00001d014963	70352028	70356300	4273	-53155
ARD	EMMAX	V3	5	70098873	70498873	400001	70298873	G	A	0.05	6.19737	-	intergenic(gene:Zm00001d014958(dist=24264),gene:Zm00001d014960(dist=37636))	Zm00001d014963	70352028	70356300	4273	-53155
TRL	EMMAX	V2	4	183460714	183860714	400001	183660714	G	A	0.05	6.1281	-	intergenic(gene:Zm00001d052221(dist=61160),gene:Zm00001d052223(dist=38562))	Zm00001d052225	183713779	183717084	3306	-53065
ARD	FarmCPU	V1	4	202597624	202997624	400001	202797624	A	G	0.05	6.05357	-	intergenic(gene:Zm00001d052859(dist=32969),gene:Zm00001d052862(dist=52941))	Zm00001d052862	202850565	202853165	2601	-52941
ARD	FarmCPU	V3	4	202597624	202997624	400001	202797624	A	G	0.05	6.05357	-	intergenic(gene:Zm00001d052859(dist=32969),gene:Zm00001d052862(dist=52941))	Zm00001d052862	202850565	202853165	2601	-52941
RBN	EMMAX	V2	6	169123879	169533775	409897	169333771	G	A	0.05	6.08794	-	upstream(gene:Zm00001d039053)	Zm00001d039056	169386353	169386880	528	-52582
TRL	FarmCPU	V1	10	18167458	18567458	400001	18367458	C	T	0.05	7.75985	-	intergenic(gene:Zm00001d023740(dist=177181),gene:Zm00001d023741(dist=21362))	Zm00001d023746	18419962	18420342	381	-52504
TRL	FarmCPU	V3	10	18167458	18567458	400001	18367458	C	T	0.05	7.75985	-	intergenic(gene:Zm00001d023740(dist=177181),gene:Zm00001d023741(dist=21362))	Zm00001d023746	18419962	18420342	381	-52504
ARD	FarmCPU	V2	8	39364156	39764156	400001	39564156	C	A	0.05	6.48819	-	intergenic(gene:Zm00001d009146(dist=37509),gene:Zm00001d009147(dist=20898))	Zm00001d009149	39616534	39618846	2313	-52378
ROV	FarmCPU	V2	2	178267471	178667471	400001	178467471	G	A	0.05	6.32135	-	intergenic(gene:Zm00001d005558(dist=30953),gene:Zm00001d005561(dist=52357))	Zm00001d005561	178519828	178520879	1052	-52357
SUA	FarmCPU	V1	2	147629882	148029882	400001	147829882	C	A	0.05	6.13244	-	intergenic(gene:Zm00001d004899(dist=117089),gene:Zm00001d004903(dist=52233))	Zm00001d004903	147882115	147883489	1375	-52233
SUA	FarmCPU	V3	2	147629882	148029882	400001	147829882	C	A	0.05	6.13244	-	intergenic(gene:Zm00001d004899(dist=117089),gene:Zm00001d004903(dist=52233))	Zm00001d004903	147882115	147883489	1375	-52233
RDW/SDW	EMMAX	V2	5	44181003	44581003	400001	44381003	C	T	0.05	6.56002	-	intergenic(gene:Zm00001d014389(dist=44362),gene:Zm00001d014391(dist=44620))	Zm00001d014392	44433059	44433846	788	-52056
RBN	FarmCPU	V2	5	205692847	206092847	400001	205892847	T	C	0.05	6.55308	-	exon,nonsynonymous(gene:Zm00001d017751:transcript:Zm00001d017751_T001:exon2:c.T1903C:p.Y635H,)	Zm00001d017755	205944885	205951175	6291	-52038
ROV	EMMAX	V1	1	230277429	230677446	400018	230477429	G	A	0.05	6.37232	-	intergenic(gene:Zm00001d032558(dist=20619),gene:Zm00001d032560(dist=51948))	Zm00001d032560	230529377	230531598	2222	-51948
ROV	EMMAX	V3	1	230277429	230677446	400018	230477429	G	A	0.05	6.37232	-	intergenic(gene:Zm00001d032558(dist=20619),gene:Zm00001d032560(dist=51948))	Zm00001d032560	230529377	230531598	2222	-51948
RDW	EMMAX	V1	1	230277446	230677446	400001	230477446	G	A	0.05	6.02864	-	intergenic(gene:Zm00001d032558(dist=20636),gene:Zm00001d032560(dist=51931))	Zm00001d032560	230529377	230531598	2222	-51931
SUA	EMMAX	V1	1	230277446	230677446	400001	230477446	G	A	0.05	6.05261	-	intergenic(gene:Zm00001d032558(dist=20636),gene:Zm00001d032560(dist=51931))	Zm00001d032560	230529377	230531598	2222	-51931
RDW	EMMAX	V3	1	230277446	230677446	400001	230477446	G	A	0.05	6.02864	-	intergenic(gene:Zm00001d032558(dist=20636),gene:Zm00001d032560(dist=51931))	Zm00001d032560	230529377	230531598	2222	-51931
SUA	EMMAX	V3	1	230277446	230677446	400001	230477446	G	A	0.05	6.05261	-	intergenic(gene:Zm00001d032558(dist=20636),gene:Zm00001d032560(dist=51931))	Zm00001d032560	230529377	230531598	2222	-51931
RBN	EMMAX	V1	5	204929729	205329729	400001	205129729	C	T	0.05	6.86335	-	intergenic(gene:Zm00001d017719(dist=23359),gene:Zm00001d017720(dist=51800))	Zm00001d017720	205181529	205188957	7429	-51800
TRL	EMMAX	V1	5	204929729	205329729	400001	205129729	C	T	0.05	6.009	-	intergenic(gene:Zm00001d017719(dist=23359),gene:Zm00001d017720(dist=51800))	Zm00001d017720	205181529	205188957	7429	-51800
RBN	EMMAX	V3	5	204929729	205329729	400001	205129729	C	T	0.05	6.86335	-	intergenic(gene:Zm00001d017719(dist=23359),gene:Zm00001d017720(dist=51800))	Zm00001d017720	205181529	205188957	7429	-51800
TRL	EMMAX	V3	5	204929729	205329729	400001	205129729	C	T	0.05	6.009	-	intergenic(gene:Zm00001d017719(dist=23359),gene:Zm00001d017720(dist=51800))	Zm00001d017720	205181529	205188957	7429	-51800
SUA	FarmCPU	V1	5	6941374	7341374	400001	7141374	G	A	0.05	7.1925	-	UTR3(gene:Zm00001d013252)	Zm00001d013258	7193149	7199073	5925	-51775
SUA	FarmCPU	V3	5	6941374	7341374	400001	7141374	G	A	0.05	7.1925	-	UTR3(gene:Zm00001d013252)	Zm00001d013258	7193149	7199073	5925	-51775
RDW/SDW	EMMAX	V1	5	116342517	116742517	400001	116542517	C	A	0.05	6.17675	-	intergenic(gene:Zm00001d015747(dist=652814),gene:Zm00001d015754(dist=51497))	Zm00001d015754	116594014	116651674	57661	-51497
RDW/SDW	EMMAX	V3	5	116342517	116742517	400001	116542517	C	A	0.05	6.17675	-	intergenic(gene:Zm00001d015747(dist=652814),gene:Zm00001d015754(dist=51497))	Zm00001d015754	116594014	116651674	57661	-51497
RDW/SDW	EMMAX	V1	6	95631708	96031710	400003	95831708	C	A	0.05	6.36995	-	upstream(gene:Zm00001d036633)	Zm00001d036638	95883200	95891164	7965	-51492
RDW/SDW	EMMAX	V3	6	95631708	96031710	400003	95831708	C	A	0.05	6.36995	-	upstream(gene:Zm00001d036633)	Zm00001d036638	95883200	95891164	7965	-51492
ROV	EMMAX	V2	5	200771238	201171238	400001	200971238	A	G	0.05	6.06177	-	intergenic(gene:Zm00001d017591(dist=98132),gene:Zm00001d017592(dist=51365))	Zm00001d017592	201022603	201023298	696	-51365
RDW/SDW	EMMAX	V2	4	206856295	207256295	400001	207056295	G	A	0.05	6.68342	-	intergenic(gene:Zm00001d052978(dist=24863),gene:Zm00001d052979(dist=14653))	Zm00001d052980	207107564	207108483	920	-51269
ARD	FarmCPU	V2	8	39364156	39764156	400001	39564156	C	A	0.05	6.48819	-	intergenic(gene:Zm00001d009146(dist=37509),gene:Zm00001d009147(dist=20898))	Zm00001d009148	39615377	39627678	12302	-51221
TRL	EMMAX	V2	2	6941506	7341506	400001	7141506	C	T	0.05	6.3568	-	intergenic(gene:Zm00001d002172(dist=22071),gene:Zm00001d002173(dist=51133))	Zm00001d002173	7192639	7194765	2127	-51133
RDW	EMMAX	V1	2	2307724	2708733	401010	2508733	G	A	0.05	6.38416	0.01	downstream(gene:Zm00001d001896)	Zm00001d001899	2559817	2561845	2029	-51084
RDW	EMMAX	V3	2	2307724	2708733	401010	2508733	G	A	0.05	6.38416	0.202	downstream(gene:Zm00001d001896)	Zm00001d001899	2559817	2561845	2029	-51084
RDW/SDW	FarmCPU	V2	3	147282282	147682282	400001	147482282	C	T	0.05	6.30397	-	intergenic(gene:Zm00001d042015(dist=73460),gene:Zm00001d042016(dist=25877))	Zm00001d042018	147533330	147549725	16396	-51048
SUA	EMMAX	V2	3	16489230	16889230	400001	16689230	C	T	0.05	6.34489	-	intergenic(gene:Zm00001d039853(dist=42883),gene:Zm00001d039854(dist=45673))	Zm00001d039855	16740174	16743851	3678	-50944
RBN	FarmCPU	V2	5	221605144	222005144	400001	221805144	G	A	0.05	6.00715	-	exon,synonymous(gene:Zm00001d018496:transcript:Zm00001d018496_T001:exon2:c.G534A:p.R178R,gene:Zm00001d018496:transcript:Zm00001d018496_T009:exon1:c.G534A:p.R178R,gene:Zm00001d018496:transcript:Zm00001d018496_T006:exon1:c.G534A:p.R178R,gene:Zm00001d018496:transcript:Zm00001d018496_T004:exon1:c.G534A:p.R178R,gene:Zm00001d018496:transcript:Zm00001d018496_T002:exon2:c.G534A:p.R178R,gene:Zm00001d01849…	Zm00001d018499	221856058	221866963	10906	-50914
ROV	EMMAX	V2	5	118606068	119006068	400001	118806068	T	C	0.05	6.02132	-	intronic(gene:Zm00001d015779)	Zm00001d015780	118856895	118861582	4688	-50827
RBN	EMMAX	V1	4	244304569	244746997	442429	244546605	C	T	0.05	7.22415	-	downstream(gene:Zm00001d053976)	Zm00001d053985	244597367	244601788	4422	-50762
TRL	EMMAX	V1	4	244346605	244746997	400393	244546605	C	T	0.05	7.85097	-	downstream(gene:Zm00001d053976)	Zm00001d053985	244597367	244601788	4422	-50762
RBN	EMMAX	V3	4	244304569	244746997	442429	244546605	C	T	0.05	7.22415	-	downstream(gene:Zm00001d053976)	Zm00001d053985	244597367	244601788	4422	-50762
TRL	EMMAX	V3	4	244346605	244746997	400393	244546605	C	T	0.05	7.85097	-	downstream(gene:Zm00001d053976)	Zm00001d053985	244597367	244601788	4422	-50762
ROV	FarmCPU	V1	2	181481247	181881247	400001	181681247	G	A	0.05	6.00722	-	intergenic(gene:Zm00001d005639(dist=51014),gene:Zm00001d005641(dist=24555))	Zm00001d005642	181731962	181733845	1884	-50715
ROV	FarmCPU	V3	2	181481247	181881247	400001	181681247	G	A	0.05	6.00722	-	intergenic(gene:Zm00001d005639(dist=51014),gene:Zm00001d005641(dist=24555))	Zm00001d005642	181731962	181733845	1884	-50715
ROV	EMMAX	V2	5	118958025	119358025	400001	119158025	C	T	0.05	6.06728	-	intergenic(gene:Zm00001d015780(dist=296443),gene:Zm00001d015783(dist=50619))	Zm00001d015783	119208644	119210852	2209	-50619
TRL	EMMAX	V2	7	179985244	180385244	400001	180185244	G	A	0.05	6.29829	-	intergenic(gene:Zm00001d022574(dist=37699),gene:Zm00001d022575(dist=50549))	Zm00001d022575	180235793	180237283	1491	-50549
RDW	EMMAX	V2	4	148431151	148831151	400001	148631151	C	T	0.05	6.01394	-	intergenic(gene:Zm00001d051203(dist=37539),gene:Zm00001d051205(dist=42005))	Zm00001d051207	148681587	148681998	412	-50436
RDW/SDW	EMMAX	V2	1	228899991	229299991	400001	229099991	T	C	0.05	6.57048	-	intergenic(gene:Zm00001d032511(dist=80700),gene:Zm00001d032515(dist=35680))	Zm00001d032518	229150242	229151756	1515	-50251
TRL	FarmCPU	V1	10	18167458	18567458	400001	18367458	C	T	0.05	7.75985	-	intergenic(gene:Zm00001d023740(dist=177181),gene:Zm00001d023741(dist=21362))	Zm00001d023745	18417389	18419565	2177	-49931
TRL	FarmCPU	V3	10	18167458	18567458	400001	18367458	C	T	0.05	7.75985	-	intergenic(gene:Zm00001d023740(dist=177181),gene:Zm00001d023741(dist=21362))	Zm00001d023745	18417389	18419565	2177	-49931
RBN	FarmCPU	V2	1	291519925	291919925	400001	291719925	C	T	0.05	6.09821	-	intergenic(gene:Zm00001d034389(dist=33625),gene:Zm00001d034390(dist=49783))	Zm00001d034390	291769708	291770484	777	-49783
TRL	EMMAX	V2	4	183460714	183860714	400001	183660714	G	A	0.05	6.1281	-	intergenic(gene:Zm00001d052221(dist=61160),gene:Zm00001d052223(dist=38562))	Zm00001d052224	183710484	183711678	1195	-49770
SUA	FarmCPU	V1	5	216944020	217344020	400001	217144020	A	T	0.05	11.8132	-	intronic(gene:Zm00001d018235)	Zm00001d018238	217193701	217195534	1834	-49681
SUA	FarmCPU	V3	5	216944020	217344020	400001	217144020	A	T	0.05	11.8132	-	intronic(gene:Zm00001d018235)	Zm00001d018238	217193701	217195534	1834	-49681
RBN	EMMAX	V2	2	33286988	33686988	400001	33486988	C	A	0.05	6.01381	-	intergenic(gene:Zm00001d003142(dist=29085),gene:Zm00001d003143(dist=49676))	Zm00001d003143	33536664	33544277	7614	-49676
ROV	EMMAX	V2	1	127510622	127910622	400001	127710622	A	G	0.05	6.59224	-	intergenic(gene:Zm00001d030381(dist=153883),gene:Zm00001d030382(dist=49468))	Zm00001d030382	127760090	127762045	1956	-49468
ARD	FarmCPU	V2	1	244763203	245163203	400001	244963203	T	C	0.05	6.28396	-	intergenic(gene:Zm00001d032964(dist=29551),gene:Zm00001d032967(dist=18681))	Zm00001d032969	245012635	245014564	1930	-49432
ROV	EMMAX	V2	5	182961113	183361113	400001	183161113	C	T	0.05	7.42657	-	intergenic(gene:Zm00001d017028(dist=44407),gene:Zm00001d017029(dist=14588))	Zm00001d017032	183210400	183211160	761	-49287
ARD	FarmCPU	V2	2	38084706	38484706	400001	38284706	T	A	0.05	6.30339	-	intergenic(gene:Zm00001d003262(dist=11423),gene:Zm00001d003264(dist=49081))	Zm00001d003264	38333787	38335419	1633	-49081
RBN	FarmCPU	V2	5	178255944	178655944	400001	178455944	C	T	0.05	6.64162	-	UTR3(gene:Zm00001d016858)	Zm00001d016860	178504960	178508727	3768	-49016
RDW/SDW	FarmCPU	V2	3	147282282	147682282	400001	147482282	C	T	0.05	6.30397	-	intergenic(gene:Zm00001d042015(dist=73460),gene:Zm00001d042016(dist=25877))	Zm00001d042017	147530941	147533858	2918	-48659
ROV	EMMAX	V2	4	169188764	169588764	400001	169388764	G	A	0.05	7.40283	-	intergenic(gene:Zm00001d051778(dist=78018),gene:Zm00001d051779(dist=48440))	Zm00001d051779	169437204	169438307	1104	-48440
SUA	EMMAX	V2	4	169188764	169588764	400001	169388764	G	A	0.05	6.51336	-	intergenic(gene:Zm00001d051778(dist=78018),gene:Zm00001d051779(dist=48440))	Zm00001d051779	169437204	169438307	1104	-48440
ARD	FarmCPU	V2	8	142265039	142665039	400001	142465039	G	A	0.05	6.26857	-	intergenic(gene:Zm00001d011188(dist=61836),gene:Zm00001d011189(dist=6351))	Zm00001d011190	142512993	142513775	783	-47954
SUA	EMMAX	V2	4	215642658	216042658	400001	215842658	C	T	0.05	6.08635	-	intergenic(gene:Zm00001d053139(dist=196573),gene:Zm00001d053142(dist=47896))	Zm00001d053142	215890554	215902303	11750	-47896
RBN	FarmCPU	V2	5	174142072	174542072	400001	174342072	G	A	0.05	6.113	-	intergenic(gene:Zm00001d016724(dist=37223),gene:Zm00001d016726(dist=13429))	Zm00001d016729	174389952	174391418	1467	-47880
ROV	FarmCPU	V2	5	44590295	44990295	400001	44790295	A	T	0.05	8.54591	-	intergenic(gene:Zm00001d014406(dist=83841),gene:Zm00001d014407(dist=47767))	Zm00001d014407	44838062	44838313	252	-47767
RDW/SDW	EMMAX	V2	1	220393268	220793268	400001	220593268	G	A	0.05	6.27499	-	intergenic(gene:Zm00001d032291(dist=77716),gene:Zm00001d032292(dist=47701))	Zm00001d032292	220640969	220642533	1565	-47701
RDW/SDW	EMMAX	V2	1	228899991	229299991	400001	229099991	T	C	0.05	6.57048	-	intergenic(gene:Zm00001d032511(dist=80700),gene:Zm00001d032515(dist=35680))	Zm00001d032517	229147482	229149102	1621	-47491
TRL	EMMAX	V1	2	43727475	44127526	400052	43927526	G	A	0.05	7.38201	-	intergenic(gene:Zm00001d003423(dist=25395),gene:Zm00001d003425(dist=38592))	Zm00001d003426	43975014	43982419	7406	-47488
TRL	EMMAX	V3	2	43727475	44127526	400052	43927526	G	A	0.05	7.38201	-	intergenic(gene:Zm00001d003423(dist=25395),gene:Zm00001d003425(dist=38592))	Zm00001d003426	43975014	43982419	7406	-47488
SUA	EMMAX	V2	5	155433636	155833636	400001	155633636	C	T	0.05	6.91716	-	intergenic(gene:Zm00001d016285(dist=38142),gene:Zm00001d016286(dist=47077))	Zm00001d016287	155680965	155682213	1249	-47329
TRL	EMMAX	V2	6	128705254	129105254	400001	128905254	G	A	0.05	6.28871	-	intronic(gene:Zm00001d037546)	Zm00001d037547	128952506	128954001	1496	-47252
RBN	EMMAX	V2	6	128705204	129105260	400057	128905260	G	A	0.05	6.07741	-	intronic(gene:Zm00001d037546)	Zm00001d037547	128952506	128954001	1496	-47246
RBN	FarmCPU	V2	1	114901138	115301138	400001	115101138	G	T	0.05	9.0602	-	intergenic(gene:Zm00001d030232(dist=170320),gene:Zm00001d030233(dist=4075))	Zm00001d030234	115148363	115150637	2275	-47225
ARD	EMMAX	V1	5	70098873	70498873	400001	70298873	G	A	0.05	6.19737	-	intergenic(gene:Zm00001d014958(dist=24264),gene:Zm00001d014960(dist=37636))	Zm00001d014962	70346062	70351651	5590	-47189
ARD	EMMAX	V3	5	70098873	70498873	400001	70298873	G	A	0.05	6.19737	-	intergenic(gene:Zm00001d014958(dist=24264),gene:Zm00001d014960(dist=37636))	Zm00001d014962	70346062	70351651	5590	-47189
SUA	EMMAX	V1	4	176714539	177114539	400001	176914539	A	G	0.05	6.01852	-	intergenic(gene:Zm00001d052030(dist=14055),gene:Zm00001d052031(dist=33618))	Zm00001d052032	176961668	176966538	4871	-47129
SUA	EMMAX	V3	4	176714539	177114539	400001	176914539	A	G	0.05	6.01852	-	intergenic(gene:Zm00001d052030(dist=14055),gene:Zm00001d052031(dist=33618))	Zm00001d052032	176961668	176966538	4871	-47129
ROV	EMMAX	V2	7	114898251	115298257	400007	115098251	T	C	0.05	6.00875	-	intergenic(gene:Zm00001d020448(dist=111330),gene:Zm00001d020449(dist=47081))	Zm00001d020449	115145332	115146131	800	-47081
SUA	EMMAX	V2	5	155433636	155833636	400001	155633636	C	T	0.05	6.91716	-	intergenic(gene:Zm00001d016285(dist=38142),gene:Zm00001d016286(dist=47077))	Zm00001d016286	155680713	155697788	17076	-47077
RDW/SDW	EMMAX	V2	1	71271989	71671989	400001	71471989	T	C	0.05	7.97849	-	intergenic(gene:Zm00001d029454(dist=34817),gene:Zm00001d029455(dist=46897))	Zm00001d029455	71518886	71523950	5065	-46897
ROV	EMMAX	V1	7	171916551	172316551	400001	172116551	G	T	0.05	6.30972	-	intergenic(gene:Zm00001d022181(dist=37449),gene:Zm00001d022182(dist=46835))	Zm00001d022182	172163386	172170413	7028	-46835
ROV	EMMAX	V3	7	171916551	172316551	400001	172116551	G	T	0.05	6.30972	-	intergenic(gene:Zm00001d022181(dist=37449),gene:Zm00001d022182(dist=46835))	Zm00001d022182	172163386	172170413	7028	-46835
ROV	EMMAX	V2	1	10922372	11322372	400001	11122372	C	T	0.05	6.24391	-	intergenic(gene:Zm00001d027682(dist=53246),gene:Zm00001d027683(dist=4359))	Zm00001d027690	11168984	11169217	234	-46612
SUA	EMMAX	V1	3	108501286	108901286	400001	108701286	A	G	0.05	6.57951	-	intergenic(gene:Zm00001d041257(dist=122100),gene:Zm00001d041258(dist=43463))	Zm00001d041259	108747762	108748408	647	-46476
SUA	EMMAX	V3	3	108501286	108901286	400001	108701286	A	G	0.05	6.57951	-	intergenic(gene:Zm00001d041257(dist=122100),gene:Zm00001d041258(dist=43463))	Zm00001d041259	108747762	108748408	647	-46476
TRL	FarmCPU	V1	10	18167458	18567458	400001	18367458	C	T	0.05	7.75985	-	intergenic(gene:Zm00001d023740(dist=177181),gene:Zm00001d023741(dist=21362))	Zm00001d023743	18413886	18414789	904	-46428
TRL	FarmCPU	V3	10	18167458	18567458	400001	18367458	C	T	0.05	7.75985	-	intergenic(gene:Zm00001d023740(dist=177181),gene:Zm00001d023741(dist=21362))	Zm00001d023743	18413886	18414789	904	-46428
SUA	EMMAX	V2	5	202893678	203293678	400001	203093678	A	G	0.05	6.04562	-	intergenic(gene:Zm00001d017649(dist=36848),gene:Zm00001d017650(dist=46305))	Zm00001d017650	203139983	203141495	1513	-46305
SUA	FarmCPU	V1	5	6941374	7341374	400001	7141374	G	A	0.05	7.1925	-	UTR3(gene:Zm00001d013252)	Zm00001d013257	7187559	7188963	1405	-46185
SUA	FarmCPU	V3	5	6941374	7341374	400001	7141374	G	A	0.05	7.1925	-	UTR3(gene:Zm00001d013252)	Zm00001d013257	7187559	7188963	1405	-46185
ARD	EMMAX	V1	2	122230321	122630321	400001	122430321	T	G	0.05	6.10408	-	intergenic(gene:Zm00001d004619(dist=23923),gene:Zm00001d004620(dist=12014))	Zm00001d004621	122476413	122478624	2212	-46092
ARD	EMMAX	V3	2	122230321	122630321	400001	122430321	T	G	0.05	6.10408	-	intergenic(gene:Zm00001d004619(dist=23923),gene:Zm00001d004620(dist=12014))	Zm00001d004621	122476413	122478624	2212	-46092
RDW/SDW	EMMAX	V2	6	140274632	140674632	400001	140474632	T	C	0.05	6.08573	-	downstream(gene:Zm00001d037870)	Zm00001d037872	140520704	140530189	9486	-46072
SUA	EMMAX	V2	2	19943959	20343959	400001	20143959	A	T	0.05	6.41674	-	intergenic(gene:Zm00001d002714(dist=125176),gene:Zm00001d002715(dist=45809))	Zm00001d002715	20189768	20229132	39365	-45809
SUA	EMMAX	V1	8	29661526	30147186	485661	29947186	T	A	0.05	6.33655	-	intergenic(gene:Zm00001d009007(dist=156969),gene:Zm00001d009008(dist=25427))	Zm00001d009009	29992875	29995180	2306	-45689
SUA	EMMAX	V3	8	29661526	30147186	485661	29947186	T	A	0.05	6.33655	-	intergenic(gene:Zm00001d009007(dist=156969),gene:Zm00001d009008(dist=25427))	Zm00001d009009	29992875	29995180	2306	-45689
SUA	EMMAX	V2	3	16489230	16889230	400001	16689230	C	T	0.05	6.34489	-	intergenic(gene:Zm00001d039853(dist=42883),gene:Zm00001d039854(dist=45673))	Zm00001d039854	16734903	16736516	1614	-45673
ROV	EMMAX	V2	4	79940855	80340855	400001	80140855	C	T	0.05	7.62891	-	intergenic(gene:Zm00001d050302(dist=133837),gene:Zm00001d050303(dist=45543))	Zm00001d050303	80186398	80188770	2373	-45543
ROV	EMMAX	V1	4	241736576	242136576	400001	241936576	C	G	0.05	6.01277	-	intergenic(gene:Zm00001d053826(dist=3950),gene:Zm00001d053827(dist=2034))	Zm00001d053831	241982040	241984774	2735	-45464
TRL	EMMAX	V1	4	241736576	242136576	400001	241936576	C	G	0.05	6.52561	-	intergenic(gene:Zm00001d053826(dist=3950),gene:Zm00001d053827(dist=2034))	Zm00001d053831	241982040	241984774	2735	-45464
ROV	EMMAX	V2	4	241736576	242136576	400001	241936576	C	G	0.05	7.5299	-	intergenic(gene:Zm00001d053826(dist=3950),gene:Zm00001d053827(dist=2034))	Zm00001d053831	241982040	241984774	2735	-45464
SUA	EMMAX	V2	4	241736576	242136576	400001	241936576	C	G	0.05	6.77961	-	intergenic(gene:Zm00001d053826(dist=3950),gene:Zm00001d053827(dist=2034))	Zm00001d053831	241982040	241984774	2735	-45464
ROV	EMMAX	V3	4	241736576	242136576	400001	241936576	C	G	0.05	6.01277	-	intergenic(gene:Zm00001d053826(dist=3950),gene:Zm00001d053827(dist=2034))	Zm00001d053831	241982040	241984774	2735	-45464
TRL	EMMAX	V3	4	241736576	242136576	400001	241936576	C	G	0.05	6.52561	-	intergenic(gene:Zm00001d053826(dist=3950),gene:Zm00001d053827(dist=2034))	Zm00001d053831	241982040	241984774	2735	-45464
RBN	EMMAX	V2	5	203264727	203671012	406286	203470964	G	T	0.05	6.59848	-	intergenic(gene:Zm00001d017661(dist=120328),gene:Zm00001d017666(dist=14561))	Zm00001d017668	203516293	203517933	1641	-45329
ROV	EMMAX	V2	1	300188148	300588148	400001	300388148	C	T	0.05	6.4091	-	intergenic(gene:Zm00001d034706(dist=38341),gene:Zm00001d034710(dist=35092))	Zm00001d034711	300433186	300446993	13808	-45038
ROV	EMMAX	V2	4	204012320	204412320	400001	204212320	C	T	0.05	6.60556	-	intergenic(gene:Zm00001d052903(dist=2579),gene:Zm00001d052904(dist=26587))	Zm00001d052905	204257286	204262667	5382	-44966
RDW	EMMAX	V2	4	148431151	148831151	400001	148631151	C	T	0.05	6.01394	-	intergenic(gene:Zm00001d051203(dist=37539),gene:Zm00001d051205(dist=42005))	Zm00001d051206	148675866	148680836	4971	-44715
RDW/SDW	EMMAX	V2	5	44181003	44581003	400001	44381003	C	T	0.05	6.56002	-	intergenic(gene:Zm00001d014389(dist=44362),gene:Zm00001d014391(dist=44620))	Zm00001d014391	44425623	44431178	5556	-44620
RDW	EMMAX	V1	2	2307724	2708733	401010	2508733	G	A	0.05	6.38416	0.034	downstream(gene:Zm00001d001896)	Zm00001d001898	2553344	2559999	6656	-44611
RDW	EMMAX	V3	2	2307724	2708733	401010	2508733	G	A	0.05	6.38416	0.001	downstream(gene:Zm00001d001896)	Zm00001d001898	2553344	2559999	6656	-44611
TRL	EMMAX	V1	2	194186279	194586279	400001	194386279	G	A	0.05	6.05855	-	intergenic(gene:Zm00001d005971(dist=75678),gene:Zm00001d005972(dist=44364))	Zm00001d005972	194430643	194444880	14238	-44364
TRL	EMMAX	V3	2	194186279	194586279	400001	194386279	G	A	0.05	6.05855	-	intergenic(gene:Zm00001d005971(dist=75678),gene:Zm00001d005972(dist=44364))	Zm00001d005972	194430643	194444880	14238	-44364
RBN	FarmCPU	V2	1	85963885	86427319	463435	86216790	T	C	0.05	6.33609	-	intergenic(gene:Zm00001d029766(dist=17175),gene:Zm00001d029768(dist=44326))	Zm00001d029768	86261116	86266872	5757	-44326
RBN	EMMAX	V1	6	124098914	124498914	400001	124298914	G	A	0.05	6.55425	-	intergenic(gene:Zm00001d037395(dist=14696),gene:Zm00001d037396(dist=44242))	Zm00001d037396	124343156	124348169	5014	-44242
RBN	EMMAX	V3	6	124098914	124498914	400001	124298914	G	A	0.05	6.55425	-	intergenic(gene:Zm00001d037395(dist=14696),gene:Zm00001d037396(dist=44242))	Zm00001d037396	124343156	124348169	5014	-44242
ROV	EMMAX	V2	4	225630954	226030954	400001	225830954	G	A	0.05	6.21021	-	intergenic(gene:Zm00001d053314(dist=173425),gene:Zm00001d053315(dist=11302))	Zm00001d053318	225875121	225890571	15451	-44167
SUA	FarmCPU	V2	5	177313853	177713853	400001	177513853	C	T	0.05	6.02627	-	intergenic(gene:Zm00001d016824(dist=156052),gene:Zm00001d016825(dist=17729))	Zm00001d016828	177557935	177560415	2481	-44082
ARD	FarmCPU	V2	6	115521509	115921774	400266	115721701	C	G	0.05	7.72626	-	intergenic(gene:Zm00001d037203(dist=113092),gene:Zm00001d037204(dist=20428))	Zm00001d037206	115765553	115767482	1930	-43852
RBN	FarmCPU	V2	6	162188475	162588475	400001	162388475	G	A	0.05	6.15113	-	exon,synonymous(gene:Zm00001d038676:transcript:Zm00001d038676_T001:exon1:c.G558A:p.L186L,)	Zm00001d038678	162432307	162441044	8738	-43832
RBN	EMMAX	V2	2	2364296	2836643	472348	2564296	C	T	0.05	6.73005	-	intronic(gene:Zm00001d001900)	Zm00001d001901	2608019	2612382	4364	-43723
RBN	FarmCPU	V2	5	221605144	222005144	400001	221805144	G	A	0.05	6.00715	-	exon,synonymous(gene:Zm00001d018496:transcript:Zm00001d018496_T001:exon2:c.G534A:p.R178R,gene:Zm00001d018496:transcript:Zm00001d018496_T009:exon1:c.G534A:p.R178R,gene:Zm00001d018496:transcript:Zm00001d018496_T006:exon1:c.G534A:p.R178R,gene:Zm00001d018496:transcript:Zm00001d018496_T004:exon1:c.G534A:p.R178R,gene:Zm00001d018496:transcript:Zm00001d018496_T002:exon2:c.G534A:p.R178R,gene:Zm00001d01849…	Zm00001d018498	221848796	221852951	4156	-43652
ROV	EMMAX	V2	2	141998476	142398476	400001	142198476	C	T	0.05	6.26655	-	intergenic(gene:Zm00001d004831(dist=128194),gene:Zm00001d004835(dist=43544))	Zm00001d004835	142242020	142243186	1167	-43544
ARD	EMMAX	V1	5	70098873	70498873	400001	70298873	G	A	0.05	6.19737	-	intergenic(gene:Zm00001d014958(dist=24264),gene:Zm00001d014960(dist=37636))	Zm00001d014961	70342381	70345801	3421	-43508
ARD	EMMAX	V3	5	70098873	70498873	400001	70298873	G	A	0.05	6.19737	-	intergenic(gene:Zm00001d014958(dist=24264),gene:Zm00001d014960(dist=37636))	Zm00001d014961	70342381	70345801	3421	-43508
SUA	EMMAX	V1	3	108501286	108901286	400001	108701286	A	G	0.05	6.57951	-	intergenic(gene:Zm00001d041257(dist=122100),gene:Zm00001d041258(dist=43463))	Zm00001d041258	108744749	108745942	1194	-43463
SUA	EMMAX	V3	3	108501286	108901286	400001	108701286	A	G	0.05	6.57951	-	intergenic(gene:Zm00001d041257(dist=122100),gene:Zm00001d041258(dist=43463))	Zm00001d041258	108744749	108745942	1194	-43463
ROV	EMMAX	V1	4	241736576	242136576	400001	241936576	C	G	0.05	6.01277	-	intergenic(gene:Zm00001d053826(dist=3950),gene:Zm00001d053827(dist=2034))	Zm00001d053830	241979803	241981173	1371	-43227
TRL	EMMAX	V1	4	241736576	242136576	400001	241936576	C	G	0.05	6.52561	-	intergenic(gene:Zm00001d053826(dist=3950),gene:Zm00001d053827(dist=2034))	Zm00001d053830	241979803	241981173	1371	-43227
ROV	EMMAX	V2	4	241736576	242136576	400001	241936576	C	G	0.05	7.5299	-	intergenic(gene:Zm00001d053826(dist=3950),gene:Zm00001d053827(dist=2034))	Zm00001d053830	241979803	241981173	1371	-43227
SUA	EMMAX	V2	4	241736576	242136576	400001	241936576	C	G	0.05	6.77961	-	intergenic(gene:Zm00001d053826(dist=3950),gene:Zm00001d053827(dist=2034))	Zm00001d053830	241979803	241981173	1371	-43227
ROV	EMMAX	V3	4	241736576	242136576	400001	241936576	C	G	0.05	6.01277	-	intergenic(gene:Zm00001d053826(dist=3950),gene:Zm00001d053827(dist=2034))	Zm00001d053830	241979803	241981173	1371	-43227
TRL	EMMAX	V3	4	241736576	242136576	400001	241936576	C	G	0.05	6.52561	-	intergenic(gene:Zm00001d053826(dist=3950),gene:Zm00001d053827(dist=2034))	Zm00001d053830	241979803	241981173	1371	-43227
SUA	EMMAX	V1	7	118293365	118693365	400001	118493365	T	C	0.05	6.41234	-	intergenic(gene:Zm00001d020484(dist=65241),gene:Zm00001d020485(dist=15538))	Zm00001d020486	118536132	118536971	840	-42767
RBN	EMMAX	V2	7	118293365	118693365	400001	118493365	T	C	0.05	6.16041	-	intergenic(gene:Zm00001d020484(dist=65241),gene:Zm00001d020485(dist=15538))	Zm00001d020486	118536132	118536971	840	-42767
SUA	EMMAX	V3	7	118293365	118693365	400001	118493365	T	C	0.05	6.41234	-	intergenic(gene:Zm00001d020484(dist=65241),gene:Zm00001d020485(dist=15538))	Zm00001d020486	118536132	118536971	840	-42767
ROV	EMMAX	V2	8	1	273692	273692	73692	A	G	0.05	6.10405	0.021	intergenic(NONE(dist=NONE),gene:Zm00001d008171(dist=3930))	Zm00001d008172	116265	116816	552	-42573
SUA	EMMAX	V2	8	1	273692	273692	73692	A	G	0.05	6.28266	0.052	intergenic(NONE(dist=NONE),gene:Zm00001d008171(dist=3930))	Zm00001d008172	116265	116816	552	-42573
RBN	EMMAX	V2	6	169123879	169533775	409897	169333771	G	A	0.05	6.08794	-	upstream(gene:Zm00001d039053)	Zm00001d039055	169376174	169376563	390	-42403
SUA	FarmCPU	V1	10	48778024	49178024	400001	48978024	T	G	0.05	9.67014	-	intergenic(gene:Zm00001d024135(dist=270410),gene:Zm00001d024138(dist=42394))	Zm00001d024138	49020418	49026280	5863	-42394
SUA	FarmCPU	V3	10	48778024	49178024	400001	48978024	T	G	0.05	9.67014	-	intergenic(gene:Zm00001d024135(dist=270410),gene:Zm00001d024138(dist=42394))	Zm00001d024138	49020418	49026280	5863	-42394
ROV	EMMAX	V2	6	129775538	130175556	400019	129975538	G	A	0.05	7.22912	-	intergenic(gene:Zm00001d037567(dist=47671),gene:Zm00001d037569(dist=34669))	Zm00001d037570	130017774	130018436	663	-42236
ROV	EMMAX	V1	4	200114072	200514072	400001	200314072	A	G	0.05	6.17078	-	intergenic(gene:Zm00001d052770(dist=97754),gene:Zm00001d052772(dist=42187))	Zm00001d052772	200356259	200356771	513	-42187
ROV	EMMAX	V3	4	200114072	200514072	400001	200314072	A	G	0.05	6.17078	-	intergenic(gene:Zm00001d052770(dist=97754),gene:Zm00001d052772(dist=42187))	Zm00001d052772	200356259	200356771	513	-42187
RDW	FarmCPU	V2	3	226068233	226468233	400001	226268233	C	T	0.05	7.63678	-	intergenic(gene:Zm00001d044364(dist=42867),gene:Zm00001d044365(dist=25766))	Zm00001d044367	226310412	226315341	4930	-42179
RDW/SDW	EMMAX	V2	5	36537435	36937435	400001	36737435	C	A	0.05	6.3941	-	intergenic(gene:Zm00001d014210(dist=52203),gene:Zm00001d014212(dist=42169))	Zm00001d014212	36779604	36781018	1415	-42169
SUA	EMMAX	V2	5	8535617	8935623	400007	8735617	G	A	0.05	6.06932	-	intergenic(gene:Zm00001d013327(dist=33105),gene:Zm00001d013329(dist=27231))	Zm00001d013330	8777764	8782748	4985	-42147
RBN	EMMAX	V2	3	187177392	187577392	400001	187377392	G	A	0.05	6.26804	-	intergenic(gene:Zm00001d043048(dist=12352),gene:Zm00001d043049(dist=42112))	Zm00001d043049	187419504	187420504	1001	-42112
RBN	EMMAX	V1	2	40174789	40574789	400001	40374789	A	G	0.05	6.10595	-	intergenic(gene:Zm00001d003331(dist=7749),gene:Zm00001d003332(dist=42066))	Zm00001d003332	40416855	40418197	1343	-42066
RBN	EMMAX	V3	2	40174789	40574789	400001	40374789	A	G	0.05	6.10595	-	intergenic(gene:Zm00001d003331(dist=7749),gene:Zm00001d003332(dist=42066))	Zm00001d003332	40416855	40418197	1343	-42066
RDW	EMMAX	V2	4	148431151	148831151	400001	148631151	C	T	0.05	6.01394	-	intergenic(gene:Zm00001d051203(dist=37539),gene:Zm00001d051205(dist=42005))	Zm00001d051205	148673156	148674487	1332	-42005
ROV	EMMAX	V2	2	13710861	14110861	400001	13910861	A	G	0.05	6.06839	-	intergenic(gene:Zm00001d002490(dist=10159),gene:Zm00001d002491(dist=9650))	Zm00001d002494	13952781	13953365	585	-41920
RBN	EMMAX	V1	7	173029644	173429644	400001	173229644	G	A	0.05	6.53465	-	intergenic(gene:Zm00001d022229(dist=31933),gene:Zm00001d022230(dist=36560))	Zm00001d022231	173271292	173287007	15716	-41648
RBN	EMMAX	V3	7	173029644	173429644	400001	173229644	G	A	0.05	6.53465	-	intergenic(gene:Zm00001d022229(dist=31933),gene:Zm00001d022230(dist=36560))	Zm00001d022231	173271292	173287007	15716	-41648
ROV	EMMAX	V1	5	54484187	54890503	406317	54690503	G	A	0.05	6.51066	-	intergenic(gene:Zm00001d014596(dist=22878),gene:Zm00001d014597(dist=33577))	Zm00001d014599	54731968	54733425	1458	-41465
ROV	EMMAX	V3	5	54484187	54890503	406317	54690503	G	A	0.05	6.51066	-	intergenic(gene:Zm00001d014596(dist=22878),gene:Zm00001d014597(dist=33577))	Zm00001d014599	54731968	54733425	1458	-41465
SUA	FarmCPU	V1	2	177855287	178255287	400001	178055287	T	C	0.05	12.9512	-	intergenic(gene:Zm00001d005538(dist=35191),gene:Zm00001d005539(dist=2992))	Zm00001d005542	178096528	178100358	3831	-41241
SUA	FarmCPU	V3	2	177855287	178255287	400001	178055287	T	C	0.05	12.9512	-	intergenic(gene:Zm00001d005538(dist=35191),gene:Zm00001d005539(dist=2992))	Zm00001d005542	178096528	178100358	3831	-41241
RBN	FarmCPU	V2	5	213047243	213447243	400001	213247243	G	A	0.05	6.9845	-	intergenic(gene:Zm00001d018051(dist=27056),gene:Zm00001d018055(dist=14891))	Zm00001d018057	213288385	213294605	6221	-41142
RDW/SDW	EMMAX	V2	5	34987932	35387932	400001	35187932	G	A	0.05	7.60225	-	intergenic(gene:Zm00001d014180(dist=13879),gene:Zm00001d014181(dist=40950))	Zm00001d014181	35228882	35231084	2203	-40950
RBN	EMMAX	V2	2	32624965	33305273	680309	32824965	G	C	0.05	7.17449	-	intronic(gene:Zm00001d003119)	Zm00001d003121	32865896	32866939	1044	-40931
RDW	FarmCPU	V2	9	141572844	141972844	400001	141772844	C	A	0.05	6.31506	-	upstream(gene:Zm00001d047786)	Zm00001d047790	141813590	141817989	4400	-40746
ARD	EMMAX	V2	2	51288386	51688386	400001	51488386	C	T	0.05	6.25152	-	intergenic(gene:Zm00001d003641(dist=116452),gene:Zm00001d003643(dist=21605))	Zm00001d003644	51528732	51562581	33850	-40346
ARD	FarmCPU	V2	6	115521509	115921774	400266	115721701	C	G	0.05	7.72626	-	intergenic(gene:Zm00001d037203(dist=113092),gene:Zm00001d037204(dist=20428))	Zm00001d037205	115761948	115762958	1011	-40247
RBN	EMMAX	V2	1	304572029	304972029	400001	304772029	G	A	0.05	6.37123	-	intergenic(gene:Zm00001d034887(dist=47574),gene:Zm00001d034888(dist=40167))	Zm00001d034888	304812196	304817687	5492	-40167
SUA	FarmCPU	V1	2	177855287	178255287	400001	178055287	T	C	0.05	12.9512	-	intergenic(gene:Zm00001d005538(dist=35191),gene:Zm00001d005539(dist=2992))	Zm00001d005541	178095230	178095963	734	-39943
SUA	FarmCPU	V3	2	177855287	178255287	400001	178055287	T	C	0.05	12.9512	-	intergenic(gene:Zm00001d005538(dist=35191),gene:Zm00001d005539(dist=2992))	Zm00001d005541	178095230	178095963	734	-39943
RBN	EMMAX	V2	3	56818704	57218704	400001	57018704	G	A	0.05	6.0076	-	intergenic(gene:Zm00001d040660(dist=70392),gene:Zm00001d040665(dist=26171))	Zm00001d040667	57058571	57062010	3440	-39867
SUA	FarmCPU	V1	5	6941374	7341374	400001	7141374	G	A	0.05	7.1925	-	UTR3(gene:Zm00001d013252)	Zm00001d013256	7181062	7184784	3723	-39688
SUA	FarmCPU	V3	5	6941374	7341374	400001	7141374	G	A	0.05	7.1925	-	UTR3(gene:Zm00001d013252)	Zm00001d013256	7181062	7184784	3723	-39688
ROV	EMMAX	V1	4	241736576	242136576	400001	241936576	C	G	0.05	6.01277	-	intergenic(gene:Zm00001d053826(dist=3950),gene:Zm00001d053827(dist=2034))	Zm00001d053829	241975989	241976939	951	-39413
TRL	EMMAX	V1	4	241736576	242136576	400001	241936576	C	G	0.05	6.52561	-	intergenic(gene:Zm00001d053826(dist=3950),gene:Zm00001d053827(dist=2034))	Zm00001d053829	241975989	241976939	951	-39413
ROV	EMMAX	V2	4	241736576	242136576	400001	241936576	C	G	0.05	7.5299	-	intergenic(gene:Zm00001d053826(dist=3950),gene:Zm00001d053827(dist=2034))	Zm00001d053829	241975989	241976939	951	-39413
SUA	EMMAX	V2	4	241736576	242136576	400001	241936576	C	G	0.05	6.77961	-	intergenic(gene:Zm00001d053826(dist=3950),gene:Zm00001d053827(dist=2034))	Zm00001d053829	241975989	241976939	951	-39413
ROV	EMMAX	V3	4	241736576	242136576	400001	241936576	C	G	0.05	6.01277	-	intergenic(gene:Zm00001d053826(dist=3950),gene:Zm00001d053827(dist=2034))	Zm00001d053829	241975989	241976939	951	-39413
TRL	EMMAX	V3	4	241736576	242136576	400001	241936576	C	G	0.05	6.52561	-	intergenic(gene:Zm00001d053826(dist=3950),gene:Zm00001d053827(dist=2034))	Zm00001d053829	241975989	241976939	951	-39413
RBN	EMMAX	V1	4	244304569	244746997	442429	244546605	C	T	0.05	7.22415	-	downstream(gene:Zm00001d053976)	Zm00001d053984	244585903	244597338	11436	-39298
TRL	EMMAX	V1	4	244346605	244746997	400393	244546605	C	T	0.05	7.85097	-	downstream(gene:Zm00001d053976)	Zm00001d053984	244585903	244597338	11436	-39298
RBN	EMMAX	V3	4	244304569	244746997	442429	244546605	C	T	0.05	7.22415	-	downstream(gene:Zm00001d053976)	Zm00001d053984	244585903	244597338	11436	-39298
TRL	EMMAX	V3	4	244346605	244746997	400393	244546605	C	T	0.05	7.85097	-	downstream(gene:Zm00001d053976)	Zm00001d053984	244585903	244597338	11436	-39298
TRL	EMMAX	V1	2	43727475	44127526	400052	43927526	G	A	0.05	7.38201	-	intergenic(gene:Zm00001d003423(dist=25395),gene:Zm00001d003425(dist=38592))	Zm00001d003425	43966118	43966495	378	-38592
TRL	EMMAX	V3	2	43727475	44127526	400052	43927526	G	A	0.05	7.38201	-	intergenic(gene:Zm00001d003423(dist=25395),gene:Zm00001d003425(dist=38592))	Zm00001d003425	43966118	43966495	378	-38592
TRL	EMMAX	V2	4	183460714	183860714	400001	183660714	G	A	0.05	6.1281	-	intergenic(gene:Zm00001d052221(dist=61160),gene:Zm00001d052223(dist=38562))	Zm00001d052223	183699276	183700289	1014	-38562
RBN	EMMAX	V2	2	56079999	56479999	400001	56279999	A	G	0.05	6.40841	-	intergenic(gene:Zm00001d003717(dist=14377),gene:Zm00001d003718(dist=38538))	Zm00001d003718	56318537	56320007	1471	-38538
RDW	EMMAX	V2	2	56079999	56479999	400001	56279999	A	G	0.05	6.23951	-	intergenic(gene:Zm00001d003717(dist=14377),gene:Zm00001d003718(dist=38538))	Zm00001d003718	56318537	56320007	1471	-38538
ROV	EMMAX	V2	2	56079999	56479999	400001	56279999	A	G	0.05	7.34861	-	intergenic(gene:Zm00001d003717(dist=14377),gene:Zm00001d003718(dist=38538))	Zm00001d003718	56318537	56320007	1471	-38538
SUA	EMMAX	V2	2	56079999	56479999	400001	56279999	A	G	0.05	6.62647	-	intergenic(gene:Zm00001d003717(dist=14377),gene:Zm00001d003718(dist=38538))	Zm00001d003718	56318537	56320007	1471	-38538
RDW	EMMAX	V1	2	2307724	2708733	401010	2508733	G	A	0.05	6.38416	0.04	downstream(gene:Zm00001d001896)	Zm00001d001897	2547151	2550966	3816	-38418
RDW	EMMAX	V3	2	2307724	2708733	401010	2508733	G	A	0.05	6.38416	-	downstream(gene:Zm00001d001896)	Zm00001d001897	2547151	2550966	3816	-38418
RBN	FarmCPU	V2	1	19790478	20190478	400001	19990478	G	A	0.05	6.48384	-	intergenic(gene:Zm00001d028004(dist=21063),gene:Zm00001d028005(dist=32016))	Zm00001d028006	20028789	20032918	4130	-38311
ROV	EMMAX	V2	2	197627283	198027283	400001	197827283	G	A	0.05	6.03999	-	intergenic(gene:Zm00001d006087(dist=25154),gene:Zm00001d006088(dist=6161))	Zm00001d006090	197865474	197870127	4654	-38191
ROV	EMMAX	V2	5	138642737	139042743	400007	138842737	G	A	0.05	7.16436	-	intergenic(gene:Zm00001d016001(dist=95903),gene:Zm00001d016002(dist=38008))	Zm00001d016002	138880745	138886155	5411	-38008
ROV	EMMAX	V2	6	25141294	25541294	400001	25341294	C	T	0.05	6.1354	-	intergenic(gene:Zm00001d035432(dist=43718),gene:Zm00001d035434(dist=9591))	Zm00001d035436	25379199	25381589	2391	-37905
ARD	EMMAX	V1	5	70098873	70498873	400001	70298873	G	A	0.05	6.19737	-	intergenic(gene:Zm00001d014958(dist=24264),gene:Zm00001d014960(dist=37636))	Zm00001d014960	70336509	70337792	1284	-37636
ARD	EMMAX	V3	5	70098873	70498873	400001	70298873	G	A	0.05	6.19737	-	intergenic(gene:Zm00001d014958(dist=24264),gene:Zm00001d014960(dist=37636))	Zm00001d014960	70336509	70337792	1284	-37636
ROV	EMMAX	V2	4	225630954	226030954	400001	225830954	G	A	0.05	6.21021	-	intergenic(gene:Zm00001d053314(dist=173425),gene:Zm00001d053315(dist=11302))	Zm00001d053317	225868562	225869380	819	-37608
RBN	EMMAX	V2	4	83150063	83550063	400001	83350063	T	C	0.05	6.43837	-	intergenic(gene:Zm00001d050355(dist=243220),gene:Zm00001d050357(dist=37352))	Zm00001d050357	83387415	83392828	5414	-37352
RDW/SDW	EMMAX	V2	1	228899991	229299991	400001	229099991	T	C	0.05	6.57048	-	intergenic(gene:Zm00001d032511(dist=80700),gene:Zm00001d032515(dist=35680))	Zm00001d032516	229137340	229142063	4724	-37349
[truncated: 3,129 more rows]
